# Supplementary material for: A comprehensive proteomic analysis uncovers novel molecular subtypes of gastric signet ring cell carcinoma: Identification of potential prognostic biomarkers and therapeutic targets
Source: Genes Dis. 2025 Jun 14;13(1):101717. doi: 10.1016/j.gendis.2025.101717 (PMC12557601; doi:10.1016/j.gendis.2025.101717)
Supplement: Multimedia component 2 [file mmc2.xlsx]

## Sheet: Table S1
Table S1.Clinicopathological information of the patients.
hospital ID	No.	Gender	Age (year)	Height(cm)	Weight(kg)	BMI	Family history	Smoking history	Drinking history	Surgery purpose	Surgery methods	Range of resection	Tumor locationG	Differentiation	Pathological type	Vascular tumor thrombus	Nerve invasion	Maximum tumor diameter(cm)	Maximum tumor diameter(cm)G	pT satge	pN stage	pM stage	pTNM stage	CEA(5)	CA19-9(37)	CA125(35)	AFP(8.1)	CA242(20)	CA72-4(6.9)	CA50(25)	HER2	Death	Recurrence or Metastasis	Survival time(months)	State
00219454	5	Female	60	159	53	20.9644	Yes	No	No	Radical	Open	Total	Lower	Poor	LSRC	No	No	2.5	0	T1a	N0	M0	IA	2.55	14.36	12.1	6.03	10.7	3.06	Unknown	(1+)	No	0	142	0
00319335	6	Male	73	162	60	22.8624	No	No	Yes	Radical	Open	Distal	Lower	poor	Adenocarcinoma	Yes	Yes	5	1	T4a	N2	M0	IIIA	2.11	4.26	11.3	2.11	1.25	3.77	6.87	Negative	Yes	1	39	1
00275683	7	Male	72	157	51	20.6905	No	No	No	Radical	Open	Distal	Lower	poor	Adenocarcinoma	Yes	Yes	5	1	T4a	N3a	M0	IIIB	8.02	2.02	17.4	3.26	3.29	4.26	4.09	(1+)	Yes	0	36	1
00223682	8	Male	56	172	65	21.9713	No	No	No	Radical	Open	Distal	Lower	Moderate	Adenocarcinoma	No	Yes	4	0	T4a	N3a	M0	IIIB	1	139.42	7.2	3.33	Unknown	Unknown	Unknown	(2+)	Yes	1	25	1
00223281	9	Female	44	158	50	20.0288	No	No	No	Radical	Open	Distal	Lower	Poor	LSRC	No	No	3	0	T1a	N0	M0	IA	0.87	9.99	11.7	2.71	7.7	0.83	Unknown	(1+)	No	0	138	0
00235678	10	Female	47	158	41.5	16.6239	No	No	No	Radical	Open	Total	Lower	Poor	Adenocarcinoma	Yes	Yes	9	1	T4b	N3a	M0	IIIC	10.2	<2.00	20.2	4.22	Unknown	Unknown	Unknown	(1+)	Yes	0	15	1
00174303	12	Female	32	160	49.5	19.3359	No	No	No	Radical	Open	Total	Lower	Poor	HSRC	No	No	Unknown	Unknown	T4a	N3a	M0	IIIB	0.98	75.15	38.6	2.88	9.23	1.39	2.68	None	Yes	1	137	1
00229750	14	Male	56	168	54	19.1327	No	No	No	Radical	Open	Distal	Lower	Moderate-poor	Adenocarcinoma	Yes	Yes	4.5	0	T4b	N3a	M0	IIIC	7.67	6.01	16.2	59.04	5.9	12.91	Unknown	(1+)	Yes	1	14	1
00240550	15	Female	50	155	50	20.8117	Yes	No	No	Radical	Open	Total	Lower	Poor	Adenocarcinoma	Yes	Yes	9.5	1	T4a	N3b	M0	IIIC	1.13	2.27	20.5	2.82	3.9	2.33	Unknown	(1+)	Yes	0	13	1
00242066	17	Female	38	158	45	18.026	No	No	No	Radical	Open	Distal	Lower	Poor	Adenocarcinoma	No	Yes	5	1	T4a	N2	M0	IIIA	1.24	35.98	13.7	3.98	6.3	1.06	Unknown	negative	Yes	0	11	1
00259934	20	Female	59	158	58	23.2335	Yes	No	Yes	Radical	Open	Total	Lower	Poor	Adenocarcinoma	Yes	Yes	5	1	T4a	N3a	M0	IIIB	7.21	262.16	17.5	9.27	90.58	3.88	Unknown	negative	Yes	0	8	1
00214089	24	Female	49	168	55	19.487	Yes	No	No	Radical	Open	Distal	Lower	Poor	Adenocarcinoma	No	No	3	0	T2	N0	M0	IB	1.49	11.51	7.2	3.13	8.3	0.86	Unknown	(1+)	No	0	146	0
00221572	28	Male	44	168	68	24.093	Yes	Yes	No	Radical	Open	Distal	Lower	Moderate-poor	Adenocarcinoma	No	No	3.5	0	T1a	N0	M0	IA	2.3	5.06	8.5	1.83	2.5	0.93	Unknown	(1+)	No	0	139	0
00224332	32	Male	56	158	48.5	19.428	No	No	No	Radical	Open	Distal	Lower	Moderate	Adenocarcinoma	No	No	3	0	T1b	N0	M0	IA	1.86	2.08	6.8	2.35	1.5	1.75	Unknown	negative	No	0	137	0
00224493	33	Male	49	165	65	23.8751	Yes	Yes	No	Radical	Open	Distal	Lower	Moderate-poor	Adenocarcinoma	Yes	Yes	3.7	0	T2	N0	M0	IB	2.17	355.07	13.6	6.42	19.9	2.27	Unknown	negative	No	0	137	0
00226469	34	Female	39	160	50.5	19.7266	Yes	No	No	Radical	Laparoscopy	Distal	Lower	Poor	Adenocarcinoma	No	No	1.8	0	T1a	N0	M0	IA	1.22	<2.00	8.6	3.06	1.9	0.99	Unknown	(2+)	No	0	136	0
00216663	35	Male	40	173	71	23.7228	Yes	No	No	Radical	Open	Distal	Lower	Moderate	Adenocarcinoma	No	No	4.5	0	T2	N0	M0	IB	1.09	4.91	9.6	2.68	1	2.79	Unknown	(1+)	No	0	136	0
00226532	37	Female	72	150	47	20.8889	No	No	No	Radical	Open	Distal	Lower	Moderate-poor	Adenocarcinoma	No	No	2.5	0	T2	N1	M0	IIA	0.83	4.96	6.2	2.16	6.7	7.61	Unknown	(1+)	No	0	136	0
00212286	38	Female	69	155	55	22.8928	No	No	No	Radical	Open	Distal	Lower	Moderate-poor	Adenocarcinoma	Yes	No	6.5	1	T4a	N0	M0	IIB	2.19	3.91	3.2	3.05	Unknown	Unknown	Unknown	(1+)	Yes	0	136	1
00219867	41	Female	25	156	44	18.0802	No	No	No	Radical	Open	Distal	Lower	Poor	LSRC	Yes	Yes	7	1	T4a	N2	M0	IIIA	1.18	20.06	15.4	6.66	23.7	2.73	Unknown	(1+)	No	0	130	0
00229585	42	Male	50	167	59	21.1553	Yes	Yes	No	Radical	Laparoscopy	Distal	Lower	Moderate-poor	Adenocarcinoma	No	No	2	0	T2	N0	M0	IB	5.52	<2.00	11.5	2.99	2.8	1.19	Unknown	(1+)	No	0	134	0
00230756	43	Male	45	160	57	22.2656	Yes	No	No	Radical	Open	Distal	Lower	Moderate-poor	Adenocarcinoma	No	No	3	0	T1b	N1	M0	IB	3.74	11.18	9.4	2.51	2.9	3.06	Unknown	(1+)	No	0	133	0
00227893	44	Male	67	173	52	17.3745	No	Yes	No	Radical	Open	Distal	Lower	Poor	HSRC	No	No	5	1	T1a	N1	M0	IB	1.99	10.35	4.9	3.05	5.5	1.17	Unknown	negative	No	0	129	0
00232684	46	Male	45	170	50	17.301	No	No	No	Radical	Open	Total	Lower	Moderate-poor	Adenocarcinoma	No	No	3.5	0	T2	N0	M0	IB	5.43	26.06	6.4	4.82	6.2	8.08	Unknown	(1+)	No	0	132	0
00231412	47	Male	63	171	76	25.9909	No	No	No	Radical	Open	Distal	Lower	Poor	Adenocarcinoma	Yes	No	4	0	T2	N2	M0	IIB	1.56	8.97	54.4	19.34	8.8	16.59	Unknown	(1+)	No	0	132	0
00235817	48	Female	66	148	54	24.653	No	Yes	No	Radical	Open	Distal	Lower	Poor	LSRC	No	Yes	5	1	T4a	N0	M0	IIB	1.94	13.6	7.4	3.94	9.6	3.19	Unknown	(1+~2+)	No	0	129	0
00222314	50	Female	60	150	52	23.1111	No	No	No	Radical	Open	Distal	Lower	Poor	LSRC	No	Yes	5	1	T4a	N0	M0	IIB	2.22	11.58	20.3	2.83	4.2	0.95	Unknown	(2+)	No	0	128	0
00236941	52	Male	52	158	61	24.4352	No	Yes	Yes	Radical	Open	Distal	Lower	Poor	HSRC	No	Yes	3.5	0	T4a	N2	M0	IIIA	2.38	<2.00	26.4	2.43	3.8	1.25	Unknown	negative	No	0	128	0
00232633	53	Female	73	150	40	17.7778	Yes	No	No	Radical	Open	Distal	Lower	Moderate-poor	Adenocarcinoma	No	No	2.5	0	T1a	N0	M0	IA	1.42	4.23	8.7	2.52	8.4	1.96	Unknown	(1+)	No	0	131	0
00221783	56	Female	55	148	46.5	21.229	Yes	No	No	Radical	Open	Distal	Lower	Well-moderate	Adenocarcinoma	No	No	7	1	T4a	N2	M0	IIIA	3.19	16.43	11.4	3.67	7.8	8.68	Unknown	(1+)	No	0	131	0
00225857	59	Male	51	175	73	23.8367	Yes	No	No	Radical	Open	Distal	Lower	Poor	LSRC	No	Yes	3.5	0	T2	N1	M0	IIA	2.51	12.23	11.9	1.91	9.8	6.36	Unknown	negative	No	0	128	0
00223142	60	Female	55	160	67	26.1719	No	No	No	Radical	Open	Distal	Lower	Moderate-poor	Adenocarcinoma	Yes	Yes	6	1	T4a	N2	M0	IIIA	1.15	<2.00	14.9	3.35	1.8	0.88	Unknown	negative	No	0	130	0
00236791	65	Male	55	164	62	23.0518	No	Yes	No	Radical	Open	Distal	Lower	Poor	LSRC	No	No	3.8	0	T1a	N0	M0	IA	2.74	16.86	5.6	1.13	3.9	1.9	Unknown	negative	No	0	127	0
00235787	68	Male	73	160	49	19.1406	No	Yes	No	Radical	Open	Distal	Lower	Moderate	Adenocarcinoma	No	No	6.5	1	T4a	N0	M0	IIB	2.42	4.18	37.4	4.6	4.7	1.07	Unknown	(1+)	No	0	129	0
00238871	72	Male	56	165	68	24.977	No	Yes	No	Radical	Open	Distal	Lower	Poor	LSRC	No	No	3.8	0	T2	N0	M0	IB	2.89	9.84	11	2.88	7.2	1.88	Unknown	negative	No	0	126	0
00225927	76	Male	64	168	67.5	23.9158	No	No	No	Radical	Open	Distal	Lower	Moderate-poor	Adenocarcinoma	No	No	2	0	T1a	N0	M0	IA	1.67	2.39	8.8	5.76	2.6	1.24	Unknown	(1+)	No	0	128	0
00237482	77	Female	56	156	63	25.8876	Yes	No	No	Radical	Open	Distal	Lower	Moderate	Adenocarcinoma	No	No	6.5	1	T4a	N2	M0	IIIA	1.1	8.44	8.2	2.03	7.1	2.85	Unknown	negative	No	0	128	0
00227450	79	Male	28	172	79	26.7036	Yes	No	No	Radical	Open	Distal	Lower	Poor	HSRC	No	Yes	10	1	T4a	N1	M0	IIIA	0.89	6.81	7	4.52	4.3	6.15	Unknown	negative	No	0	126	0
00237291	81	Female	62	158	62	24.8358	Yes	No	No	Radical	Open	Distal	Lower	Moderate-poor	Adenocarcinoma	No	No	7	1	T4a	N1	M0	IIIA	2.69	27.61	5.5	1.53	11.1	5.63	Unknown	(±)	No	0	128	0
00226263	82	Male	56	163	47	17.6898	Yes	Yes	Yes	Radical	Open	Distal	Lower	Moderate-poor	Adenocarcinoma	No	No	6	1	T2	N0	M0	IB	2.62	4.84	30	2.44	5.1	5.71	Unknown	(1+)	No	0	128	0
00228674	85	Male	67	162	58.5	22.2908	Yes	Yes	No	Radical	Open	Distal	Lower	Moderate-poor	Adenocarcinoma	No	No	2.5	0	T4a	N2	M0	IIIA	10.08	17.69	16.7	3.07	7.9	6.62	Unknown	negative	No	0	128	0
00231621	86	Male	57	166	52.5	19.0521	Yes	Yes	No	Radical	Open	Distal	Lower	Poor	Adenocarcinoma	Yes	Yes	3.5	0	T4a	N0	M0	IIB	3.4	9.79	16.3	2.84	3.4	1.46	Unknown	(1+)	No	0	127	0
00224195	92	Male	66	178	77	24.3025	No	Yes	No	Radical	Open	Distal	Lower	Poor	Adenocarcinoma	Yes	No	4.5	0	T2	N0	M0	IB	1.37	5.03	5.8	5.52	3.2	6.75	Unknown	negative	No	0	127	0
00239033	94	Female	56	144	36	17.3611	No	No	No	Radical	Open	Distal	Lower	Poor	Adenocarcinoma	Yes	Yes	7	1	T4a	N2	M0	IIIA	1.41	2.67	13.8	2	4.8	1.24	Unknown	(1+)	No	0	126	0
00240424	95	Male	68	155	55	22.8928	No	No	No	Radical	Open	Distal	Lower	Moderate	Adenocarcinoma	No	No	4	0	T4a	N0	M0	IIB	12.59	15.83	7.9	2.82	7.7	2.5	Unknown	negative	No	0	126	0
00239151	96	Male	75	156	60	24.6548	Yes	Yes	No	Radical	Open	Distal	Lower	Moderate	Adenocarcinoma	Yes	No	3	0	T2	N2	M0	IIB	3.75	5.63	9.6	3.52	4.2	2.71	Unknown	negative	No	0	126	0
00238940	97	Female	51	158	49.5	19.8286	No	No	No	Radical	Open	Distal	Lower	Poor	Adenocarcinoma	Yes	Yes	4	0	T4a	N1	M0	IIIA	＜0.5	4.63	8.2	1.68	1.4	3.65	Unknown	negative	No	0	126	0
00239419	98	Male	59	165	56	20.5693	No	No	No	Radical	Open	Distal	Lower	Moderate	Adenocarcinoma	No	No	1.1	0	T1a	N0	M0	IA	3.94	13	14.7	2.1	5.6	3.74	Unknown	(2+)	No	0	126	0
00242225	101	Male	63	175	63	20.5714	Yes	Yes	No	Radical	Open	Distal	Lower	Poor	LSRC	No	No	6	1	T2	N0	M0	IB	1.53	8.78	12.3	1.96	3.4	3.61	Unknown	negative	No	0	124	0
00242728	102	Male	57	175	80	26.1224	No	Yes	Yes	Radical	Open	Distal	Lower	Moderate-poor	LSRC	No	No	2.5	0	T2	N2	M0	IIB	4.79	4.91	5.9	6.5	5.7	3.61	Unknown	negative	No	0	124	0
00240356	103	Male	74	169	51	17.8565	No	No	No	Radical	Open	Distal	Lower	Poor	LSRC	Yes	Yes	9	1	T4a	N2	M0	IIIA	1.56	9.85	13.3	3.49	2.2	2.42	Unknown	negative	Yes	0	124	1
00244321	104	Male	49	170	67	23.1834	Yes	No	No	Radical	Open	Distal	Lower	Poor	LSRC	No	No	1.2	0	T1b	N0	M0	IA	0.74	6.26	6.2	6.4	3.2	1.26	Unknown	negative	No	0	123	0
00238450	106	Male	75	162	62	23.6244	No	No	No	Radical	Open	Distal	Lower	Moderate	Adenocarcinoma	Yes	No	5	1	T4a	N2	M0	IIIA	1.69	7.25	11.3	3.55	6.2	193.3	Unknown	negative	No	0	126	0
00241581	108	Male	57	170	71.5	24.7405	No	No	No	Radical	Open	Distal	Lower	Moderate-poor	Adenocarcinoma	Yes	No	4.5	0	T4a	N0	M0	IIB	1.21	5.35	5.3	5.46	4.3	1.39	Unknown	negative	No	0	125	0
00234820	113	Male	73	160	45	17.5781	No	No	No	Radical	Open	Distal	Lower	Moderate-poor	Adenocarcinoma	Yes	No	4	0	T4a	N0	M0	IIB	3.54	9.87	17.1	3.87	5	2.17	Unknown	(2+)	No	0	125	0
00240681	114	Female	78	159	44.5	17.6022	No	No	No	Radical	Open	Distal	Lower	Moderate-poor	Adenocarcinoma	No	No	6	1	T4a	N2	M0	IIIA	1.78	267.67	7.6	3.64	10.2	4.33	Unknown	(3+)	No	0	125	0
00234454	115	Male	51	166	76.5	27.7616	No	Yes	Yes	Radical	Open	Distal	Lower	Moderate-poor	Adenocarcinoma	Yes	No	4	0	T2	N0	M0	IB	2.14	<2.00	13.2	3.61	2.4	4.41	Unknown	(1+)	No	0	125	0
00239784	116	Male	60	165	52	19.1001	No	Yes	Yes	Radical	Open	Distal	Lower	Moderate	Adenocarcinoma	Yes	No	3	0	T2	N0	M0	IB	3.64	14.21	6.5	2.63	5.2	4.78	Unknown	(3+)	No	0	125	0
00229067	118	Male	51	160	65	25.3906	Yes	Yes	Yes	Radical	Open	Total	Lower	Moderate-poor	Adenocarcinoma	No	No	3.8	0	T4a	N0	M0	IIB	2.22	5.55	5.6	3.99	3.4	0.82	Unknown	(1+)	No	0	124	0
00236078	121	Female	58	153	60	25.6312	No	No	No	Radical	Open	Distal	Lower	Poor	Adenocarcinoma	No	No	2.5	0	T2	N0	M0	IB	2.4	15.49	15.1	4.05	5.7	1.24	Unknown	(1+)	No	0	124	0
00232801	123	Male	68	162	72	27.4348	No	No	No	Radical	Open	Distal	Lower	Moderate-poor	LSRC	No	No	4	0	T4a	N2	M0	IIIA	3.39	90.38	26.9	4.27	21.1	1.76	Unknown	(1+)	Yes	0	122	1
00243227	125	Male	53	175	85	27.7551	Yes	No	No	Radical	Open	Distal	Lower	Moderate-poor	Adenocarcinoma	Yes	No	3	0	T2	N1	M0	IIA	1.54	2.48	22.2	4.12	2	1.45	Unknown	negative	No	0	124	0
00226950	126	Male	72	163	60.5	22.7709	Yes	No	No	Radical	Open	Distal	Lower	Moderate-poor	Adenocarcinoma	No	No	4	0	T1b	N2	M0	IIA	2.03	<2.00	5.5	3.47	1	3.09	Unknown	(1+)	No	0	124	0
00244017	127	Male	57	165	53	19.4674	No	Yes	No	Radical	Open	Distal	Lower	Moderate	Adenocarcinoma	No	No	2.3	0	T1b	N0	M0	IA	3.56	<2.00	8.3	6.14	5.19	1.34	Unknown	(3+)	No	0	123	0
00246314	128	Female	74	158	51	20.4294	Yes	No	No	Radical	Open	Distal	Lower	Poor	LSRC	No	No	1.8	0	T1a	N0	M0	IA	3.34	9.58	11.4	5.6	3.05	7.82	Unknown	negative	No	0	121	0
00236285	130	Male	76	156	43.5	17.8748	Yes	Yes	Yes	Radical	Open	Distal	Lower	Poor	LSRC	No	Yes	4.8	0	T4a	N2	M0	IIIA	2.07	11.79	10.3	3.15	5.8	22.1	Unknown	negative	No	0	121	0
00244087	133	Male	62	175	91	29.7143	Yes	No	Yes	Radical	Open	Distal	Lower	Moderate-poor	Adenocarcinoma	No	No	3.5	0	T1a	N0	M0	IA	2.49	4.83	14.5	2.59	4.59	1.93	Unknown	(1+)	No	0	123	0
00243780	134	Female	75	160	65	25.3906	Yes	No	No	Radical	Open	Distal	Lower	Moderate	Adenocarcinoma	No	No	6.5	1	T4b	N0	M0	IIIA	6.99	<2.00	9.5	8	2.14	1.98	Unknown	(2+)	No	0	123	0
00242873	135	Male	46	176	65	20.984	Yes	Yes	Yes	Radical	Open	Distal	Lower	Moderate-poor	Adenocarcinoma	Yes	Yes	3	0	T4a	N2	M0	IIIA	1.34	2.31	7.1	2.41	4.3	2.28	Unknown	(1+)	No	0	123	0
00229641	136	Female	65	150	42.5	18.8889	Yes	No	No	Radical	Open	Distal	Lower	Moderate-poor	Adenocarcinoma	Yes	No	4.5	0	T4a	N2	M0	IIIA	2.02	27.1	12	4.99	12.3	2.29	Unknown	(1+)	No	0	123	0
00243755	137	Male	62	171	80	27.3588	No	No	Yes	Radical	Open	Distal	Lower	Moderate-poor	Adenocarcinoma	Yes	Yes	3	0	T2	N2	M0	IIB	0.78	3.55	8.1	16.75	3.29	2.3	Unknown	negative	No	0	123	0
00231342	138	Male	56	170	56	19.3772	Yes	Yes	Yes	Radical	Open	Distal	Lower	Poor	LSRC	No	Yes	4	0	T2	N0	M0	IB	2.99	2.96	13.1	2.77	4.2	0.93	Unknown	(1+)	No	0	119	0
00244648	141	Female	74	140	42	21.4286	No	No	No	Radical	Open	Distal	Lower	Moderate	Adenocarcinoma	Yes	No	2	0	T2	N0	M0	IB	1.83	28.53	9.1	3.88	7.37	3.28	Unknown	(1+)	No	0	123	0
00244919	143	Male	70	160	49	19.1406	Yes	Yes	Yes	Radical	Open	Distal	Lower	Moderate-poor	Adenocarcinoma	Yes	No	1.5	0	T1b	N1	M0	IB	2.61	<2.00	8.8	1.39	2.93	1.09	Unknown	(1+)	No	0	122	0
00216084	145	Male	74	167	75	26.8923	No	No	No	Radical	Open	Distal	Lower	Moderate	LSRC	No	No	3	0	T1b	N0	M0	IA	1.69	<2.00	11.6	3.83	1	1.11	Unknown	Unknow	Yes	0	119	1
00230876	148	Male	68	160	49	19.1406	Yes	Yes	Yes	Radical	Open	Distal	Lower	Poor	Adenocarcinoma	No	No	3.5	0	T2	N1	M0	IIA	2.12	10.53	9.4	46.91	8.1	3.18	Unknown	negative	No	0	122	0
00245196	149	Male	57	173	66.5	22.2193	No	Yes	Yes	Radical	Open	Total	Lower	Moderate-poor	Adenocarcinoma	Yes	No	5.5	1	T2	N0	M0	IB	3.47	7.53	9.4	3.6	5.84	5.75	Unknown	negative	No	0	122	0
00246603	151	Male	59	168	61	21.6128	Yes	Yes	Yes	Radical	Open	Distal	Lower	Moderate	Adenocarcinoma	Yes	No	3	0	T4a	N1	M0	IIIA	2.8	10.11	10.8	3.02	4.95	2.15	Unknown	(3+)	No	0	121	0
00238959	152	Female	69	158	48	19.2277	No	No	No	Radical	Open	Total	Lower	Poor	Adenocarcinoma	No	No	8	1	T4a	N1	M0	IIIA	2.25	160.06	6.8	2.74	14	5.8	Unknown	(3+)	No	0	121	0
00249634	156	Male	47	168	61	21.6128	Yes	Yes	Yes	Radical	Open	Distal	Lower	Moderate	Adenocarcinoma	Yes	Yes	4.5	0	T4a	N2	M0	IIIA	0.85	27.49	10	1.93	6.16	2.55	Unknown	(2+)	No	0	120	0
00255960	158	Female	43	170	65	22.4913	No	No	No	Radical	Laparoscopy	Distal	Lower	Poor	HSRC	No	No	4	0	T1a	N0	M0	IA	0.93	24.59	12.7	1.11	8.47	1.53	Unknown	negative	No	0	116	0
00238218	161	Male	50	170	55	19.0311	Yes	Yes	Yes	Radical	Open	Distal	Lower	Poor	LSRC	No	Yes	7	1	T4a	N1	M0	IIIA	4.41	173.69	7.9	4.66	20.4	2.41	Unknown	negative	No	0	116	0
00239959	162	Male	64	163	66	24.841	No	Yes	Yes	Radical	Open	Total	Lower	Moderate-poor	Adenocarcinoma	Yes	No	5.3	1	T4a	N1	M0	IIIA	4.87	8.46	6.7	6.29	4.4	12.89	Unknown	negative	No	0	120	0
00249749	163	Male	56	157	50	20.2848	Yes	Yes	Yes	Radical	Open	Total	Lower	Poor	Adenocarcinoma	No	Yes	3.5	0	T4a	N2	M0	IIIA	3.23	23.32	6.5	52.22	7.69	0.98	Unknown	(1+)	No	0	119	0
00251705	164	Male	75	168	54	19.1327	Yes	Yes	No	Radical	Open	Distal	Lower	Poor	Adenocarcinoma	No	Yes	5.5	1	T1b	N0	M0	IA	3.84	20.24	10.6	5.17	19.99	0.99	Unknown	(1+)	No	0	119	0
00237811	166	Male	65	163	59	22.2063	No	No	No	Radical	Open	Total	Lower	Moderate	Adenocarcinoma	Yes	No	8	1	T4a	N0	M0	IIB	1.84	16.74	31	3.21	7.6	1.97	Unknown	(2+)	No	0	119	0
00251785	167	Female	74	150	37	16.4444	No	No	No	Radical	Open	Distal	Lower	Poor	Adenocarcinoma	Yes	No	2	0	T4a	N2	M0	IIIA	6.23	4.73	32.7	1.31	5.14	2.01	Unknown	(2+)	No	0	119	0
00234836	169	Male	73	170	55	19.0311	No	No	No	Radical	Open	Distal	Lower	Moderate-poor	Adenocarcinoma	No	No	9	1	T4a	N2	M0	IIIA	1.14	6.15	18.1	4.76	6.9	11.76	Unknown	negative	No	0	119	0
00236202	171	Female	63	153	58	24.7768	No	No	No	Radical	Open	Distal	Lower	Moderate-poor	Adenocarcinoma	No	No	5	1	T1b	N2	M0	IIA	3.76	75.11	3	3.07	20.5	1.21	Unknown	negative	No	0	118	0
00252505	172	Female	45	153	53	22.6409	Yes	No	No	Radical	Open	Distal	Lower	Moderate-poor	Adenocarcinoma	No	No	2	0	T1a	N0	M0	IA	1.82	31.12	41.4	3.06	13.64	1.41	Unknown	negative	No	0	118	0
00248810	173	Male	62	162	65.5	24.9581	No	Yes	No	Radical	Open	Distal	Lower	Moderate	Adenocarcinoma	No	No	3.5	0	T4a	N2	M0	IIIA	2.13	61.62	12.1	1.7	8.99	1.52	Unknown	(3+)	No	0	118	0
00252006	175	Male	59	161	52	20.061	No	Yes	No	Radical	Open	Distal	Lower	Moderate-poor	Adenocarcinoma	Yes	Yes	5	1	T4a	N2	M0	IIIA	1.21	359.24	17.1	2.31	11.62	1.81	Unknown	(3+)	No	0	118	0
00252172	176	Male	63	170	68	23.5294	Yes	Yes	Yes	Radical	Open	Distal	Lower	Poor	LSRC	No	No	2.3	0	T2	N0	M0	IB	4.38	28.88	11.6	4.41	12.05	1.12	Unknown	negative	No	0	113	0
00251243	178	Male	60	170	84	29.0657	Yes	Yes	No	Radical	Open	Distal	Lower	Moderate-poor	Adenocarcinoma	No	No	2.5	0	T1a	N0	M0	IA	1.56	9.2	12.2	2.78	7.44	4.91	Unknown	negative	No	0	118	0
00244872	179	Male	62	163	50	18.8189	Yes	Yes	Yes	Radical	Open	Distal	Lower	Moderate	Adenocarcinoma	No	Yes	4.5	0	T4a	N1	M0	IIIA	2.67	1126.18	9.6	2.4	64.87	3.12	Unknown	(3+)	No	0	117	0
00245107	182	Male	77	173	75	25.0593	Yes	No	No	Radical	Open	Distal	Lower	Poor	LSRC	Yes	Yes	2	0	T4a	N2	M0	IIIA	1.86	11.07	10.9	2.24	9.68	1.73	Unknown	negative	No	0	112	0
00247114	183	Female	60	156	61	25.0657	Yes	No	No	Radical	Open	Distal	Lower	Moderate-poor	LSRC	Yes	Yes	1.9	0	T4a	N2	M0	IIIA	10.23	3.98	12.9	1.85	5.49	3.91	Unknown	(3+)	No	0	112	0
00237853	184	Male	73	166	60	21.7738	No	No	No	Radical	Open	Distal	Lower	Moderate-poor	Adenocarcinoma	Yes	Yes	3	0	T4a	N2	M0	IIIA	3.37	6.05	5.8	7.13	4.6	2.18	Unknown	negative	No	0	116	0
00238154	187	Male	68	164	58	21.5645	No	No	No	Radical	Open	Total	Lower	Poor	Adenocarcinoma	Yes	Yes	4	0	T4a	N2	M0	IIIA	1.64	<2.00	9.7	5.07	2.6	8.62	Unknown	negative	No	0	116	0
00239871	189	Male	59	165	63	23.1405	Yes	Yes	Yes	Radical	Open	Distal	Lower	Moderate	Adenocarcinoma	No	Yes	5.7	1	T4a	N2	M0	IIIA	1.58	1096.96	14.6	3.61	34.6	3.07	Unknown	(2+)	No	0	115	0
00240128	190	Female	77	138	44	23.1044	No	No	No	Radical	Open	Distal	Lower	Moderate	Adenocarcinoma	Yes	Yes	4	0	T4a	N2	M0	IIIA	8.65	476.56	12.6	1.74	73.4	9.57	Unknown	negative	No	0	115	0
00258142	192	Male	63	165	68	24.977	Yes	Yes	Yes	Radical	Open	Distal	Lower	Moderate-poor	Adenocarcinoma	No	Yes	2.5	0	T1b	N0	M0	IA	3.08	15.43	12.4	2.26	10.86	1.03	Unknown	(1+)	No	0	114	0
00257950	193	Male	45	165	56	20.5693	No	No	No	Radical	Open	Distal	Lower	Moderate-poor	Adenocarcinoma	Yes	No	4	0	T2	N2	M0	IIB	3.1	10.28	9.3	5.76	8.57	1.28	2.7	(2+)	No	0	114	0
00250546	197	Male	84	160	40	15.625	No	No	No	Radical	Open	Distal	Lower	Moderate-poor	Adenocarcinoma	Yes	Yes	4.5	0	T2	N2	M0	IIB	2.75	4.13	27.3	4.46	5.87	1.57	Unknown	(1+)	No	0	114	0
00256251	198	Male	56	170	68	23.5294	Yes	Yes	Yes	Radical	Open	Distal	Lower	Moderate-poor	Adenocarcinoma	Yes	Yes	3.5	0	T4a	N1	M0	IIIA	2.43	<2.00	3.6	2.2	4.67	3.74	Unknown	(1+)	No	0	114	0
00252936	199	Male	61	174	73	24.1115	No	Yes	No	Radical	Open	Distal	Lower	Poor	Adenocarcinoma	Yes	No	6	1	T4a	N2	M0	IIIA	4.71	21.42	34.6	5.42	13.03	1.46	Unknown	(1+)	Yes	1	114	1
00258620	201	Male	65	163	50	18.8189	Yes	Yes	Yes	Radical	Open	Total	Lower	Well	Adenocarcinoma	No	No	6	1	T4a	N0	M0	IIB	145.75	5.69	15.1	4.99	5.12	1.36	Unknown	(1+)	No	0	113	0
00250624	203	Male	70	170	70	24.2215	Yes	Yes	Yes	Radical	Open	Distal	Lower	Poor	LSRC	No	Yes	6.5	1	T4b	N2	M0	IIIB	1.42	3.1	18.1	4.96	6.14	8.92	Unknown	negative	No	0	108	0
00252648	204	Female	64	155	46	19.1467	No	No	No	Radical	Open	Total	Lower	Moderate	Adenocarcinoma	Yes	No	5.5	1	T2	N1	M0	IIA	3.44	15.38	11.9	4.68	6.47	1.6	Unknown	(3+)	No	0	113	0
00244166	207	Male	71	155	50	20.8117	No	No	No	Radical	Open	Total	Lower	Moderate	Adenocarcinoma	Yes	Yes	5	1	T4a	N1	M0	IIIA	3.11	7.06	15.9	2.01	4.39	0.91	Unknown	(1+)	No	0	112	0
00263990	209	Male	48	160	61	23.8281	Yes	Yes	Yes	Radical	Open	Distal	Lower	Poor	Adenocarcinoma	Yes	No	1.8	0	T2	N0	M0	IB	1.1	3.31	5.1	2.6	4.72	1.39	Unknown	negative	No	0	111	0
00258890	211	Male	43	177	85	27.1314	No	Yes	No	Radical	Open	Distal	Lower	Poor	HSRC	No	Yes	5	1	T2	N1	M0	IIA	2.02	9.26	5.3	3.8	8.9	1.87	Unknown	negative	No	0	106	0
00217956	212	Female	61	162	50	19.052	No	No	No	Radical	Open	Distal	Lower	Moderate-poor	Adenocarcinoma	No	No	6.5	1	T4a	N0	M0	IIB	10.1	25.06	8	8.62	45	1.79	Unknown	negative	Yes	0	111	1
00220404	213	Male	63	173	73.5	24.5581	No	Yes	No	Radical	Open	Distal	Lower	Moderate-poor	Adenocarcinoma	Yes	Yes	4.5	0	T4a	N3a	M0	IIIB	2.84	28.86	9.3	1	19.01	Unknown	Unknown	(1+)	Yes	1	111	1
00252285	215	Male	70	155	51	21.2279	No	Yes	No	Radical	Open	Distal	Lower	Moderate-poor	Adenocarcinoma	No	Yes	2.3	0	T2	N1	M0	IIA	4.36	18.2	5.7	2.44	11.49	4.79	Unknown	negative	No	0	110	0
00266578	217	Male	72	164	48.5	18.0324	No	Yes	Yes	Radical	Open	Distal	Lower	Moderate-poor	Adenocarcinoma	No	No	0.8	0	T1a	N0	M0	IA	1.27	8.76	11.6	8.77	12.7	1.23	12.96	(1+)	No	0	109	0
00266474	218	Male	63	160	60	23.4375	No	No	Yes	Radical	Open	Distal	Lower	Moderate-poor	Adenocarcinoma	No	No	6.5	1	T2	N1	M0	IIA	4.82	17.79	7.7	3.74	5.37	1.41	2.89	(1+)	No	0	109	0
00260864	219	Female	69	155	56.5	23.5172	Yes	No	No	Radical	Open	Distal	Lower	Poor	LSRC	No	No	3	0	T1a	N0	M0	IA	1.26	10.65	5.7	4.54	12.23	1.67	Unknown	(2+)	No	0	105	0
00249450	221	Male	66	160	61	23.8281	Yes	No	No	Radical	Open	Distal	Lower	Moderate-poor	Adenocarcinoma	No	Yes	3	0	T4a	N2	M0	IIIA	3.17	7.2	4.1	3.33	6.92	1.41	Unknown	negative	Yes	1	109	1
00271809	222	Male	57	170	70	24.2215	Yes	No	Yes	Radical	Open	Distal	Lower	Poor	LSRC	No	Yes	1.2	0	T2	N0	M0	IB	0.86	8.95	4	2.32	4.68	11.18	4.99	(1+)	No	0	105	0
00267198	226	Male	64	167	55	19.721	No	Yes	No	Radical	Open	Distal	Lower	Poor	Adenocarcinoma	No	No	2	0	T1b	N0	M0	IA	3.01	6.38	4.2	4.85	4.92	2.32	3.42	negative	No	0	108	0
00255690	227	Female	72	143	38	18.5828	No	No	No	Radical	Open	Distal	Lower	Poor	Adenocarcinoma	Yes	No	3	0	T2	N2	M0	IIB	2.75	38.54	29.7	1.74	11.67	10.37	Unknown	(2+)	No	0	108	0
00263238	228	Male	46	171	70	23.939	Yes	Yes	Yes	Radical	Open	Distal	Lower	Poor	LSRC	No	No	4.5	0	T2	N2	M0	IIB	0.58	2.05	5.2	1.98	4.88	0.98	4.16	negative	No	0	103	0
00255756	229	Male	68	165	62	22.7732	No	Yes	Yes	Radical	Open	Distal	Lower	Poor	Adenocarcinoma	No	No	5	1	T4a	N0	M0	IIB	3.44	16.24	14.6	6.41	12.88	＞300	Unknown	negative	No	0	108	0
00252837	230	Male	42	162	63.5	24.196	No	No	Yes	Radical	Open	Distal	Lower	Poor	Adenocarcinoma	Yes	Yes	9	1	T4a	N2	M0	IIIA	2.92	11.98	47.9	9.29	6.9	0.68	Unknown	negative	No	0	107	0
00264065	231	Male	60	170	66	22.8374	Yes	Yes	Yes	Radical	Open	Distal	Lower	Moderate	LSRC	No	No	3	0	T2	N0	M0	IB	1.96	16.8	7.5	2.03	9.03	2.43	Unknown	(2+)	No	0	103	0
00263721	232	Male	51	180	80	24.6914	Yes	No	Yes	Radical	Open	Total	Lower	Poor	HSRC	No	Yes	4	0	T4a	N2	M0	IIIA	1.73	2.16	14.1	3.58	1.54	5.65	Unknown	(2+)	No	0	103	0
00259599	237	Male	54	159	52	20.5688	No	Yes	No	Radical	Open	Distal	Lower	Moderate-poor	Adenocarcinoma	Yes	Yes	6	1	T2	N1	M0	IIA	2.05	5.99	7.6	1.38	4.49	2.31	Unknown	(2+)	No	0	106	0
00268743	239	Male	47	176	67	21.6296	Yes	Yes	Yes	Radical	Open	Distal	Lower	Poor	LSRC	No	Yes	4	0	T4a	N0	M0	IIB	1.6	<2.00	9.7	4.57	0.82	1.48	3.75	negative	No	0	100	0
00259337	240	Female	61	145	40	19.025	No	No	No	Radical	Open	Distal	Lower	Moderate	Adenocarcinoma	No	No	4.5	0	T4a	N0	M0	IIB	1.09	10.91	9.2	2.74	8.63	3.86	Unknown	(1+)	No	0	106	0
00253592	241	Male	58	170	62	21.4533	Yes	No	No	Radical	Open	Distal	Lower	Moderate	Adenocarcinoma	No	No	4.3	0	T2	N0	M0	IB	2.2	<2.00	18.3	4.11	1.34	6.63	0.5	negative	No	0	106	0
00252489	243	Female	51	150	42.5	18.8889	Yes	No	No	Radical	Open	Distal	Lower	Moderate-poor	Adenocarcinoma	No	No	2	0	T1a	N0	M0	IA	1.34	4.37	17.2	3.53	8.55	1.08	Unknown	(1+)	No	0	105	0
00271472	244	Male	73	160	72	28.125	Yes	No	No	Radical	Open	Distal	Lower	Moderate-poor	Adenocarcinoma	No	Yes	2.3	0	T2	N1	M0	IIA	2.7	7.19	4.6	2.8	6.08	1.56	8.09	negative	No	0	105	0
00271642	245	Male	66	166	65	23.5883	No	Yes	No	Radical	Open	Distal	Lower	Moderate	Adenocarcinoma	No	No	2	0	T2	N1	M0	IIA	2.01	8.59	11.5	1.46	5.55	1.79	7.18	negative	No	0	105	0
00256235	249	Male	67	164	63.5	23.6095	No	Yes	No	Radical	Open	Distal	Lower	Moderate-poor	Adenocarcinoma	Yes	Yes	8	1	T4a	N2	M0	IIIA	92.69	7698.83	15.7	5.06	89.06	2.76	Unknown	negative	No	0	104	0
00264349	252	Male	60	170	59	20.4152	No	Yes	Yes	Radical	Open	Distal	Lower	Moderate-poor	Adenocarcinoma	Yes	Yes	2.5	0	T4a	N2	M0	IIIA	3.1	3.84	5.5	3.68	3.84	0.98	Unknown	(1+)	No	0	103	0
00263464	253	Female	44	160	55	21.4844	Yes	No	No	Radical	Open	Distal	Lower	Moderate-poor	Adenocarcinoma	No	Yes	3	0	T4a	N1	M0	IIIA	2.53	<2.00	7	3.9	4.03	1.08	Unknown	negative	No	0	103	0
00267316	254	Male	75	167	70	25.0995	Yes	Yes	No	Radical	Open	Distal	Lower	Poor	LSRC	No	No	7	1	T4a	N1	M0	IIIA	2.9	22.95	10.2	1.37	14.41	8.04	7.02	negative	No	0	98	0
00254131	255	Male	59	170	75	25.9516	No	Yes	No	Radical	Open	Distal	Lower	Moderate-poor	Adenocarcinoma	Yes	No	3	0	T2	N2	M0	IIB	3.05	102.07	125.6	4.17	10.56	1.93	Unknown	(1+)	No	0	103	0
00269598	256	Male	60	165	63	23.1405	Yes	Yes	No	Radical	Open	Distal	Lower	Poor	LSRC	Yes	No	5	1	T2	N0	M0	IB	3.84	2.06	8.3	2.09	5.93	93.29	6.96	(2+)	No	0	97	0
00218598	260	Male	66	166	80.5	29.2132	Yes	Yes	Yes	Radical	Open	Distal	Lower	Poor	Adenocarcinoma	No	Yes	6	1	T4a	N1	M0	IIIA	2.19	2.76	23.2	5.3	7.8	Unknown	Unknown	(2+)	Yes	0	101	1
00269894	261	Male	61	160	62	24.2188	No	Yes	No	Radical	Open	Distal	Lower	Poor	Adenocarcinoma	No	No	7.6	1	T4a	N2	M0	IIIA	1.7	9.68	6.2	1.99	3.92	0.89	4.17	negative	Yes	0	100	1
00240930	263	Male	54	160	58	22.6562	Yes	Yes	No	Radical	Open	Distal	Lower	Moderate-poor	LSRC	Yes	No	4	0	T4a	N3b	M0	IIIC	3.08	22.05	9.4	2.83	Unknown	Unknown	Unknown	Unknow	Yes	1	96	1
00270748	266	Male	51	162	74.5	28.3874	No	No	No	Radical	Open	Distal	Lower	Poor	Adenocarcinoma	Yes	Yes	3.5	0	T2	N2	M0	IIB	3.92	8.7	14.5	2.42	7.71	7.56	5.98	(1+)	No	0	100	0
00283060	267	Male	58	175	68	22.2041	Yes	Yes	Yes	Radical	Open	Distal	Lower	Moderate-poor	Adenocarcinoma	Yes	No	2.5	0	T1b	N0	M0	IA	1.87	2.29	11	2.51	2.64	102.7	7.53	None	No	1	100	0
00231852	268	Male	59	175	63.5	20.7347	Yes	No	Yes	Radical	Open	Distal	Lower	Moderate-poor	Adenocarcinoma	No	Yes	3	0	T4a	N0	M0	IIB	2.02	<2.00	5.7	2.67	4.02	1.59	Unknown	(1+)	Yes	1	100	1
00206079	273	Male	46	174	67.5	22.2949	No	Yes	Yes	Radical	Open	Distal	Lower	Poor	HSRC	No	Yes	4	0	T2	N3a	M0	IIIA	2.27	10	10.3	2.77	3.6	1.03	Unknown	Unknow	Yes	0	91	1
00265704	275	Male	74	161	58	22.3757	Yes	Yes	No	Radical	Open	Total	Lower	Poor	Adenocarcinoma	Yes	Yes	6.5	1	T4a	N2	M0	IIIA	3.44	4.22	9.8	2.45	8.03	5.13	2.5	(2+)	No	0	99	0
00256546	276	Female	76	150	46	20.4444	Yes	No	No	Radical	Open	Distal	Lower	Poor	LSRC	Yes	Yes	6.5	1	T4a	N3a	M0	IIIB	1.71	102.21	19	3.73	21.62	2.73	Unknown	(1+)	Yes	0	90	1
00271427	277	Female	65	167	65	23.3067	Yes	No	No	Radical	Open	Distal	Lower	Moderate-poor	Adenocarcinoma	No	No	4	0	T2	N2	M0	IIB	0.83	11.23	7.7	0.98	7.41	0.88	9.48	negative	No	0	98	0
00225635	279	Male	42	165	63	23.1405	Yes	Yes	Yes	Radical	Open	Distal	Lower	Poor	HSRC	Yes	Yes	4	0	T4a	N3b	M0	IIIC	2.93	6.73	11.4	5.28	6.6	2.41	Unknown	(2+)	Yes	0	88	1
00230203	282	Male	78	163	65	24.4646	No	Yes	No	Radical	Open	Distal	Lower	Moderate-poor	Adenocarcinoma	No	No	6	1	T4a	N1	M0	IIIA	2.46	77.63	5.9	2.56	Unknown	Unknown	Unknown	(2+)	Yes	0	97	1
00302594	283	Female	49	151	45.5	19.9553	Yes	No	No	Radical	Open	Distal	Lower	poor	LSRC	Yes	No	2.5	0	T4a	N3a	M0	IIIB	0.67	6.08	48.6	1.75	3.13	1.42	5.82	Negative	No	1	86	0
00235118	285	Male	57	165	69	25.3444	No	Yes	Yes	Radical	Open	Distal	Lower	Poor	LSRC	No	No	4	0	T1b	N0	M0	IA	5.72	24.97	10.9	4.26	5.2	1.26	Unknown	Unknow	Yes	0	85	1
00252810	288	Female	55	165	69	25.3444	No	No	No	Radical	Open	Distal	Lower	Moderate-poor	Adenocarcinoma	No	No	8.5	1	T4a	N1	M0	IIIA	0.75	7.41	12.4	3.14	5.3	6.97	Unknown	(2+)	Yes	0	96	1
00205411	289	Male	65	160	60	23.4375	Yes	Yes	Yes	Radical	Open	Distal	Lower	Moderate	Adenocarcinoma	No	Yes	7	1	T4a	N1	M0	IIIA	7.98	556.11	17	5.69	26	0.2	Unknown	negative	Yes	0	95	1
00270883	290	Male	55	155	46	19.1467	No	Yes	No	Radical	Open	Total	Lower	Poor	Adenocarcinoma	Yes	No	11	1	T4a	N2	M0	IIIA	3.4	262.42	32	13.1	50.38	11.88	98.54	(2+)	No	0	95	0
00214625	291	Male	64	159	64	25.3155	Yes	No	No	Radical	Open	Distal	Lower	Moderate-poor	Adenocarcinoma	Yes	Yes	3	0	T4a	N2	M0	IIIA	1.95	80.83	53	1.58	45.3	2.52	Unknown	negative	Yes	0	94	1
00293506	292	Male	61	162	54	20.5761	No	No	No	Radical	Open	Distal	Lower	poor	Adenocarcinoma	No	Yes	6	1	T4a	N2	M0	IIIA	1.35	5.57	8.8	2.58	11.16	6.34	6.82	Negative	Yes	1	94	1
00230853	294	Male	58	172	71.5	24.1685	No	Yes	Yes	Radical	Open	Distal	Lower	Poor	LSRC	No	Yes	1.8	0	T2	N2	M0	IIB	3.08	6.37	12.5	4.12	9.3	1.84	Unknown	(1+)	Yes	0	82	1
00245983	295	Male	23	172	59	19.9432	No	No	No	Radical	Open	Distal	Lower	Poor	HSRC	No	Yes	4	0	T4a	N2	M0	IIIA	1.54	4.83	7.3	1.79	3.66	3.22	Unknown	negative	Yes	0	82	1
00243653	296	Male	51	180	69	21.2963	Yes	Yes	No	Radical	Open	Distal	Lower	Moderate	Adenocarcinoma	Yes	No	4	0	T4a	N2	M0	IIIA	6.74	3546.03	13.4	3.6	65.73	2.64	Unknown	(3+)	Yes	0	93	1
00206690	297	Male	63	168	71.5	25.333	Yes	Yes	Yes	Radical	Open	Distal	Lower	Moderate-poor	Adenocarcinoma	No	No	7	1	T4a	N1	M0	IIIA	1.69	15.24	5.2	4.01	9.4	5	Unknown	(1+)	Yes	0	93	1
00217844	299	Male	51	158	45	18.026	No	Yes	Yes	Radical	Open	Distal	Lower	Moderate	Adenocarcinoma	Yes	No	5	1	T4a	N3b	M0	IIIC	47.63	<2.00	25.6	47.63	0.75	8.85	2.04	(±)	Yes	1	93	1
00263364	300	Female	52	158	56	22.4323	No	No	No	Radical	Open	Distal	Lower	Poor	HSRC	No	No	4	0	T4a	N1	M0	IIIA	2	5.89	228.3	2.28	8.64	29.35	Unknown	Unknow	Yes	0	81	1
00219318	301	Male	53	176	75	24.2123	Yes	Yes	Yes	Radical	Open	Distal	Lower	Poor	LSRC	No	No	5	1	T1a	N0	M0	IA	2.06	3.57	6.2	8.24	15.4	Unknown	Unknown	Unknow	Yes	0	81	1
00233214	302	Female	59	154	58	24.4561	No	No	No	Radical	Open	Distal	Lower	Moderate-poor	Adenocarcinoma	No	Yes	7	1	T4a	N0	M0	IIB	0.73	3.7	15.4	3.84	6.9	5.17	Unknown	(2+)	Yes	0	91	1
00217264	304	Female	72	153	57	24.3496	Yes	No	No	Radical	Open	Distal	Lower	Moderate	Adenocarcinoma	No	Yes	5	1	T2	N0	M0	IB	17.04	6.35	9.1	2.95	4.7	13.93	Unknown	(1+)	Yes	0	90	1
00253268	307	Female	69	167	85	30.478	Yes	No	No	Radical	Open	Total	Lower	Poor	Adenocarcinoma	No	Yes	5	1	T4a	N1	M0	IIIA	2.1	16.36	16.7	3.71	Unknown	Unknown	Unknown	negative	Yes	0	88	1
00242224	308	Male	49	173	79	26.3958	No	No	No	Radical	Open	Distal	Lower	Moderate	Adenocarcinoma	Yes	No	3.3	0	T2	N1	M0	IIA	1.9	12.52	6.4	3.22	4.6	1.24	Unknown	(3+)	Yes	1	86	1
00206809	309	Male	78	154	45	18.9745	No	Yes	No	Radical	Open	Distal	Lower	Moderate-poor	Adenocarcinoma	No	No	5	1	T2	N0	M0	IB	2.71	<2.00	10.7	2.01	0.1	Unknown	Unknown	(1+)	Yes	0	86	1
00269039	311	Female	53	154	50	21.0828	No	No	No	Radical	Open	Distal	Lower	Poor	Adenocarcinoma	No	Yes	2.5	0	T4a	N3a	M0	IIIB	0.63	5.18	2.9	2.6	3.57	0.96	3.3	(1+)	Yes	1	84	1
00276455	312	Male	50	165	70	25.7117	No	Yes	Yes	Radical	Open	Distal	Lower	poor	LSRC	No	No	1	0	T1a	N0	M0	IA	2.92	5.32	5.4	1.85	2.83	1.14	4.47	None	No	0	79	0
00240329	313	Male	47	172	60	20.2812	Yes	Yes	No	Radical	Open	Distal	Lower	Poor	Adenocarcinoma	Yes	Yes	3.5	0	T2	N1	M0	IIA	2.63	2.15	9.1	2.92	1.2	1.21	Unknown	(±)	Yes	0	84	1
00277658	314	Female	46	152	50	21.6413	No	No	No	Radical	Open	Distal	Lower	poor	LSRC	Yes	No	4	0	T1b	N2	M0	IIA	7.72	28.37	17	0.97	8.85	1.18	7.35	Negative	No	0	79	0
00216322	317	Male	58	170	61	21.1073	Yes	Yes	Yes	Radical	Open	Distal	Lower	Poor	Adenocarcinoma	Yes	No	2	0	T2	N1	M0	IIA	1.4	1227.12	5.5	1.48	70.39	1.81	103.93	Unknow	Yes	1	83	1
00259738	318	Male	75	180	80	24.6914	No	Yes	Yes	Radical	Open	Distal	Lower	Moderate	Adenocarcinoma	Yes	No	2.8	0	T1b	N1	M0	IB	1.36	5.78	3.3	2.26	5.44	1.15	Unknown	Unknow	Yes	0	82	1
00277281	319	Male	31	188	100	28.2933	No	Yes	Yes	Radical	Laparoscopy	Distal	Lower	poor	LSRC	No	No	2.2	0	T1a	N0	M0	IA	1.51	3.27	11.3	2.83	3	1.75	5.1	None	No	0	79	0
00276767	320	Female	51	158	75	30.0433	No	No	No	Radical	Open	Distal	Lower	poor	LSRC	Yes	No	2	0	T1b	N1	M0	IB	＜0.5	<2.00	5.2	3.25	2.46	1.79	4.5	None	No	0	79	0
00318806	321	Male	49	170	69	23.8754	No	Yes	Yes	Radical	Open	Distal	Lower	Moderate	Adenocarcinoma	No	Yes	6	1	T4a	N1	M0	IIIA	1.67	112.45	7.8	4.21	16.63	17.44	6.62	Negative	No	1	82	0
00277970	323	Male	52	172	70	23.6614	Yes	Yes	No	Radical	Open	Distal	Lower	poor	LSRC	No	Yes	3.5	0	T4a	N0	M0	IIB	9.36	<2.00	4.4	1.91	0.91	1.88	2.5	Negative	No	0	79	0
00217558	324	Male	60	180	87	26.8519	No	Yes	No	Radical	Open	Distal	Lower	Poor	Adenocarcinoma	Yes	Yes	6	1	T4a	N2	M0	IIIA	4.33	6.44	6.1	3.65	2.77	1.11	14.63	(1+)	Yes	1	81	1
00270381	325	Female	56	150	52	23.1111	No	No	No	Radical	Open	Distal	Lower	Poor	Adenocarcinoma	Yes	Yes	2.5	0	T4a	N3a	M0	IIIB	1.47	11.33	16.3	2.14	5.17	3.61	6.42	(1+)	Yes	0	81	1
00277712	326	Male	69	160	50	19.5312	No	No	No	Radical	Laparoscopy	Distal	Lower	poor	LSRC	No	Yes	5.4	1	T4a	N2	M0	IIIA	2.26	11.87	6.5	2.37	4.92	2.75	6.07	None	No	0	79	0
00216445	327	Male	73	164	49	18.2183	No	Yes	No	Radical	Open	Distal	Lower	Poor	Adenocarcinoma	Yes	No	3	0	T2	N3a	M0	IIIA	2.51	4.27	6.4	2.22	4.6	1.79	Unknown	negative	Yes	0	80	1
00277624	328	Female	29	150	35	15.5556	Yes	No	No	Radical	Laparoscopy	Distal	Lower	Poor	HSRC	No	Yes	2	0	T4a	N0	M0	IIB	0.89	7.23	10.8	2.16	5.29	2.99	4.36	Negative	No	0	79	0
00227157	332	Male	59	165	55	20.202	No	Yes	No	Radical	Open	Distal	Lower	Moderate	Adenocarcinoma	No	No	4.5	0	T4b	N1	M0	IIIB	4.5	<2.00	17.3	5.07	1.1	1.23	Unknown	(1+)	Yes	0	79	1
00277271	334	Male	68	170	83	28.7197	No	Yes	Yes	Radical	Open	Distal	Lower	Moderate-poor	Adenocarcinoma	No	Yes	5	1	T4a	N1	M0	IIIA	6.36	27.98	8.9	3.62	18.15	0.91	Unknown	Negative	No	0	79	0
00277342	335	Male	46	170	62	21.4533	No	Yes	Yes	Radical	Open	Distal	Lower	Moderate	Adenocarcinoma	No	No	4	0	T2	N0	M0	IB	2.35	10.26	7.3	2.54	9.14	1.09	10.77	(2+)	No	0	79	0
00277340	336	Male	54	171	66	22.571	Yes	Yes	Yes	Radical	Laparoscopy	Distal	Lower	Moderate-poor	Adenocarcinoma	No	No	4.5	0	T2	N0	M0	IB	2.4	13.64	5.2	2.62	8.61	1.11	12.15	(1+)	No	0	79	0
00276969	338	Male	60	173	73	24.3911	No	Yes	Yes	Radical	Open	Distal	Lower	Moderate	Adenocarcinoma	Yes	No	4	0	T4a	N0	M0	IIB	4.65	Unknown	8.4	4.5	0.91	1.14	2.5	Negative	No	0	79	0
00276718	339	Male	52	175	62	20.2449	No	No	Yes	Radical	Open	Distal	Lower	poor	LSRC	No	No	6	1	T4a	N1	M0	IIIA	3.1	33.84	11.8	1.64	5.03	25.75	5.98	Negative	No	0	79	0
00276412	341	Male	70	165	80	29.3848	No	Yes	Yes	Radical	Open	Distal	Lower	poor	Adenocarcinoma	No	No	4	0	T4a	N0	M0	IIB	5.27	17.51	19.2	2.75	3.37	1.19	Unknown	Negative	No	0	79	0
00253106	342	Female	64	150	48	21.3333	No	No	No	Radical	Open	Distal	Lower	Poor	LSRC	Yes	No	2.5	0	T1b	N1	M0	IB	1.05	3.68	24.5	2.4	5.93	1.2	Unknown	(2+)	Yes	0	78	1
00279087	343	Female	47	149	49	22.0711	No	No	No	Radical	Laparoscopy	Distal	Lower	poor	LSRC	No	Yes	2	0	T2	N2	M0	IIB	1.15	23.69	7.5	1.57	11.22	0.81	6.67	Negative	No	0	78	0
00279969	345	Female	64	155	55	22.8928	No	No	No	Radical	Open	Distal	Lower	poor	LSRC	No	No	3.2	0	T4a	N3a	M0	IIIB	1.77	23.65	9	2.09	2.43	0.94	4.94	Negative	No	0	78	0
00276400	346	Male	60	174	70	23.1206	No	Yes	Yes	Radical	Open	Distal	Lower	Moderate-poor	Adenocarcinoma	No	Yes	3.2	0	T4a	N0	M0	IIB	1.63	5.05	7.1	2.42	2.82	1.43	7.07	Negative	No	0	79	0
00277767	347	Male	47	164	73	27.1416	No	No	No	Radical	Open	Distal	Lower	poor	Adenocarcinoma	Yes	Yes	5	1	T4a	N2	M0	IIIA	0.66	35.67	3.8	2.38	10.55	1.55	7.75	Negative	No	0	79	0
00277397	354	Male	67	170	55	19.0311	No	Yes	No	Radical	Open	Distal	Lower	Moderate	Adenocarcinoma	Yes	No	5	1	T2	N0	M0	IB	3.24	Unknown	10.6	2.37	1.06	2.87	Unknown	(2+)	No	0	79	0
00276452	357	Male	76	156	56	23.0112	No	Yes	Yes	Radical	Open	Distal	Lower	Moderate	Adenocarcinoma	No	No	3.5	0	T2	N2	M0	IIB	1.78	Unknown	9.1	1.39	1.93	3.73	4.61	(3+)	No	0	79	0
00276208	358	Male	69	158	51	20.4294	Yes	Yes	Yes	Radical	Open	Distal	Lower	Moderate-poor	Adenocarcinoma	Yes	Yes	4	0	T4a	N1	M0	IIIA	2.43	Unknown	21.2	2.04	0.55	4.2	2.5	(2+)	No	0	79	0
00278587	360	Female	61	168	60	21.2585	No	No	No	Radical	Laparoscopy	Distal	Lower	poor	LSRC	No	No	3.5	0	T1a	N0	M0	IA	2.15	<2.00	6.2	1.82	1.09	2.65	2.5	Negative	No	0	78	0
00277549	361	Male	68	159	51	20.1733	No	Yes	Yes	Radical	Laparoscopy	Distal	Lower	Moderate	Adenocarcinoma	Yes	Yes	5	1	T4a	N3a	M0	IIIB	1.5	13.89	8	3.26	4.62	4.49	4.92	Negative	No	0	79	0
00276560	365	Male	63	168	62	21.9671	No	Yes	Yes	Radical	Open	Distal	Lower	Moderate-poor	Adenocarcinoma	No	Yes	4	0	T4a	N0	M0	IIB	1.85	Unknown	8.7	3.69	2.1	14.79	4.32	None	No	0	79	0
00277070	367	Male	60	165	69	25.3444	No	No	No	Radical	Open	Distal	Lower	Moderate-poor	Adenocarcinoma	Yes	Yes	3	0	T4a	N3b	M0	IIIC	1.56	445.07	5.6	3.38	50.62	30.15	27.23	(3+)	No	0	79	0
00278551	368	Male	62	176	70	22.5981	Yes	Yes	No	Radical	Open	Distal	Lower	Poor	HSRC	No	Yes	4	0	T4a	N1	M0	IIIA	0.8	5.65	5.7	2.19	1.75	6	2.5	Negative	No	0	78	0
00253349	369	Male	64	175	65	21.2245	No	Yes	Yes	Radical	Open	Distal	Lower	Moderate	Adenocarcinoma	No	No	2	0	T1a	N0	M0	IA	3.33	361.99	43.2	5.45	33.2	3.24	Unknown	Unknow	Yes	1	79	1
00279965	371	Male	49	172	53	17.9151	No	No	No	Radical	Open	Distal	Lower	poor	Adenocarcinoma	No	No	5	1	T1a	N0	M0	IA	2.04	Unknown	5.3	3.24	0.64	0.96	2.5	Negative	No	0	78	0
00281371	376	Female	67	156	55	22.6003	No	No	No	Radical	Open	Distal	Lower	poor	LSRC	No	No	1	0	T1a	N0	M0	IA	6.98	14.97	11.4	1.66	13.1	0.83	7.8	None	No	0	77	0
00278980	377	Male	66	159	50	19.7777	No	No	No	Radical	Open	Distal	Lower	Moderate-poor	Adenocarcinoma	No	No	1.5	0	T1b	N0	M0	IA	1.83	28.24	14.1	1.1	9.11	1.27	10.91	None	No	0	78	0
00278449	380	Male	60	160	60	23.4375	Yes	Yes	No	Radical	Open	Distal	Lower	Moderate	Adenocarcinoma	Yes	No	6	1	T1b	N1	M0	IB	1.93	Unknown	6	0.78	0.92	1.41	2.5	None	No	0	78	0
00278126	382	Female	70	158	58	23.2335	Yes	No	No	Radical	Open	Distal	Lower	poor	Adenocarcinoma	Yes	Yes	6.5	1	T4a	N0	M0	IIB	1.38	39.15	8.7	1.23	28.64	2.27	52.69	Negative	No	0	78	0
00278960	383	Female	72	158	58.5	23.4337	No	No	No	Radical	Open	Distal	Lower	Moderate	Adenocarcinoma	No	No	7.5	1	T4a	N0	M0	IIB	1	3.36	5.9	7.11	2.22	2.47	3.4	(3+)	No	0	78	0
00280186	386	Male	68	175	59	19.2653	Yes	Yes	Yes	Radical	Open	Distal	Lower	Moderate-poor	Adenocarcinoma	Yes	No	4	0	T4a	N3a	M0	IIIB	1.68	4.39	27.5	1.38	2.52	3.34	3.42	Negative	No	0	78	0
00279567	388	Male	55	172	74	25.0135	No	No	No	Radical	Open	Distal	Lower	poor	Adenocarcinoma	No	Yes	5	1	T4a	N2	M0	IIIA	1.95	13.06	12	2.43	20.26	3.37	14.81	Negative	No	0	78	0
00279358	389	Male	63	172	62.5	21.1263	Yes	Yes	Yes	Radical	Open	Distal	Lower	Moderate-poor	Adenocarcinoma	Yes	Yes	3.5	0	T4a	N2	M0	IIIA	1.87	Unknown	5.8	1.28	1.22	3.48	2.5	(3+)	No	0	78	0
00279744	390	Male	68	172	72	24.3375	No	Yes	Yes	Radical	Open	Distal	Lower	poor	Adenocarcinoma	No	Yes	4.2	0	T4a	N1	M0	IIIA	4.04	201.95	8	2.77	71.26	3.58	24.72	Negative	No	0	78	0
00278405	392	Male	62	167	62	22.231	No	Yes	No	Radical	Open	Distal	Lower	Moderate	Adenocarcinoma	No	No	6	1	T4a	N0	M0	IIB	2.11	Unknown	11.1	2.61	2.6	6.44	4.41	(3+)	No	0	78	0
00278351	394	Male	75	172	80	27.0416	No	No	No	Radical	Open	Distal	Lower	Moderate	Adenocarcinoma	Yes	No	3.5	0	T4a	N2	M0	IIIA	0.95	5.39	6.4	1.82	1.34	8.82	3.76	(1+)	No	0	78	0
00281396	396	Male	75	162	57	21.7193	No	Yes	Yes	Radical	Open	Distal	Lower	Moderate-poor	LSRC	No	No	2.5	0	T1a	N2	M0	IIA	2.44	7.28	4.6	2.37	2.23	1.78	6.16	None	No	0	77	0
00281770	397	Female	41	165	50	18.3655	No	No	No	Radical	Open	Distal	Lower	poor	LSRC	Yes	No	5	1	T4a	N3b	M0	IIIC	2.33	6.36	9.5	1.78	3.78	1.8	5.5	(1+)	No	0	77	0
00280181	398	Male	57	170	58	20.0692	No	Yes	No	Radical	Open	Distal	Lower	Moderate-poor	LSRC	Yes	Yes	4	0	T4a	N2	M0	IIIA	55.13	28.49	17.8	2.65	5.42	1.83	5.31	(1+)	No	0	77	0
00280457	399	Male	75	152	53	22.9398	No	Yes	No	Radical	Open	Distal	Lower	poor	LSRC	Yes	Yes	4	0	T4a	N3a	M0	IIIB	2.52	7.15	16.5	3.26	2.87	1.9	4.87	Negative	No	0	77	0
00266409	401	Female	82	131	49	28.5531	No	No	No	Radical	Open	Distal	Lower	Moderate	Adenocarcinoma	No	No	4.8	0	T2	N1	M0	IIA	5	<2.00	10.9	2.27	0.64	3.1	2.78	negative	Yes	0	78	1
00281273	402	Male	61	172	67	22.6474	Yes	Yes	No	Radical	Open	Distal	Lower	Moderate-poor	LSRC	Yes	Yes	3	0	T4a	N1	M0	IIIA	2.04	9.76	2.4	3.48	4.33	2	4.65	(1+)	No	0	77	0
00280410	404	Female	39	160	48	18.75	No	No	No	Radical	Laparoscopy	Distal	Lower	poor	Adenocarcinoma	No	No	2	0	T1a	N0	M0	IA	0.91	17.06	8.5	0.79	5.35	0.87	5.46	None	No	0	77	0
00282974	406	Male	51	175	62	20.2449	No	Yes	No	Radical	Open	Distal	Lower	Moderate-poor	Adenocarcinoma	No	No	1.4	0	T1a	N0	M0	IA	1.13	6.37	5.7	1.61	6.61	0.93	3.76	Negative	No	0	77	0
00280510	408	Female	57	153	55	23.4952	No	No	No	Radical	Open	Distal	Lower	Moderate-poor	Adenocarcinoma	No	No	7	1	T4a	N1	M0	IIIA	1.81	30.89	7.6	4.27	33.52	1.04	4.01	Negative	No	0	77	0
00329838	409	Female	63	158	52	20.83	Yes	No	No	Radical	Open	Distal	Lower	Moderate	Adenocarcinoma	Yes	No	2.5	0	T1b	N0	M0	IA	3.68	83.09	10.2	2.67	29.56	1.09	40.77	None	No	1	77	0
00281727	410	Male	50	162	60	22.8624	No	Yes	No	Radical	Open	Total	Lower	poor	LSRC	Yes	Yes	8.5	1	T4a	N3a	M0	IIIB	1.8	Unknown	7.8	1.46	0.86	3.13	2.5	(1+)	No	0	77	0
00280397	411	Male	48	167	61	21.8724	Yes	Yes	No	Radical	Open	Distal	Lower	poor	Adenocarcinoma	No	No	1.2	0	T1b	N0	M0	IA	1.76	6.91	6.8	1.07	4.78	1.19	5.62	None	No	0	77	0
00280915	412	Male	50	170	63	21.7993	No	Yes	Yes	Radical	Open	Distal	Lower	poor	LSRC	No	No	3.5	0	T1a	N0	M0	IA	3.79	9.56	9.2	2.95	3.92	4.2	6.68	(1+)	No	0	77	0
00280909	413	Female	56	158	55	22.0317	No	No	No	Radical	Open	Distal	Lower	poor	Adenocarcinoma	Yes	Yes	4	0	T4a	N3a	M0	IIIB	1.35	22.82	11.7	1.34	6.41	1.3	6.05	Negative	No	0	77	0
00281971	415	Male	56	167	68	24.3824	No	Yes	No	Radical	Open	Distal	Lower	Poor	HSRC	No	Yes	2	0	T4a	N0	M0	IIB	1.94	Unknown	12.9	3.91	0.95	8.72	2.5	Negative	No	0	77	0
00281786	416	Male	59	170	60	20.7612	No	No	No	Radical	Open	Distal	Lower	Moderate	Adenocarcinoma	No	No	5.5	1	T4a	N1	M0	IIIA	2.46	27.3	9	1.71	5.96	1.4	11.05	Negative	No	0	77	0
00281724	418	Female	62	163	67	25.2174	No	No	No	Radical	Open	Distal	Lower	poor	Adenocarcinoma	No	Yes	3	0	T4a	N0	M0	IIB	1.04	4.83	4.2	1.8	4.8	1.49	4.7	(1+)	No	0	77	0
00280270	419	Male	39	171	66	22.571	No	No	Yes	Radical	Laparoscopy	Distal	Lower	Moderate	Adenocarcinoma	No	No	2.5	0	T1a	N0	M0	IA	0.59	8.07	3.4	1.84	6.46	1.51	2.71	None	No	0	77	0
00280147	421	Male	58	165	57	20.9366	No	Yes	No	Radical	Open	Total	Lower	Moderate-poor	Adenocarcinoma	Yes	Yes	11	1	T4a	N3a	M0	IIIB	0.82	168.76	14.8	2.24	46.68	1.51	13.58	Negative	No	0	77	0
00280324	422	Female	71	158	59	23.634	No	No	No	Radical	Open	Distal	Lower	Moderate	Adenocarcinoma	No	No	1.5	0	T1a	N0	M0	IA	3.36	24.27	8.3	1.99	9.65	1.6	13.25	None	No	0	77	0
00280703	424	Male	50	174	59	19.4874	No	No	No	Radical	Open	Distal	Lower	Moderate-poor	Adenocarcinoma	No	No	4	0	T4a	N0	M0	IIB	1.09	5.95	4.1	3.14	7.38	1.74	4.1	Negative	No	0	77	0
00280565	426	Female	75	158	51	20.4294	No	No	No	Radical	Open	Distal	Lower	Moderate	Adenocarcinoma	No	No	6	1	T2	N3a	M0	IIIA	15.77	21.53	6.7	14.41	9.63	1.93	7.31	(3+)	No	0	77	0
00283800	427	Female	52	157	47	19.0677	No	No	No	Radical	Laparoscopy	Distal	Lower	poor	LSRC	No	No	0.8	0	T1a	N0	M0	IA	1.99	3.07	6.5	3.99	3.46	0.9	5.28	None	No	0	76	0
00282807	428	Male	59	168	56	19.8413	No	Yes	Yes	Radical	Open	Distal	Lower	poor	LSRC	No	No	3	0	T2	N0	M0	IB	3.18	6.83	8	7.1	2.63	1.03	19.58	Negative	No	0	76	0
00280854	429	Male	72	160	70.5	27.5391	No	No	No	Radical	Open	Distal	Lower	Moderate	Adenocarcinoma	No	No	3.7	0	T2	N0	M0	IB	3.76	15.38	12.7	1.71	9.27	2.22	6.94	Negative	No	0	77	0
00280055	433	Female	47	153	53	22.6409	No	No	No	Radical	Open	Total	Lower	poor	Adenocarcinoma	Yes	No	12	1	T4a	N3a	M0	IIIB	2	23.19	12.1	1.3	4.15	2.5	4.52	Negative	No	0	77	0
00280969	434	Female	45	164	51	18.9619	No	No	No	Radical	Open	Distal	Lower	poor	Adenocarcinoma	No	No	1.5	0	T1b	N0	M0	IA	0.66	5.97	11	2.56	4.2	2.72	4.73	None	No	0	77	0
00281050	437	Male	55	171	60	20.5191	No	No	No	Radical	Laparoscopy	Distal	Lower	poor	Adenocarcinoma	No	No	4.5	0	T1a	N0	M0	IA	1.08	13.55	3.2	3.36	3.76	3.39	4.58	Negative	No	0	77	0
00281648	438	Male	79	168	63	22.3214	No	No	No	Radical	Open	Distal	Lower	Moderate-poor	Adenocarcinoma	No	No	6	1	T4a	N1	M0	IIIA	1.2	4.68	8.7	1.72	2.52	4.43	3.6	(1+)	No	0	77	0
00282218	440	Male	40	159	61	24.1288	Yes	Yes	No	Radical	Laparoscopy	Distal	Lower	poor	LSRC	No	No	2.8	0	T1b	N2	M0	IIA	3.23	19.97	8.8	2.27	9.83	1.86	9.96	None	No	0	76	0
00281568	441	Female	58	158	52.5	21.0303	Yes	No	No	Radical	Open	Distal	Lower	Moderate-poor	Adenocarcinoma	No	No	0.6	0	T1b	N0	M0	IA	0.63	2.54	4.3	1.73	2.41	12.08	2.87	None	No	0	77	0
00280015	443	Male	68	165	57	20.9366	No	Yes	No	Radical	Open	Distal	Lower	Moderate	Adenocarcinoma	Yes	Yes	5.5	1	T4a	N1	M0	IIIA	6.94	10.23	8	3.2	4.83	24.01	6.27	Negative	No	0	77	0
00280933	444	Male	63	175	74	24.1633	No	Yes	No	Radical	Open	Distal	Lower	poor	Adenocarcinoma	Yes	No	6	1	T4a	N3a	M0	IIIB	3.68	14.21	32.8	2.15	4.25	25.83	3.87	(1+)	No	0	77	0
00280159	445	Female	70	152	42	18.1787	No	No	No	Radical	Open	Distal	Lower	Moderate-poor	Adenocarcinoma	No	No	5	1	T2	N1	M0	IIA	0.62	27.03	7.8	1.59	63.64	60.12	9.58	Negative	No	0	77	0
00248964	446	Male	71	182	70	21.1327	No	Yes	No	Radical	Laparoscopy	Distal	Lower	Moderate	Adenocarcinoma	No	No	1.5	0	T2	N0	M0	IB	2.59	<2.00	10	3.28	2.11	11.73	Unknown	(1+)	Yes	0	77	1
00282050	447	Male	57	168	65	23.03	No	Yes	No	Radical	Open	Distal	Lower	poor	LSRC	No	Yes	11	1	T4a	N3a	M0	IIIB	0.82	6.21	4.9	1.21	1.38	2.36	3.66	Negative	No	0	76	0
00283864	448	Male	54	167	75.5	27.0716	Yes	Yes	No	Radical	Laparoscopy	Distal	Lower	Moderate-poor	Adenocarcinoma	No	No	2	0	T2	N1	M0	IIA	1.48	22.55	8.3	1.49	3.66	0.83	14.26	(1+)	No	0	76	0
00283592	449	Male	57	164	50	18.5901	No	Yes	Yes	Radical	Laparoscopy	Distal	Lower	Well-moderate	Adenocarcinoma	No	No	3	0	T1b	N0	M0	IA	3.61	55.46	17.4	2.56	20.81	0.84	23.49	None	No	0	76	0
00283809	453	Female	62	156	46	18.902	Yes	No	No	Radical	Open	Distal	Lower	Moderate-poor	Adenocarcinoma	No	No	1.5	0	T1a	N0	M0	IA	2.38	Unknown	6.3	1.8	0.5	1.04	2.5	None	No	0	76	0
00282756	455	Male	64	165	59.5	21.8549	No	No	Yes	Radical	Open	Distal	Lower	poor	LSRC	No	No	4.5	0	T1b	N0	M0	IA	1.06	15.79	4.7	4.45	3.72	5.36	6.88	None	No	0	76	0
00282452	456	Male	61	165	55	20.202	No	No	No	Radical	Open	Distal	Lower	Moderate-poor	LSRC	No	Yes	2.3	0	T4a	N2	M0	IIIA	2.92	6.94	20.2	1.31	4.46	6.27	4.41	(3+)	No	0	76	0
00283717	457	Female	64	154	45	18.9745	No	No	No	Radical	Laparoscopy	Distal	Lower	Moderate	Adenocarcinoma	Yes	No	8.5	1	T4a	N2	M0	IIIA	1.44	23.79	11.2	3.31	66.33	1.2	15.31	(3+)	No	0	76	0
00284057	460	Male	58	170	73.5	25.4325	No	No	Yes	Radical	Open	Distal	Lower	Moderate	Adenocarcinoma	Yes	No	3	0	T1b	N0	M0	IA	3.74	7.15	6.9	2.66	3.18	1.43	3.8	(2+)	No	0	76	0
00284102	462	Male	57	158	51	20.4294	No	Yes	No	Radical	Open	Distal	Lower	Moderate-poor	Adenocarcinoma	No	No	3	0	T1a	N0	M0	IA	2.66	13.62	6.5	2.62	4.05	1.61	10.96	None	No	0	76	0
00282862	465	Male	59	163	54	20.3244	No	Yes	Yes	Radical	Laparoscopy	Distal	Lower	poor	Adenocarcinoma	Yes	No	1.5	0	T1b	N1	M0	IB	10.36	13.15	7.9	3.76	12.89	2.01	14.11	None	No	0	76	0
00283594	466	Male	80	165	62	22.7732	No	Yes	No	Radical	Open	Distal	Lower	poor	Adenocarcinoma	No	No	3.8	0	T4a	N0	M0	IIB	1.74	7.35	6.9	66.22	2.36	2.02	4.97	None	No	0	76	0
00282987	467	Male	57	170	57	19.7232	No	Yes	Yes	Radical	Open	Distal	Lower	Moderate-poor	Adenocarcinoma	No	Yes	5.5	1	T4a	N2	M0	IIIA	2.99	107.02	18.1	1.2	12.03	2.22	12.53	Negative	No	0	76	0
00283121	469	Male	53	167	73.5	26.3545	Yes	No	No	Radical	Open	Distal	Lower	Moderate	Adenocarcinoma	Yes	No	4.5	0	T4a	N3a	M0	IIIB	1.65	6.31	5.2	1.9	6.12	2.24	10.03	Negative	No	0	76	0
00282486	471	Male	67	177	57	18.194	Yes	Yes	No	Radical	Open	Distal	Lower	Moderate-poor	Adenocarcinoma	Yes	No	3	0	T4a	N2	M0	IIIA	3.09	22.68	12.1	1.76	11.69	2.35	12.04	(1+)	No	0	76	0
00282548	472	Male	77	165	77	28.2828	No	No	No	Radical	Open	Distal	Lower	poor	Adenocarcinoma	Yes	Yes	3.5	0	T4a	N2	M0	IIIA	1.41	2.99	4.9	56.98	1.23	2.55	4.93	(1+)	No	0	76	0
00282204	473	Male	73	156	47	19.313	Yes	Yes	Yes	Radical	Open	Distal	Lower	poor	Adenocarcinoma	Yes	Yes	4.5	0	T4a	N1	M0	IIIA	1.72	32.41	5.2	2.26	13.53	2.68	19.36	(1+)	No	0	76	0
00283412	474	Female	60	158	45	18.026	No	No	No	Radical	Open	Distal	Lower	Moderate	Adenocarcinoma	No	No	4	0	T1a	N0	M0	IA	1.16	Unknown	4.6	4.6	1.25	3.23	4.12	None	No	0	76	0
00283867	475	Male	64	168	74	26.2188	No	Yes	No	Radical	Open	Distal	Lower	Moderate-poor	Adenocarcinoma	No	No	2	0	T4a	N1	M0	IIIA	1.98	9.5	10	11.93	2.94	5.03	8.22	Negative	No	0	76	0
00284451	476	Male	51	177	83	26.493	No	Yes	Yes	Radical	Laparoscopy	Distal	Lower	Poor	HSRC	No	Yes	4	0	T1b	N0	M0	IA	4.52	11.65	5.7	3.18	4.96	1.32	5.24	Negative	No	0	75	0
00282865	479	Male	52	170	54.5	18.8581	No	Yes	No	Radical	Open	Distal	Lower	Moderate-poor	Adenocarcinoma	Yes	No	5.5	1	T4a	N2	M0	IIIA	8.36	152.44	14.5	1.35	81.26	15.64	23.88	Negative	No	0	76	0
00282872	480	Male	56	170	60	20.7612	Yes	Yes	Yes	Radical	Open	Distal	Lower	poor	Adenocarcinoma	Yes	No	5.5	1	T4a	N3a	M0	IIIB	3.55	49.91	5	1.81	55.91	23.29	17.25	Negative	No	0	76	0
00284720	481	Male	62	162	59	22.4813	Yes	Yes	No	Radical	Open	Distal	Lower	poor	LSRC	No	No	6	1	T4a	N2	M0	IIIA	29.45	5.58	4.2	2.66	2.5	1.85	2.5	Negative	No	0	75	0
00284027	482	Female	74	143	43	21.0279	No	No	No	Radical	Open	Distal	Lower	poor	Adenocarcinoma	Yes	No	1	0	T1b	N1	M0	IB	0.98	10.69	9.5	2.05	5.2	37.6	9.43	None	No	0	76	0
00278149	483	Male	59	175	66	21.551	No	Yes	Yes	Radical	Open	Distal	Lower	poor	Adenocarcinoma	No	No	5	1	T1b	N0	M0	IA	3.16	6.04	3.8	2.18	Unknown	Unknown	Unknown	None	Yes	0	76	1
00285287	484	Male	54	151	41	17.9817	No	Yes	Yes	Radical	Open	Distal	Lower	Moderate	Adenocarcinoma	No	Yes	0.8	0	T4a	N0	M0	IIB	1.59	3.4	27.3	2.58	0.88	0.86	2.83	Negative	No	0	75	0
00285120	485	Male	49	168	71	25.1559	Yes	Yes	Yes	Radical	Open	Distal	Lower	Poor	HSRC	No	No	1	0	T1a	N0	M0	IA	2.69	14.38	10.8	5.53	4.24	2.05	7.83	None	No	0	75	0
00286222	488	Male	78	160	57	22.2656	No	Yes	No	Radical	Open	Distal	Lower	Moderate	Adenocarcinoma	No	No	2.5	0	T2	N0	M0	IB	22.8	9.14	17.4	1.77	1.17	0.88	5.76	(3+)	No	0	75	0
00284607	489	Male	61	160	56	21.875	No	No	Yes	Radical	Laparoscopy	Distal	Lower	Moderate	Adenocarcinoma	Yes	No	2	0	T4a	N1	M0	IIIA	2.49	16.31	3.1	2.07	2.6	0.89	4.17	(3+)	No	0	75	0
00285336	494	Male	49	178	63	19.8839	No	Yes	No	Radical	Open	Distal	Lower	poor	LSRC	No	Yes	4.5	0	T4a	N2	M0	IIIA	4.25	13.03	5.3	2.67	5.76	12.69	11.29	Negative	No	0	75	0
00286062	496	Female	44	160	61	23.8281	No	No	No	Radical	Open	Distal	Lower	Poor	HSRC	No	No	5	1	T4a	N2	M0	IIIA	1.18	14.19	16	1.2	5.2	40.49	10.96	Negative	No	0	75	0
00284147	497	Male	58	170	74	25.6055	No	No	No	Radical	Open	Distal	Lower	Moderate-poor	Adenocarcinoma	No	Yes	5	1	T4a	N3b	M0	IIIC	4.63	1104.77	5.6	3.06	81.07	1.01	60.84	Negative	No	0	75	0
00285544	498	Male	48	171	65	22.2291	Yes	Yes	No	Radical	Open	Total	Lower	Well	Adenocarcinoma	No	No	11.7	1	T2	N0	M0	IB	0.65	4.31	13.3	2.17	1.31	1.12	3.59	Negative	No	0	75	0
00286070	499	Female	68	155	41	17.0656	Yes	No	No	Radical	Open	Distal	Lower	Moderate	Adenocarcinoma	No	Yes	5	1	T4a	N2	M0	IIIA	2.34	7.71	7.4	3.21	3.58	1.21	6.07	Negative	No	0	75	0
00284127	502	Male	63	169	56	19.6072	No	No	Yes	Radical	Open	Distal	Lower	Moderate-poor	Adenocarcinoma	No	Yes	4.5	0	T4a	N0	M0	IIB	5.76	354.69	9.7	2.38	40.42	1.8	Unknown	Negative	No	0	75	0
00284807	503	Male	68	159	59	23.3377	No	No	No	Radical	Open	Distal	Lower	Moderate	Adenocarcinoma	No	No	1	0	T1a	N0	M0	IA	2.58	5.82	5.4	2.39	2.12	1.82	4.95	None	No	0	75	0
00286765	505	Male	49	170	72	24.9135	No	Yes	Yes	Radical	Open	Distal	Lower	poor	LSRC	No	No	1.5	0	T1b	N0	M0	IA	1.27	49.12	5.4	1.4	12.34	0.86	12.13	Negative	No	0	74	0
00285171	506	Male	42	169	65.5	22.9334	Yes	Yes	No	Radical	Laparoscopy	Total	Lower	Moderate-poor	Adenocarcinoma	No	No	1.2	0	T1b	N2	M0	IIA	1.5	5.89	3.4	5.18	2.29	1.94	4.35	None	No	0	75	0
00284192	507	Male	60	168	60	21.2585	No	Yes	No	Radical	Open	Distal	Lower	Moderate	Adenocarcinoma	No	No	2	0	T1b	N0	M0	IA	1.91	11.79	6.4	4.54	5.8	2.02	7.39	None	No	0	75	0
00284255	508	Female	79	151	48	21.0517	No	No	No	Radical	Laparoscopy	Distal	Lower	poor	Adenocarcinoma	No	No	6	1	T4a	N1	M0	IIIA	1.75	8.19	6.1	2.47	3.6	2.35	2.64	(1+)	No	0	75	0
00286074	509	Male	70	163	57.5	21.6418	Yes	Yes	Yes	Radical	Open	Distal	Lower	poor	Adenocarcinoma	Yes	Yes	4.5	0	T4a	N3a	M0	IIIB	4.9	Unknown	9.6	12.07	0.5	3.08	2.5	(2+)	No	0	75	0
00287521	511	Male	49	171	65	22.2291	No	No	No	Radical	Open	Distal	Lower	poor	LSRC	No	Yes	4.5	0	T4a	N3a	M0	IIIB	3.12	48.4	5	1.39	6.41	0.97	12.94	Negative	No	0	74	0
00284893	514	Male	43	170	65	22.4913	No	Yes	No	Radical	Open	Distal	Lower	poor	Adenocarcinoma	Yes	No	4.5	0	T4a	N3b	M0	IIIC	3.63	4.91	11.8	2.49	4.22	7.38	3.99	Negative	No	0	75	0
00286587	516	Female	46	160	57	22.2656	No	No	No	Radical	Open	Distal	Lower	poor	LSRC	No	No	3	0	T1b	N1	M0	IB	＜0.5	10.69	17.3	2.69	2.81	1.24	3.78	None	No	0	74	0
00284614	518	Male	57	163	65	24.4646	No	Yes	No	Radical	Open	Distal	Lower	poor	Adenocarcinoma	Yes	No	4.5	0	T4a	N2	M0	IIIA	1.49	13.94	9	2.67	2.68	29.88	3.73	Negative	No	0	75	0
00284155	520	Female	57	177	71	22.6627	Yes	No	No	Radical	Open	Distal	Lower	Moderate-poor	Adenocarcinoma	Yes	No	6.5	1	T4a	N0	M0	IIB	5.47	Unknown	10.7	1.95	0.73	43.62	2.5	Negative	No	0	75	0
00243271	521	Male	68	172	68	22.9854	Yes	Yes	No	Radical	Open	Distal	Lower	Moderate-poor	Adenocarcinoma	Yes	Yes	3	0	T2	N2	M0	IIB	2.38	2.62	5.7	3.38	3	1.95	Unknown	(2+)	Yes	1	75	1
00210580	522	Male	73	167	62.5	22.4103	Yes	Yes	Yes	Radical	Open	Distal	Lower	Moderate-poor	Adenocarcinoma	Yes	No	1	0	T1b	N0	M0	IA	4.29	2.37	30.9	4.11	0.7	Unknown	Unknown	Unknow	Yes	0	75	1
00286632	523	Female	54	153	46	19.6506	Yes	No	No	Radical	Open	Distal	Lower	poor	LSRC	No	Yes	9	1	T4a	N2	M0	IIIA	1.37	7.87	10.8	1.85	5.34	1.41	7.03	(1+)	No	0	74	0
00300108	527	Female	53	165	56	20.5693	No	No	No	Radical	Open	Distal	Lower	Moderate-poor	Adenocarcinoma	Yes	Yes	5	1	T4a	N2	M0	IIIA	1.24	13.56	16.6	2.14	9.13	0.81	9.07	Negative	Yes	1	74	1
00286336	530	Male	66	165	53.5	19.6511	No	Yes	No	Radical	Open	Distal	Lower	Moderate-poor	Adenocarcinoma	Yes	No	6	1	T1b	N2	M0	IIA	1.99	65.16	8	2.13	12.2	0.67	8.07	(3+)	No	0	74	0
00286739	531	Female	62	150	47.5	21.1111	No	No	No	Radical	Open	Distal	Lower	poor	Adenocarcinoma	No	Yes	2.5	0	T4a	N2	M0	IIIA	2.36	6.11	6.1	1.29	4.02	0.81	6.44	Negative	No	0	74	0
00287984	535	Female	39	162	61	23.2434	No	No	No	Radical	Open	Total	Lower	poor	Adenocarcinoma	No	Yes	4.5	0	T4a	N2	M0	IIIA	0.88	4	13.9	1.05	1.93	0.92	10.72	(1+)	No	0	74	0
00287513	536	Female	61	170	49	16.955	No	No	No	Radical	Open	Distal	Lower	Moderate-poor	Adenocarcinoma	No	No	2.5	0	T1b	N1	M0	IB	2.41	20.78	6.3	3.07	4.59	1.02	6.64	None	No	0	74	0
00286601	537	Male	60	168	65	23.03	No	No	No	Radical	Open	Total	Lower	Moderate-poor	Adenocarcinoma	Yes	Yes	4	0	T4a	N3a	M0	IIIB	21.23	756.06	50.5	1.47	68.33	1.03	34.79	(3+)	No	0	74	0
00287528	538	Male	64	162	56	21.3382	Yes	Yes	Yes	Radical	Open	Total	Lower	Moderate-poor	Adenocarcinoma	No	No	2	0	T4a	N2	M0	IIIA	4.05	124.8	13.4	1869	2.39	1.08	5.95	(1+)	No	0	74	0
00288386	541	Female	69	168	73	25.8645	No	No	No	Radical	Laparoscopy	Distal	Lower	Moderate	Adenocarcinoma	No	No	2.4	0	T1b	N0	M0	IA	3.23	Unknown	8.9	2.53	0.64	1.25	7.97	(1+)	No	0	74	0
00287339	542	Male	74	158	57	22.8329	No	No	No	Radical	Open	Distal	Lower	poor	LSRC	Yes	Yes	5.5	1	T4a	N3b	M0	IIIC	9.99	1779.37	13.6	3.08	85.23	4.89	63.88	None	No	0	74	0
00287981	545	Male	61	180	69	21.2963	No	Yes	No	Radical	Open	Distal	Lower	Poor	HSRC	No	No	1.8	0	T1a	N0	M0	IA	5.94	Unknown	4.9	2.39	0.67	8.3	8.08	None	No	0	74	0
00286447	546	Male	70	172	66	22.3094	No	Yes	Yes	Radical	Open	Distal	Lower	Moderate	Adenocarcinoma	No	No	1.3	0	T4a	N1	M0	IIIA	1.61	10.49	9.4	2.74	2.6	1.37	5.88	Negative	No	0	74	0
00287242	548	Male	49	170	86	29.7578	Yes	Yes	No	Radical	Laparoscopy	Distal	Lower	Moderate-poor	Adenocarcinoma	No	No	1.5	0	T1b	N0	M0	IA	0.89	10.06	7.7	2.42	1.15	1.49	3.13	None	No	0	74	0
00287031	549	Male	65	165	60	22.0386	No	Yes	Yes	Radical	Open	Total	Lower	Moderate	Adenocarcinoma	Yes	No	10	1	T2	N3a	M0	IIIA	4.38	Unknown	6.6	2.05	0.66	1.55	2.5	(2+)	No	0	74	0
00221010	550	Female	55	161	44	16.9747	Yes	No	No	Radical	Open	Distal	Lower	Poor	LSRC	Yes	Yes	9.5	1	T4a	N3b	M0	IIIC	3.01	37.32	8.6	2.09	15.57	61.73	14.12	(1+)	Yes	1	74	1
00333174	551	Female	67	153	62	26.4855	Yes	No	No	Radical	Open	Distal	Lower	poor	Adenocarcinoma	Yes	No	5	1	T4a	N0	M0	IIB	22.09	17.54	38.6	2.6	9.69	1.55	16.62	Negative	No	1	74	0
00287489	555	Male	62	159	44	17.4044	No	Yes	No	Radical	Open	Distal	Lower	Moderate-poor	Adenocarcinoma	Yes	Yes	6.5	1	T4b	N2	M0	IIIB	5.88	3.62	16	2.49	2.3	2.27	2.54	(1+)	No	0	74	0
00289367	557	Male	62	173	64.5	21.551	No	Yes	Yes	Radical	Open	Distal	Lower	Moderate-poor	LSRC	Yes	Yes	3	0	T4a	N0	M0	IIB	1.8	8.5	53.9	2.04	2.97	0.89	6.03	Negative	No	0	73	0
00288571	561	Male	35	170	50	17.301	No	Yes	No	Radical	Open	Distal	Lower	Poor	HSRC	No	No	1	0	T1a	N0	M0	IA	4.43	6.25	11.9	2.32	1.8	0.98	11.79	None	No	0	73	0
00287119	562	Male	72	158	39	15.6225	No	Yes	Yes	Radical	Open	Total	Lower	Moderate	Adenocarcinoma	No	No	10	1	T4a	N0	M0	IIB	4.7	60.52	5.6	6.53	5.17	3.13	10.41	(3+)	No	0	74	0
00332828	563	Male	73	160	55	21.4844	No	Yes	Yes	Radical	Open	Distal	Lower	Moderate-poor	Adenocarcinoma	No	Yes	3	0	T4a	N1	M0	IIIA	2.02	8.41	9.5	1.16	3.76	3.24	6.44	None	No	1	74	0
00289384	564	Male	59	170	65	22.4913	No	Yes	Yes	Radical	Open	Distal	Lower	poor	LSRC	No	No	2.8	0	T1b	N0	M0	IA	2.09	20.76	8.3	1.96	11.68	1.05	10.41	Negative	No	0	73	0
00290064	565	Female	53	160	60	23.4375	No	No	No	Radical	Open	Distal	Lower	poor	LSRC	No	No	2.7	0	T1a	N1	M0	IB	1.79	<2.00	8.9	1.59	1.82	1.12	2.42	None	No	0	73	0
00288108	566	Male	62	165	70	25.7117	No	No	No	Radical	Open	Distal	Lower	poor	Adenocarcinoma	No	No	1.5	0	T1a	N0	M0	IA	1.86	3.84	7	1.99	1.7	4.6	12.42	None	No	0	74	0
00286675	568	Male	49	170	55	19.0311	No	No	Yes	Radical	Open	Distal	Lower	poor	Adenocarcinoma	No	No	4.5	0	T2	N2	M0	IIB	2.35	117.18	7.6	8.66	12.49	8.2	10.9	(2+)	No	0	74	0
00287865	569	Male	60	167	55	19.721	Yes	Yes	Yes	Radical	Open	Distal	Lower	Moderate	Adenocarcinoma	No	No	5.5	1	T4a	N1	M0	IIIA	5.4	Unknown	6.4	2.03	0.91	8.95	8.12	(2+)	No	0	74	0
00288626	571	Female	54	167	64	22.9481	No	No	No	Radical	Laparoscopy	Distal	Lower	poor	LSRC	No	No	3	0	T4a	N1	M0	IIIA	1.64	<2.00	13	5.71	1.77	1.58	8.87	Negative	No	0	73	0
00225132	573	Female	76	153	41	17.5146	No	No	No	Radical	Open	Total	Lower	Moderate-poor	Adenocarcinoma	Yes	Yes	5	1	T4a	N2	M0	IIIA	4.7	178.64	12.1	2.61	35.7	21.64	Unknown	(1+)	Yes	0	74	1
00240839	574	Male	58	161	56	21.6041	No	No	No	Radical	Open	Distal	Lower	Moderate-poor	Adenocarcinoma	No	Yes	3.5	0	T4a	N1	M0	IIIA	3.65	7.89	23.6	2.02	8.1	Unknown	Unknown	(1+)	Yes	0	74	1
00222336	578	Male	67	167	58	20.7967	Yes	Yes	Yes	Radical	Open	Distal	Lower	Moderate	Adenocarcinoma	Yes	No	6	1	T4a	N0	M0	IIB	1.16	12.12	6.6	3.38	6	0.9	Unknown	(1+)	Yes	0	73	1
00288722	579	Female	53	168	66	23.3844	Yes	No	No	Radical	Open	Distal	Lower	poor	Adenocarcinoma	No	No	2.8	0	T4a	N3a	M0	IIIB	1.05	21.56	49.4	1.94	2.54	0.63	13.3	Negative	No	0	73	0
00289296	580	Male	58	160	62	24.2188	Yes	No	No	Radical	Open	Distal	Lower	poor	LSRC	No	Yes	4.5	0	T4a	N3a	M0	IIIB	1.86	13.59	10.7	4.07	8.17	2.55	6.77	None	No	0	73	0
00288816	583	Male	67	170	67	23.1834	No	Yes	No	Radical	Open	Distal	Lower	poor	Adenocarcinoma	No	No	11	1	T4a	N0	M0	IIB	2.88	873.09	15	2.02	133.88	0.96	89.41	Negative	No	0	73	0
00289057	584	Female	58	168	61	21.6128	No	No	No	Radical	Open	Distal	Lower	Moderate-poor	Adenocarcinoma	No	No	1.5	0	T1a	N0	M0	IA	2.46	9.93	5.7	1.64	7.42	1.01	8.72	Negative	No	0	73	0
00288523	585	Female	57	160	67.5	26.3672	No	No	No	Radical	Laparoscopy	Distal	Lower	poor	Adenocarcinoma	No	Yes	4	0	T4a	N2	M0	IIIA	3.09	Unknown	8.8	3.74	0.5	1.04	7.54	Negative	No	0	73	0
00288682	586	Female	63	155	52	21.6441	No	No	No	Radical	Open	Distal	Lower	Moderate-poor	Adenocarcinoma	No	No	2.5	0	T1a	N0	M0	IA	1.63	12.23	12.6	2.16	2.2	1.14	13.23	None	No	0	73	0
00288839	587	Female	57	155	50	20.8117	No	No	No	Radical	Open	Distal	Lower	poor	Adenocarcinoma	No	No	4	0	T4a	N0	M0	IIB	2.17	15.57	7.3	18.35	9.65	1.21	13.01	Negative	No	0	73	0
00289356	589	Male	51	170	50.4	17.4394	No	Yes	No	Radical	Laparoscopy	Distal	Lower	poor	LSRC	No	No	2.1	0	T1a	N0	M0	IA	1.27	<2.00	9.8	3.56	3.67	5.48	4.41	None	No	0	73	0
00289874	590	Female	33	158	60	24.0346	No	No	No	Radical	Open	Distal	Lower	poor	Adenocarcinoma	No	Yes	4	0	T4a	N1	M0	IIIA	0.65	9.28	12.1	1.66	3.9	1.4	4.81	Negative	No	0	73	0
00289619	591	Male	51	169	71	24.8591	No	No	No	Radical	Open	Distal	Lower	Moderate-poor	Adenocarcinoma	No	No	2.7	0	T2	N0	M0	IB	3.12	133.53	5.5	4.02	14.92	1.54	18.74	Negative	No	0	73	0
00289391	592	Male	55	170	76	26.2976	Yes	No	Yes	Radical	Open	Distal	Lower	Moderate	Adenocarcinoma	No	No	2.3	0	T2	N0	M0	IB	2.81	12.69	15.2	3.53	8.19	1.58	10.81	Negative	No	0	73	0
00288480	593	Male	60	176	64	20.6612	Yes	Yes	Yes	Radical	Open	Distal	Lower	Well-moderate	Adenocarcinoma	No	No	2.5	0	T1a	N0	M0	IA	3.02	Unknown	5	2.53	1.32	1.61	8.9	None	No	0	73	0
00289865	594	Male	58	166	51	18.5078	Yes	Yes	No	Radical	Open	Total	Lower	poor	LSRC	No	No	13	1	T4a	N3a	M0	IIIB	1.88	6.9	15.2	1.38	4	258.9	4.19	Negative	No	0	73	0
00288718	595	Male	65	163	59	22.2063	No	Yes	Yes	Radical	Open	Distal	Lower	Moderate	Adenocarcinoma	Yes	No	5.5	1	T4a	N0	M0	IIB	4.22	109.29	9.5	2.24	105.9	1.62	38.75	(3+)	No	0	73	0
00289436	597	Male	80	165	48	17.6309	No	Yes	No	Radical	Open	Distal	Lower	Moderate	Adenocarcinoma	No	No	1.2	0	T1a	N0	M0	IA	3.76	3.14	5.7	2.22	2.86	2.05	4.6	None	No	0	73	0
00275918	598	Male	67	168	65	23.03	No	Yes	Yes	Radical	Open	Distal	Lower	poor	LSRC	Yes	Yes	5	1	T4a	N3a	M0	IIIB	8.42	564.45	10.5	2.42	60.79	10.18	47.59	Negative	Yes	0	73	1
00222567	599	Female	38	160	50	19.5312	No	No	No	Radical	Open	Distal	Lower	Poor	LSRC	No	Yes	5.5	1	T4a	N2	M0	IIIA	4.05	26.13	19.8	2.26	Unknown	59.93	Unknown	negative	Yes	1	73	1
00290075	602	Female	56	165	74	27.1809	Yes	No	No	Radical	Laparoscopy	Distal	Lower	poor	Adenocarcinoma	No	No	1	0	T1a	N1	M0	IB	0.89	Unknown	4.8	1.63	2.31	2.24	3.26	None	No	0	73	0
00291977	604	Female	60	158	61	24.4352	No	No	No	Radical	Open	Distal	Lower	poor	LSRC	No	No	1.7	0	T1a	N0	M0	IA	1.38	2.88	3.9	1.04	2.95	0.88	3.96	None	No	0	72	0
00289219	606	Male	78	176	68	21.9525	No	No	No	Radical	Open	Distal	Lower	Moderate	Adenocarcinoma	Yes	Yes	5	1	T2	N3a	M0	IIIA	0.72	78.24	12.7	2.01	12.54	2.86	10.75	None	No	0	73	0
00289071	607	Male	50	165	69	25.3444	No	No	No	Radical	Open	Distal	Lower	Moderate-poor	Adenocarcinoma	No	No	2.5	0	T1a	N0	M0	IA	1.15	5.55	13.3	3.17	2.79	3.13	4.12	Negative	No	0	73	0
00288966	611	Male	76	165	68	24.977	No	Yes	No	Radical	Open	Distal	Lower	Moderate-poor	Adenocarcinoma	No	Yes	4.3	0	T4a	N3a	M0	IIIB	8.76	716.52	39.7	2.82	109.64	4.14	78.33	Negative	No	0	73	0
00290435	612	Male	46	164	66	24.539	No	No	No	Radical	Unknown	Distal	Lower	poor	LSRC	No	No	1.2	0	T1a	N0	M0	IA	1.83	<2.00	11.1	10.39	2.45	1.58	2.88	None	No	0	72	0
00290062	615	Male	59	170	68	23.5294	No	Yes	No	Radical	Open	Distal	Lower	Moderate	Adenocarcinoma	No	Yes	6	1	T4a	N1	M0	IIIA	12.49	15.31	18	1.89	7.44	7.9	5.83	Negative	No	0	73	0
00290325	618	Female	57	158	67	26.8386	No	No	No	Radical	Open	Distal	Lower	poor	LSRC	Yes	Yes	5	1	T4a	N3a	M0	IIIB	1.5	1174.15	11.2	2.55	103.52	2.53	102.08	Negative	No	0	72	0
00289634	619	Female	56	158	68	27.2392	No	No	No	Radical	Open	Distal	Lower	poor	Adenocarcinoma	No	No	7	1	T4a	N0	M0	IIB	2.96	Unknown	32.7	1.89	1.22	18.87	Unknown	Negative	No	0	73	0
00221197	621	Male	79	170	70	24.2215	No	No	No	Radical	Open	Distal	Lower	Poor	Adenocarcinoma	Yes	Yes	5	1	T4a	N3a	M0	IIIB	1.54	5.56	9	3.09	3.9	3.92	Unknown	(1+)	Yes	0	73	1
00271958	622	Male	57	173	66	22.0522	No	No	No	Radical	Open	Distal	Lower	Poor	Adenocarcinoma	Yes	Yes	5	1	T2	N1	M0	IIA	1.68	9.67	5.6	0.96	5.96	6.4	13.25	negative	Yes	0	73	1
00291704	623	Male	56	170	70	24.2215	Yes	Yes	Yes	Radical	Open	Distal	Lower	poor	LSRC	Yes	No	2.5	0	T1a	N1	M0	IB	1.95	14.66	12.7	2.7	3.82	3.74	3.88	None	No	0	72	0
00230249	624	Female	60	156	51	20.9566	No	No	No	Radical	Open	Distal	Lower	Poor	HSRC	Yes	No	Unknown	999	T4a	N3a	M0	IIIB	5.36	30.6	42.5	14	22	1.53	Unknown	Unknow	Yes	1	72	1
00290654	626	Male	62	160	56	21.875	Yes	Yes	Yes	Radical	Open	Distal	Lower	poor	LSRC	Yes	No	6	1	T4a	N3a	M0	IIIB	4.55	31.04	8	47.39	16.73	4.69	37.38	(1+)	No	0	72	0
00291516	627	Female	53	150	38	16.8889	No	No	No	Radical	Open	Distal	Lower	poor	Adenocarcinoma	Yes	Yes	4	0	T4a	N1	M0	IIIA	1.62	16.13	5.2	5.01	10.23	0.73	9.56	(1+)	No	0	72	0
00292252	628	Male	57	160	50	19.5312	No	No	No	Radical	Open	Distal	Lower	Moderate	Adenocarcinoma	Yes	No	3	0	T2	N0	M0	IB	1.86	12.95	5.7	2.5	4.8	0.86	5.68	Negative	No	0	72	0
00292214	630	Female	67	160	52	20.3125	Yes	No	No	Radical	Open	Distal	Lower	Moderate-poor	Adenocarcinoma	No	No	2.5	0	T1b	N1	M0	IB	0.9	2.96	8.9	2.04	1.46	1.01	3.61	(2+)	No	0	72	0
00291530	631	Male	47	160	56	21.875	No	Yes	Yes	Radical	Laparoscopy	Distal	Lower	Moderate-poor	Adenocarcinoma	No	No	3	0	T1b	N1	M0	IB	3.22	2.11	7.6	1.2	2.45	1.01	3.19	(2+)	No	0	72	0
00290320	632	Male	67	160	57	22.2656	No	No	No	Radical	Open	Distal	Lower	poor	LSRC	No	Yes	3.5	0	T2	N3b	M0	IIIB	3.34	4.84	9.4	1.69	4.28	8.15	5.58	Negative	No	0	72	0
00291133	634	Female	45	156	53	21.7784	No	No	No	Radical	Open	Distal	Lower	poor	Adenocarcinoma	No	No	1	0	T1a	N1	M0	IB	1.92	17.51	18.6	1.25	8.79	1.35	13.83	None	No	0	72	0
00290664	636	Male	63	172	76	25.6896	Yes	No	No	Radical	Open	Distal	Lower	Moderate-poor	Adenocarcinoma	No	No	5	1	T1b	N0	M0	IA	5.5	Unknown	13.6	2.32	0.97	1.78	0.5	Negative	No	0	72	0
00291145	638	Male	49	172	78	26.3656	No	No	No	Radical	Open	Distal	Lower	Moderate	Adenocarcinoma	No	No	2	0	T1b	N0	M0	IA	1.18	12.32	7.1	7.54	2.3	1.87	21.82	None	No	0	72	0
00247373	639	Female	41	165	50	18.3655	Yes	No	No	Radical	Open	Distal	Lower	Poor	LSRC	Yes	Yes	4.5	0	T4a	N3b	M0	IIIC	8.63	4.58	10.3	3.07	2.27	5.36	Unknown	(1+)	Yes	1	72	1
00292211	640	Female	70	161	57.5	22.1828	No	No	No	Radical	Open	Distal	Lower	Moderate	Adenocarcinoma	No	No	6.5	1	T4a	N1	M0	IIIA	3.53	393.15	10.4	2.29	63.12	2.31	47.79	(3+)	No	0	72	0
00291123	641	Male	65	159	62	24.5243	Yes	Yes	No	Radical	Open	Distal	Lower	Moderate-poor	Adenocarcinoma	Yes	Yes	10	1	T2	N1	M0	IIA	2.95	5.38	10.3	3.68	1.87	2.35	4.21	Negative	No	0	72	0
00290482	643	Male	65	163	58	21.83	Yes	Yes	Yes	Radical	Open	Distal	Lower	poor	Adenocarcinoma	Yes	Yes	6	1	T4a	N3a	M0	IIIB	5.57	14.85	5.5	4.6	2.26	3.12	3.57	(1+)	No	0	72	0
00290474	644	Male	56	172	72.5	24.5065	No	Yes	No	Radical	Open	Distal	Lower	Moderate	Adenocarcinoma	No	No	6	1	T4a	N1	M0	IIIA	3.35	3.31	23.4	2.79	3.83	3.53	1.09	(2+)	No	0	72	0
00291104	645	Female	43	160	71	27.7344	Yes	No	No	Radical	Open	Total	Lower	Moderate-poor	Adenocarcinoma	Yes	Yes	5	1	T4a	N3b	M0	IIIC	11.56	168.21	48.3	3.97	22.82	3.65	7.9	(1+)	No	0	72	0
00292185	646	Male	58	162	54	20.5761	No	Yes	Yes	Radical	Open	Distal	Lower	poor	Adenocarcinoma	No	No	3.2	0	T1a	N0	M0	IA	5.52	3.12	7.2	3.28	1.4	3.8	3.51	None	No	0	72	0
00292712	647	Male	70	168	57	20.1956	No	Yes	Yes	Radical	Open	Distal	Lower	poor	LSRC	Yes	Yes	3	0	T4a	N1	M0	IIIA	2.57	7.15	20.7	2.21	3.42	1.09	7.91	Negative	No	0	71	0
00292028	648	Male	52	160	59	23.0469	No	No	No	Radical	Open	Distal	Lower	Moderate	Adenocarcinoma	No	No	2	0	T1b	N0	M0	IA	2.19	15.17	8.7	1.34	8.49	6.19	9.92	Negative	No	0	72	0
00291426	651	Male	67	170	54	18.6851	No	No	No	Radical	Open	Distal	Lower	Moderate	Adenocarcinoma	No	No	5.2	1	T2	N1	M0	IIA	21.35	36.3	24.8	2.09	2.67	7.14	11.59	None	No	0	72	0
00290734	652	Male	66	160	47.5	18.5547	No	No	Yes	Radical	Open	Distal	Lower	Moderate	Adenocarcinoma	No	No	5	1	T4b	N2	M0	IIIB	12.27	Unknown	4.9	2.63	2.05	7.27	1.65	None	No	0	72	0
00290931	656	Male	64	164	56	20.8209	No	Yes	Yes	Radical	Open	Distal	Lower	poor	Adenocarcinoma	No	No	1.3	0	T1a	N2	M0	IIA	1.87	5.72	92.3	14.06	5.56	16.86	5.53	None	No	0	72	0
00291984	657	Female	54	164	75	27.8852	No	No	No	Radical	Open	Distal	Lower	Moderate	Adenocarcinoma	No	No	5	1	T2	N1	M0	IIA	31.88	12.87	11.4	10.38	3.69	18.73	8.1	Negative	No	0	72	0
00291265	658	Male	66	170	66	22.8374	No	No	Yes	Radical	Open	Total	Lower	poor	Adenocarcinoma	No	No	8	1	T4a	N1	M0	IIIA	38.94	4.97	5.8	3.36	3.94	236.7	3.09	Negative	No	0	72	0
00292429	660	Male	70	160	54	21.0938	Yes	No	No	Radical	Open	Distal	Lower	poor	LSRC	Yes	Yes	4.3	0	T4a	N3a	M0	IIIB	1.58	263.21	11.5	2.37	68.58	1.72	24.97	(1+)	No	0	71	0
00293435	666	Male	73	150	40	17.7778	No	Yes	No	Radical	Open	Distal	Lower	Moderate-poor	Adenocarcinoma	No	No	2.7	0	T4a	N2	M0	IIIA	7.67	8.13	6.8	4.43	3.86	1.06	5.72	Negative	No	0	71	0
00294388	668	Male	68	170	79	27.3356	No	No	Yes	Radical	Open	Total	Lower	Moderate	Adenocarcinoma	Yes	No	4.5	0	T2	N0	M0	IB	2.51	5.18	12.2	3.48	4.87	1.21	9.61	None	No	0	71	0
00292849	674	Male	52	171	56	19.1512	Yes	Yes	Yes	Radical	Open	Distal	Lower	Moderate-poor	Adenocarcinoma	Yes	Yes	4	0	T3	N1	M0	IIB	6.29	5.66	13.8	2.52	4.79	1.39	3.36	None	No	0	71	0
00293271	675	Female	70	155	52	21.6441	No	No	No	Radical	Open	Distal	Lower	poor	LSRC	Yes	Yes	4	0	T4a	N3a	M0	IIIB	1.08	2.62	4.7	9.43	1.91	8.89	2.69	None	No	0	71	0
00293471	677	Male	52	172	74	25.0135	Yes	Yes	No	Radical	Open	Distal	Lower	Moderate	Adenocarcinoma	No	No	3	0	T1b	N0	M0	IA	1.61	5.95	6.8	3.4	2.07	1.44	3.99	Negative	No	0	71	0
00292513	679	Male	44	170	60	20.7612	No	Yes	Yes	Radical	Open	Distal	Lower	poor	LSRC	Yes	Yes	2	0	T3	N1	M0	IIB	2.48	5.36	10.3	7.04	2.99	26.19	13.23	Negative	No	0	71	0
00292702	681	Male	43	160	59	23.0469	Yes	Yes	Yes	Radical	Open	Distal	Lower	Moderate-poor	LSRC	No	Yes	4.5	0	T2	N0	M0	IB	3.95	26.77	8.6	2.62	14.98	31.01	12.83	Negative	No	0	71	0
00217075	685	Male	63	170	57	19.7232	No	No	No	Radical	Open	Distal	Lower	Poor	LSRC	No	Yes	5.5	1	T4a	N1	M0	IIIA	4.79	1701.87	12.8	3.52	21.97	2.74	Unknown	negative	Yes	1	71	1
00236635	686	Male	47	170	71	24.5675	Yes	Yes	No	Radical	Open	Distal	Lower	Poor	LSRC	Yes	Yes	9	1	T4a	N3b	M0	IIIC	9.98	<2.00	8	2.22	1.1	10.12	Unknown	(1+)	Yes	1	71	1
00242981	689	Male	70	167	42	15.0597	Yes	Yes	No	Radical	Open	Distal	Lower	Poor	LSRC	No	No	4	0	T4a	N0	M0	IIB	6.18	11.6	29.2	2.87	7	1.08	Unknown	Unknow	Yes	0	70	1
00293598	690	Female	74	150	56	24.8889	No	No	No	Radical	Open	Distal	Lower	poor	Adenocarcinoma	Yes	Yes	2.5	0	T4a	N3a	M0	IIIB	2.58	10.34	5.6	1.81	4.97	2.37	9.2	Negative	No	0	71	0
00295416	691	Female	52	166	65	23.5883	Yes	No	No	Radical	Open	Distal	Lower	poor	LSRC	Yes	No	4	0	T1b	N2	M0	IIA	1.43	3.82	5.3	2.37	1.82	0.55	2.06	(1+)	No	0	70	0
00294892	692	Female	31	156	45	18.4911	No	No	No	Radical	Unknown	Distal	Lower	poor	LSRC	No	No	2.5	0	T1a	N1	M0	IB	1.52	29.29	24.5	1.3	3.95	0.85	9.05	Negative	No	0	70	0
00292599	693	Male	63	179	82	25.5922	No	Yes	Yes	Radical	Open	Distal	Lower	Moderate-poor	Adenocarcinoma	Yes	No	3.5	0	T2	N3a	M0	IIIA	3.16	4.64	4.7	3.33	2.06	2.42	5.21	Negative	No	0	71	0
00293629	694	Male	58	160	59	23.0469	Yes	Yes	No	Radical	Open	Distal	Lower	poor	Adenocarcinoma	No	No	2.5	0	T1b	N0	M0	IA	1.66	7.36	7	2.06	3.03	2.5	6.29	(1+)	No	0	71	0
00294067	695	Male	56	170	67	23.1834	Yes	No	No	Radical	Open	Total	Lower	poor	Adenocarcinoma	Yes	Yes	7.5	1	T4a	N2	M0	IIIA	2.44	120.96	32.4	1.93	10.23	2.58	8.66	Negative	No	0	71	0
00296275	696	Female	60	160	63	24.6094	No	No	No	Radical	Open	Distal	Lower	Moderate-poor	LSRC	No	No	1.2	0	T1b	N0	M0	IA	1.82	17.39	189	8.64	2.76	1.38	11.93	None	No	0	70	0
00292457	698	Male	54	160	51	19.9219	No	Yes	Yes	Radical	Open	Distal	Lower	poor	Adenocarcinoma	Yes	No	2	0	T1b	N3a	M0	IIB	5.04	9.52	11	2.8	7.21	2.75	12.38	None	No	0	71	0
00293525	699	Male	62	154	61	25.721	No	No	No	Radical	Open	Distal	Lower	Moderate-poor	Adenocarcinoma	Yes	Yes	5.5	1	T4a	N2	M0	IIIA	2.48	Unknown	4.9	5.15	0.65	3.06	1.73	(1+)	No	0	71	0
00293565	700	Male	64	165	60.5	22.2222	No	No	Yes	Radical	Laparoscopy	Distal	Lower	poor	Adenocarcinoma	No	No	1.5	0	T1a	N0	M0	IA	1.4	5.37	8.8	2.43	2.93	3.21	6.41	None	No	0	71	0
00294638	703	Male	74	180	81.5	25.1543	No	No	No	Radical	Open	Distal	Lower	Poor	HSRC	No	No	0.9	0	T1a	N0	M0	IA	2.24	2.54	7.5	1.57	4.68	2.17	8.59	None	No	0	70	0
00294752	704	Male	60	165	79	29.0174	No	No	No	Radical	Open	Distal	Lower	Moderate-poor	LSRC	No	No	2	0	T1b	N0	M0	IA	3.88	9.66	10.7	4.07	5.87	2.19	7.35	Negative	No	0	70	0
00292840	705	Male	65	165	70	25.7117	No	No	No	Radical	Open	Total	Lower	Moderate	Adenocarcinoma	Yes	Yes	6.5	1	T4a	N3b	M0	IIIC	1.04	63.24	4.7	1.12	11.29	8.79	6.42	(3+)	No	0	71	0
00295342	706	Male	67	164	55	20.4491	Yes	Yes	No	Radical	Open	Distal	Lower	poor	LSRC	Yes	Yes	9	1	T4a	N3a	M0	IIIB	5.47	21.12	26	1.41	3.66	2.4	19.22	Negative	No	0	70	0
00293366	708	Female	86	145	47	22.3543	No	No	No	Radical	Open	Distal	Lower	Moderate-poor	Adenocarcinoma	Yes	Yes	4.5	0	T4a	N1	M0	IIIA	1.68	3.39	9.5	1.36	0.91	12.58	5.36	(2+)	No	0	71	0
00293569	709	Male	61	174	60	19.8177	No	Yes	Yes	Radical	Open	Total	Lower	Moderate	Adenocarcinoma	No	No	8.5	1	T4a	N2	M0	IIIA	6.24	Unknown	20	6.4	0.59	29.04	0.5	(3+)	No	0	71	0
00294801	712	Female	49	158	50	20.0288	Yes	No	No	Radical	Laparoscopy	Distal	Lower	poor	LSRC	No	No	3	0	T1b	N0	M0	IA	0.87	31	9.3	6.44	11.25	6.71	9.5	Negative	No	0	70	0
00295494	714	Male	25	172	80	27.0416	No	No	No	Radical	Open	Distal	Lower	poor	LSRC	Yes	Yes	3.3	0	T4a	N1	M0	IIIA	3.1	6.37	13.9	2.16	5.45	14.55	3.47	Negative	No	0	70	0
00240130	716	Male	61	162	50	19.052	Yes	No	No	Radical	Open	Distal	Lower	Moderate-poor	Adenocarcinoma	Yes	No	2.5	0	T1b	N0	M0	IA	2.25	<2.00	5	2.42	4.7	1.2	Unknown	Unknow	Yes	0	70	1
00295544	717	Male	57	178	87	27.4587	No	No	Yes	Radical	Open	Total	Lower	poor	Adenocarcinoma	No	Yes	2.5	0	T4a	N1	M0	IIIA	2.6	10.4	19	3.39	4.54	0.93	8.51	Negative	No	0	70	0
00283993	719	Male	73	164	77	28.6288	No	No	No	Radical	Open	Distal	Lower	poor	LSRC	No	No	4.5	0	T4a	N0	M0	IIB	2.3	43.73	6.2	1.86	18.07	127.4	12.63	Negative	Yes	0	70	1
00295557	720	Male	69	161	63	24.3046	Yes	Yes	Yes	Radical	Open	Distal	Lower	poor	Adenocarcinoma	No	No	2.5	0	T1a	N0	M0	IA	5.95	5.56	7.5	2.12	3.66	1.37	7.79	None	No	0	70	0
00294841	722	Female	49	162	66	25.1486	Yes	No	No	Radical	Open	Distal	Lower	poor	Adenocarcinoma	No	No	6	1	T4a	N2	M0	IIIA	14.1	11.07	30.4	1.54	5.61	1.54	8.37	None	No	0	70	0
00295528	723	Female	65	153	67	28.6215	No	No	No	Radical	Open	Distal	Lower	poor	Adenocarcinoma	No	No	3	0	T1b	N0	M0	IA	2.38	3.52	6.6	1.48	2.06	1.6	1.95	None	No	0	70	0
00295309	724	Male	57	160	76	29.6875	No	No	No	Radical	Open	Distal	Lower	poor	Adenocarcinoma	Yes	No	2.5	0	T1b	N0	M0	IA	3.89	Unknown	6.2	2.07	2.57	1.9	3.15	Negative	No	0	70	0
00294808	726	Female	51	160	56	21.875	No	No	No	Radical	Open	Distal	Lower	poor	Adenocarcinoma	No	No	1.8	0	T1a	N0	M0	IA	4.22	Unknown	7.6	4.53	1.55	2.14	0.74	None	No	0	70	0
00294602	727	Male	50	164	69	25.6544	No	No	No	Radical	Open	Distal	Lower	poor	Adenocarcinoma	No	Yes	3.5	0	T4a	N1	M0	IIIA	2.68	5.45	20.3	6.67	3.52	2.2	10.61	(2+)	No	0	70	0
00294779	728	Male	66	157	49	19.8791	No	Yes	Yes	Radical	Open	Total	Lower	poor	Adenocarcinoma	Yes	Yes	7.5	1	T4a	N3b	M0	IIIC	4.85	26.03	32.9	3.37	9.03	2.41	10.61	None	No	0	70	0
00296516	729	Male	60	170	65	22.4913	No	Yes	Yes	Radical	Open	Distal	Lower	poor	LSRC	No	No	4	0	T1b	N0	M0	IA	3.89	3.03	7	9.01	3.33	1.46	0.5	Negative	No	0	69	0
00295860	730	Female	59	150	49	21.7778	Yes	No	No	Radical	Open	Distal	Lower	Moderate-poor	Adenocarcinoma	Yes	Yes	1.2	0	T1b	N0	M0	IA	2.1	27.29	12.2	4.13	14.81	2.45	16.26	Negative	No	0	70	0
00294672	731	Male	59	160	60	23.4375	No	Yes	Yes	Radical	Open	Distal	Lower	poor	Adenocarcinoma	Yes	Yes	4.5	0	T4b	N3a	M0	IIIC	1.74	Unknown	10.6	1.1	1.53	3.97	0.5	Negative	No	0	70	0
00295012	733	Female	51	160	59	23.0469	Yes	No	No	Radical	Open	Distal	Lower	Moderate	Adenocarcinoma	No	No	1.3	0	T1a	N0	M0	IA	1.3	16.47	29.1	2.8	4.73	5.47	6.23	None	No	0	70	0
00294903	735	Male	41	165	57	20.9366	No	Yes	Yes	Radical	Open	Total	Lower	poor	Adenocarcinoma	Yes	No	5	1	T4a	N1	M0	IIIA	2.79	12.71	10.1	3.02	9.25	18.03	9.24	Negative	No	0	70	0
00297132	741	Female	74	150	46	20.4444	No	No	No	Radical	Open	Distal	Lower	Moderate-poor	Adenocarcinoma	No	Yes	1.4	0	T4a	N2	M0	IIIA	1.8	Unknown	9.1	1.77	2.7	0.9	6.08	Negative	No	0	69	0
00297349	742	Female	50	145	38	18.0737	No	No	No	Radical	Open	Distal	Lower	poor	LSRC	No	No	0.6	0	T2	N0	M0	IB	1.08	17.96	18.8	2.04	7.72	3.97	14.25	None	No	0	69	0
00296828	744	Male	63	168	70	24.8016	Yes	Yes	No	Radical	Open	Total	Lower	Moderate-poor	Adenocarcinoma	No	No	3	0	T1b	N0	M0	IA	5.44	7.1	6	1.73	1.3	0.98	2.72	(2+)	No	0	69	0
00296655	745	Male	51	166	68	24.677	No	Yes	No	Radical	Open	Distal	Lower	Moderate-poor	Adenocarcinoma	No	Yes	5	1	T4a	N2	M0	IIIA	1.83	28.52	13.9	2.29	25.1	1.04	18.02	Negative	No	0	69	0
00297047	746	Female	36	157	49	19.8791	No	Yes	No	Radical	Laparoscopy	Distal	Lower	poor	Adenocarcinoma	No	No	0.8	0	T1a	N0	M0	IA	1.76	20.93	32.5	2.15	10.45	1.07	10.82	(1+)	No	0	69	0
00298287	747	Female	59	153	54	23.0681	Yes	No	No	Radical	Open	Distal	Lower	Moderate	Adenocarcinoma	No	Yes	4.5	0	T4a	N1	M0	IIIA	1.64	451.71	10.4	1.12	30.7	1.22	47.52	Negative	No	0	69	0
00298192	748	Female	48	160	54.5	21.2891	Yes	No	No	Radical	Open	Distal	Lower	poor	LSRC	No	No	1.5	0	T1b	N2	M0	IIA	1.15	6.07	4.1	2.12	1.66	5.98	3.28	None	No	0	69	0
00297997	750	Female	47	165	65	23.8751	No	No	No	Radical	Open	Distal	Lower	poor	LSRC	No	No	4	0	T1b	N0	M0	IA	1.29	36.34	20.5	1.95	23.88	14.52	18.08	Negative	No	0	69	0
00296746	752	Male	66	170	65	22.4913	No	Yes	No	Radical	Open	Distal	Lower	Moderate	Adenocarcinoma	No	No	1.7	0	T2	N0	M0	IB	3.65	8.78	13.6	1.77	3.89	1.46	6.71	(1+)	No	0	69	0
00296485	753	Male	66	165	66	24.2424	No	No	No	Radical	Open	Distal	Lower	poor	LSRC	No	Yes	5.5	1	T4a	N2	M0	IIIA	1.96	29.17	6.8	1.29	5.77	17.36	9.98	Negative	No	0	69	0
00296708	754	Male	47	160	65	25.3906	Yes	Yes	No	Radical	Open	Distal	Lower	poor	Adenocarcinoma	Yes	Yes	6	1	T4a	N3a	M0	IIIB	1.97	48.75	10.7	2.63	14.09	1.54	6.37	(1+)	No	0	69	0
00296740	755	Male	53	170	55	19.0311	No	Yes	Yes	Radical	Open	Distal	Lower	Moderate-poor	Adenocarcinoma	No	Yes	1.5	0	T1b	N1	M0	IB	3.33	5.72	8.8	29.51	2.5	1.57	Unknown	Negative	No	0	69	0
00251360	757	Male	78	161	55	21.2183	No	No	No	Radical	Open	Distal	Lower	Moderate-poor	LSRC	No	No	4	0	T1b	N0	M0	IA	1.87	12.94	11.1	2.94	Unknown	Unknown	Unknown	Unknow	Yes	0	69	1
00298279	758	Female	58	158	53	21.2306	Yes	No	No	Radical	Open	Distal	Lower	poor	Adenocarcinoma	No	No	2	0	T4a	N0	M0	IIB	2.4	19.89	15.3	2.02	10.51	2.04	11.37	(3+)	No	0	69	0
00299440	760	Male	49	158	49	19.6283	Yes	No	No	Radical	Laparoscopy	Distal	Lower	poor	LSRC	Yes	No	2	0	T2	N1	M0	IIA	1.05	<2.00	10.3	5.3	2.44	0.84	2.18	None	No	0	68	0
00299638	761	Female	61	162	82	31.2452	No	No	No	Radical	Open	Distal	Lower	poor	LSRC	No	Yes	6	1	T4a	N1	M0	IIIA	1.62	3.46	7.5	1.89	5.02	0.84	6.73	Negative	No	0	68	0
00296334	763	Male	51	162	55	20.9572	No	No	No	Radical	Open	Distal	Lower	poor	Adenocarcinoma	Yes	Yes	2.8	0	T4a	N1	M0	IIIA	2.12	9.64	20.8	3.35	2.98	2.48	5.88	Negative	No	0	69	0
00297737	764	Male	66	171	65	22.2291	No	Yes	Yes	Radical	Open	Distal	Lower	poor	Adenocarcinoma	Yes	Yes	4.5	0	T4a	N2	M0	IIIA	2.98	91.93	5.3	1.73	9.29	3.11	9.24	(1+)	No	0	69	0
00297690	765	Male	71	162	72	27.4348	No	No	No	Radical	Laparoscopy	Distal	Lower	Moderate-poor	Adenocarcinoma	Yes	No	1.3	0	T1b	N0	M0	IA	2.42	10.75	15.8	2.27	3	3.52	5.36	None	No	0	69	0
00297512	766	Male	62	170	65	22.4913	No	No	No	Radical	Open	Distal	Lower	Moderate	Adenocarcinoma	No	No	3.5	0	T4a	N1	M0	IIIA	22.95	15.45	42.3	4.55	6.34	4.37	7.79	(3+)	No	0	69	0
00299888	767	Male	58	162	57	21.7193	No	No	No	Radical	Laparoscopy	Distal	Lower	poor	LSRC	No	No	2	0	T1b	N1	M0	IB	3.97	43.6	8.6	7.86	8.36	1.03	10.81	(1+)	No	0	68	0
00297610	771	Male	60	169	77	26.9598	No	No	Yes	Radical	Open	Distal	Lower	poor	Adenocarcinoma	Yes	No	4	0	T1b	N1	M0	IB	1.48	5.54	7.5	4.16	4.01	5.96	5.49	(1+)	No	0	69	0
00297230	772	Male	63	162	50	19.052	No	No	No	Radical	Open	Distal	Lower	Moderate-poor	Adenocarcinoma	Yes	Yes	3.5	0	T4a	N3a	M0	IIIB	3.69	20.55	10.9	2.09	7.28	12.16	8.55	Negative	No	0	69	0
00296712	773	Male	31	173	82	27.3982	No	Yes	No	Radical	Open	Total	Lower	Moderate-poor	Adenocarcinoma	Yes	Yes	5	1	T4a	N3b	M0	IIIC	1.03	14.66	12.8	5.34	5.51	15.74	3.85	Negative	No	0	69	0
00296900	774	Male	56	164	63	23.4236	No	No	No	Radical	Open	Distal	Lower	poor	Adenocarcinoma	No	No	3.5	0	T4a	N2	M0	IIIA	1.33	2.38	24.8	3.95	0.86	15.87	0.5	Negative	No	0	69	0
00298933	776	Male	56	172	62	20.9573	No	No	No	Radical	Open	Distal	Lower	poor	LSRC	No	Yes	2.5	0	T4a	N3a	M0	IIIB	1.91	<2.00	11.3	1.5	1.98	1.68	2.03	Negative	No	0	68	0
00297791	777	Male	78	160	55	21.4844	Yes	No	No	Radical	Open	Distal	Lower	Moderate-poor	Adenocarcinoma	Yes	No	6.5	1	T3	N1	M0	IIB	1.23	105.27	9.4	2.01	18.83	25.57	4.82	Negative	No	0	69	0
00296370	779	Male	53	160	51	19.9219	No	No	Yes	Radical	Open	Distal	Lower	Moderate	Adenocarcinoma	Yes	No	5.5	1	T2	N3a	M0	IIIA	8.24	25.69	15	1.83	3.59	28.55	5.14	(3+)	No	0	69	0
00299172	782	Male	61	171	62	21.2031	Yes	No	No	Radical	Laparoscopy	Distal	Lower	Moderate	Adenocarcinoma	No	No	1	0	T1b	N0	M0	IA	1.48	2.94	4.6	1.42	3.75	0.85	3.59	Negative	No	0	68	0
00298651	783	Male	60	165	62	22.7732	Yes	No	No	Radical	Laparoscopy	Distal	Lower	Moderate	Adenocarcinoma	No	No	2.5	0	T4a	N0	M0	IIB	2.8	Unknown	16.8	1.37	2.84	0.88	5.28	None	No	0	68	0
00298660	787	Male	57	175	58	18.9388	No	Yes	Yes	Radical	Open	Distal	Lower	Moderate	Adenocarcinoma	No	No	1	0	T1a	N0	M0	IA	2.39	32.58	9.7	2.87	18.58	1.05	17.97	None	No	0	68	0
00299283	789	Male	66	171	65	22.2291	No	Yes	Yes	Radical	Open	Distal	Lower	Moderate-poor	Adenocarcinoma	No	No	0.4	0	T1a	N0	M0	IA	3.04	3.33	6.5	1.5	2.75	3.27	3.81	None	No	0	68	0
00298589	790	Male	51	170	73	25.2595	Yes	Yes	No	Radical	Open	Distal	Lower	Moderate	Adenocarcinoma	No	No	1	0	T1a	N0	M0	IA	4.38	3.55	12.5	5.42	3.08	1.26	9.35	None	No	0	68	0
00299382	791	Male	68	160	64	25	Yes	No	No	Radical	Open	Distal	Lower	Moderate	Adenocarcinoma	No	No	4	0	T4a	N0	M0	IIB	2.29	5.64	13.1	3.13	2.79	1.35	4.71	(3+)	No	0	68	0
00298690	792	Male	56	170	70	24.2215	No	Yes	Yes	Radical	Open	Total	Lower	Moderate-poor	Adenocarcinoma	No	Yes	8	1	T4a	N2	M0	IIIA	24.57	1205.67	12.8	1.39	162.77	1.48	138.9	(1+)	No	0	68	0
00299531	794	Male	77	170	57.5	19.8962	No	No	No	Radical	Open	Distal	Lower	Well	Adenocarcinoma	No	No	0.8	0	T1a	N0	M0	IA	2.45	25.84	15.7	4.75	10.51	1.76	15.57	None	No	0	68	0
00298549	796	Male	70	168	76	26.9274	No	Yes	No	Radical	Open	Distal	Lower	Moderate-poor	Adenocarcinoma	No	No	3.5	0	T4a	N0	M0	IIB	1.29	8.14	7.4	1.67	3.54	1.92	7.14	Negative	No	0	68	0
00298982	798	Female	30	160	60	23.4375	No	No	No	Radical	Open	Distal	Lower	poor	LSRC	No	No	1.8	0	T1b	N0	M0	IA	1.01	11.75	17.2	1.48	3.59	33.09	5.14	None	No	0	68	0
00299449	799	Male	57	158	71	28.441	Yes	No	Yes	Radical	Open	Distal	Lower	poor	Adenocarcinoma	No	No	1.5	0	T1b	N0	M0	IA	1.56	Unknown	5.4	2.61	0.57	1.98	2.22	Negative	No	0	68	0
00299575	801	Male	63	163	56.5	21.2654	No	No	No	Radical	Open	Distal	Lower	poor	Adenocarcinoma	Yes	Yes	5.5	1	T4a	N2	M0	IIIA	1.77	7.26	16.6	2.33	2.99	3.3	6.34	(2+)	No	0	68	0
00298439	802	Male	69	161	57	21.9899	No	Yes	Yes	Radical	Laparoscopy	Distal	Lower	Moderate	Adenocarcinoma	No	No	2	0	T1b	N0	M0	IA	1.37	Unknown	8.9	3.95	1.74	3.45	2.4	Negative	No	0	68	0
00299639	803	Female	52	152	40	17.313	Yes	No	No	Radical	Open	Distal	Lower	Moderate	Adenocarcinoma	Yes	Yes	3.5	0	T4a	N2	M0	IIIA	1.17	46.01	12.2	2.34	5.76	4.14	9.12	(1+)	No	0	68	0
00299059	804	Male	62	168	58	20.5499	No	Yes	No	Radical	Open	Distal	Lower	poor	Adenocarcinoma	Yes	No	4.5	0	T4a	N2	M0	IIIA	1.35	Unknown	12.4	2.29	1.19	4.17	1.85	None	No	0	68	0
00299467	805	Male	57	158	55	22.0317	Yes	Yes	No	Radical	Open	Distal	Lower	Well-moderate	Adenocarcinoma	No	No	3	0	T1b	N0	M0	IA	2.27	5.3	6.3	1.85	4.59	5.68	Unknown	Negative	No	0	68	0
00299516	806	Male	62	156	52	21.3675	Yes	Yes	Yes	Radical	Open	Total	Lower	poor	Adenocarcinoma	No	No	3.5	0	T4a	N2	M0	IIIA	4.09	Unknown	5.9	256.8	1.18	6.02	2.81	(1+)	No	0	68	0
00299767	807	Male	59	170	58	20.0692	No	No	No	Radical	Open	Distal	Lower	Moderate	Adenocarcinoma	No	No	6	1	T4a	N2	M0	IIIA	4.54	2.39	12.5	127.21	3.36	6.27	3.83	(1+)	No	0	68	0
00300130	808	Female	50	162	60	22.8624	No	No	No	Radical	Open	Distal	Lower	Poor	HSRC	No	No	3	0	T1a	N0	M0	IA	2.3	7.04	18.1	1.56	11.33	1.12	7.72	Negative	No	0	67	0
00298538	810	Male	58	171	59	20.1771	Yes	No	No	Radical	Open	Total	Lower	Moderate-poor	Adenocarcinoma	No	No	2.5	0	T2	N0	M0	IB	1.43	2.59	8.2	1.57	2.67	7.24	4.83	None	No	0	68	0
00301409	811	Female	59	160	55	21.4844	Yes	No	No	Radical	Open	Distal	Lower	poor	LSRC	No	No	9	1	T1a	N0	M0	IA	2.49	Unknown	8.9	7.01	4.4	1.48	5.79	(1+)	No	0	67	0
00298746	812	Male	65	173	77	25.7276	No	Yes	Yes	Radical	Open	Total	Lower	Moderate-poor	Adenocarcinoma	Yes	No	4	0	T2	N0	M0	IB	1.07	5.2	7.2	2.82	2.43	7.37	4.16	Negative	No	0	68	0
00301132	814	Male	72	168	63	22.3214	Yes	No	Yes	Radical	Open	Distal	Lower	poor	LSRC	No	No	1.8	0	T4a	N2	M0	IIIA	1	4.3	10.1	2.54	1.15	1.6	3.91	Negative	No	0	67	0
00299400	816	Male	59	172	64	21.6333	No	No	Yes	Radical	Open	Distal	Lower	Moderate-poor	Adenocarcinoma	Yes	Yes	4	0	T4a	N1	M0	IIIA	0.84	6.98	7.6	2.27	2.4	11.51	Unknown	(1+)	No	0	68	0
00299201	819	Male	55	169	70	24.5089	No	Yes	Yes	Radical	Open	Distal	Lower	Moderate	Adenocarcinoma	Yes	No	2.3	0	T1b	N3b	M0	IIIB	1.22	1171.85	5.6	2.03	455.5	12.35	247.83	None	No	0	68	0
00299411	820	Male	50	170	69	23.8754	No	No	No	Radical	Open	Distal	Lower	poor	Adenocarcinoma	No	No	7	1	T4a	N3a	M0	IIIB	2.01	252.26	17.7	4.3	145.63	12.83	29.5	(1+)	No	0	68	0
00300007	822	Female	67	157	56	22.719	No	No	No	Radical	Open	Distal	Lower	poor	LSRC	Yes	Yes	3.5	0	T4a	N1	M0	IIIA	1.78	8.31	7.8	3.43	4.91	2.35	5.85	Negative	No	0	67	0
00301536	825	Female	47	158	60.5	24.2349	No	No	No	Radical	Open	Distal	Lower	poor	LSRC	No	No	2	0	T1a	N0	M0	IA	1.16	25.62	13.3	2.67	16.4	2.74	Unknown	None	No	0	67	0
00278249	826	Female	71	158	60	24.0346	Yes	No	No	Radical	Open	Distal	Lower	poor	Adenocarcinoma	Yes	Yes	4	0	T4a	N2	M0	IIIA	0.96	2.24	5	1.75	3.08	6.82	4.65	Negative	Yes	0	68	1
00216113	827	Male	72	167	57	20.4382	No	No	No	Radical	Open	Distal	Lower	Moderate	Adenocarcinoma	Yes	No	5	1	T4a	N3a	M0	IIIB	2.86	18.12	6.3	3.14	10.1	25.79	Unknown	(1+)	Yes	0	68	1
00300547	829	Male	56	165	71	26.079	No	Yes	Yes	Radical	Open	Distal	Lower	Well-moderate	Adenocarcinoma	No	No	2	0	T2	N0	M0	IB	1.66	5.87	5.9	1.92	5.15	0.87	Unknown	Negative	No	0	67	0
00351536	830	Male	51	165	67	24.6097	Yes	Yes	No	Radical	Open	Distal	Lower	poor	Adenocarcinoma	No	No	1.4	0	T3	N0	M0	IIA	1.5	6.28	6.4	2.37	5.43	1	7.96	None	No	1	67	0
00301370	831	Female	62	154	60	25.2994	No	No	No	Radical	Laparoscopy	Distal	Lower	Moderate-poor	Adenocarcinoma	Yes	No	1.5	0	T1b	N0	M0	IA	4.05	8.6	5.7	1.99	10.78	1.09	8.34	Negative	No	0	67	0
00301598	832	Male	67	168	75	26.5731	Yes	Yes	No	Radical	Open	Distal	Lower	Moderate	Adenocarcinoma	Yes	No	4	0	T1b	N1	M0	IB	3.38	8.87	12.8	2.47	3.5	1.12	8.29	(2+)	No	0	67	0
00301327	833	Male	61	171	76	25.9909	Yes	Yes	Yes	Radical	Laparoscopy	Distal	Lower	poor	Adenocarcinoma	No	No	1.5	0	T1b	N0	M0	IA	2.26	7.72	5.9	1.38	6.73	1.19	11.63	None	No	0	67	0
00300355	834	Male	63	164	54	20.0773	No	No	No	Radical	Open	Distal	Lower	poor	LSRC	No	No	1.5	0	T1a	N0	M0	IA	1.72	6.36	6.3	4.05	3.93	6.33	10.25	None	No	0	67	0
00300018	837	Male	51	170	66	22.8374	No	No	No	Radical	Open	Distal	Lower	poor	Adenocarcinoma	No	No	4	0	T4a	N2	M0	IIIA	2.53	6.33	14.3	1.75	4.61	1.48	2.9	(1+)	No	0	67	0
00301255	840	Male	67	165	62.5	22.9568	No	Yes	No	Radical	Open	Distal	Lower	Moderate	Adenocarcinoma	No	No	3.5	0	T4a	N1	M0	IIIA	11.82	62.96	9	4.67	12.88	1.98	11.41	(2+)	No	0	67	0
00300705	842	Male	51	170	64	22.1453	No	Yes	Yes	Radical	Open	Distal	Lower	Moderate-poor	Adenocarcinoma	No	No	2	0	T4a	N1	M0	IIIA	1.84	6.83	52.3	4.09	3.61	2.08	6.63	None	No	0	67	0
00299999	843	Male	61	162	60	22.8624	No	Yes	No	Radical	Open	Distal	Lower	Moderate-poor	Adenocarcinoma	Yes	No	2.5	0	T2	N1	M0	IIA	1.74	4.32	8.5	2.44	3.5	2.4	8.48	None	No	0	67	0
00286689	847	Female	27	160	50	19.5312	No	No	No	Radical	Open	Distal	Lower	poor	LSRC	No	Yes	5	1	T4a	N0	M0	IIB	0.91	7.6	8	1.89	3.32	1	11.12	(1+)	Yes	1	66	1
00301550	851	Male	67	164	62	23.0518	No	Yes	No	Radical	Open	Distal	Lower	Moderate-poor	Adenocarcinoma	No	Yes	4	0	T4a	N3a	M0	IIIB	2.89	3.57	24.4	1.94	1.99	3.71	4.5	Negative	No	0	67	0
00302151	852	Male	44	160	57	22.2656	No	Yes	Yes	Radical	Open	Distal	Lower	poor	LSRC	Yes	Yes	3	0	T1b	N3b	M0	IIIB	5.45	3.94	14.8	2.01	3.14	0.91	5.66	None	No	0	66	0
00303913	853	Male	71	168	68	24.093	No	No	No	Radical	Open	Distal	Lower	poor	LSRC	Yes	No	0.6	0	T4a	N3a	M0	IIIB	2.41	Unknown	6.3	1.92	3.78	0.93	6.56	None	No	0	66	0
00299922	854	Male	46	160	51	19.9219	No	No	No	Radical	Open	Distal	Lower	Moderate	Adenocarcinoma	No	No	1.7	0	T1a	N0	M0	IA	2.63	7.2	14.5	2.99	8.57	3.84	4.16	(2+)	No	0	67	0
00303287	856	Female	57	156	54	22.1893	No	No	Yes	Radical	Open	Distal	Lower	poor	LSRC	No	No	3	0	T1b	N1	M0	IB	2.36	11.23	6.6	1.27	7.68	1.18	12.69	(1+)	No	0	66	0
00301584	858	Male	68	172	59	19.9432	No	No	No	Radical	Open	Distal	Lower	Moderate-poor	Adenocarcinoma	No	Yes	4.5	0	T4a	N2	M0	IIIA	10.06	5.04	5.7	2.15	4.42	5.2	8.11	(1+)	No	0	67	0
00301563	859	Male	67	161	58	22.3757	No	No	No	Radical	Open	Distal	Lower	Moderate	Adenocarcinoma	No	Yes	9	1	T4a	N1	M0	IIIA	67.13	1358.67	13.9	384.34	142.77	7.38	85.18	(1+)	No	0	67	0
00300431	864	Male	44	177	82	26.1738	Yes	Yes	Yes	Radical	Laparoscopy	Distal	Lower	poor	Adenocarcinoma	Yes	Yes	4	0	T4a	N3a	M0	IIIB	3.25	94.5	11.3	6.34	36.9	17	17.16	Negative	No	0	67	0
00303877	867	Male	49	170	59	20.4152	No	Yes	Yes	Radical	Open	Total	Lower	poor	LSRC	Yes	Yes	2.3	0	T4a	N3a	M0	IIIB	2.53	8.29	5.2	2.55	7.4	1.74	9.49	Negative	No	0	66	0
00247141	869	Male	61	173	77	25.7276	No	Yes	Yes	Radical	Open	Distal	Lower	Moderate-poor	Adenocarcinoma	Yes	Yes	6	1	T4a	N2	M0	IIIA	1.11	61.83	20.6	3.03	6.38	2.94	Unknown	(1+)	Yes	0	67	1
00303871	871	Male	63	169	61	21.3578	No	Yes	Yes	Radical	Open	Distal	Lower	Moderate-poor	Adenocarcinoma	Yes	Yes	3	0	T3	N0	M0	IIA	1.44	5.89	4.2	3.71	4.09	0.88	Unknown	Negative	No	0	66	0
00303101	872	Male	60	170	66	22.8374	No	Yes	Yes	Radical	Laparoscopy	Distal	Lower	Moderate-poor	Adenocarcinoma	No	No	2.5	0	T1b	N0	M0	IA	2.29	3.97	9.5	1.25	5.35	0.88	6.14	None	No	0	66	0
00303008	874	Female	40	156	51	20.9566	Yes	No	No	Radical	Laparoscopy	Distal	Lower	poor	LSRC	No	Yes	4	0	T4a	N3a	M0	IIIB	1.47	Unknown	16.4	1.15	2.04	3.91	2.51	Negative	No	0	66	0
00304005	876	Male	62	178	85	26.8274	No	No	No	Radical	Open	Distal	Lower	Moderate-poor	Adenocarcinoma	No	Yes	2.1	0	T4a	N0	M0	IIB	4.88	4.45	2.7	2.88	2.6	1.04	5.49	None	No	0	66	0
00303259	877	Male	57	173	78	26.0617	No	No	Yes	Radical	Open	Distal	Lower	Well-moderate	Adenocarcinoma	No	No	1.5	0	T1a	N0	M0	IA	2.96	12.55	10.3	2.07	6.91	1.09	22.36	None	No	0	66	0
00303707	880	Female	50	157	58	23.5304	No	No	No	Radical	Laparoscopy	Distal	Lower	poor	Adenocarcinoma	No	No	0.8	0	T1b	N0	M0	IA	1.68	7.04	17.4	1.47	2.7	1.26	5.74	Negative	No	0	66	0
00303342	881	Male	55	168	62	21.9671	No	Yes	No	Radical	Open	Distal	Lower	Moderate	Adenocarcinoma	No	No	2	0	T4a	N0	M0	IIB	2.7	6.91	13.4	1.88	7.4	1.27	8.62	None	No	0	66	0
00221025	883	Male	51	173	72	24.0569	No	Yes	Yes	Radical	Open	Distal	Lower	Poor	HSRC	No	Yes	8	1	T4a	N1	M0	IIIA	4.46	12.52	7.7	2.15	6.14	12.34	Unknown	(1+)	Yes	1	66	1
00303424	884	Male	75	171	62.5	21.3741	No	Yes	No	Radical	Open	Distal	Lower	Moderate	Adenocarcinoma	No	Yes	1.5	0	T2	N1	M0	IIA	3.92	10.82	12.6	2.54	4.28	1.28	8.02	None	No	0	66	0
00303496	885	Male	72	171	81	27.7008	No	Yes	Yes	Radical	Open	Distal	Lower	Moderate-poor	Adenocarcinoma	No	No	5.5	1	T2	N2	M0	IIB	20.01	12.61	45.7	2.09	5.93	1.29	8.62	None	No	0	66	0
00303258	886	Male	66	162	50	19.052	No	Yes	Yes	Radical	Laparoscopy	Distal	Lower	Moderate	Adenocarcinoma	Yes	Yes	7	1	T4b	N2	M0	IIIB	75.24	21.82	31.1	1.68	4.62	1.32	6.39	Negative	No	0	66	0
00302843	887	Male	63	172	62.5	21.1263	No	No	No	Radical	Laparoscopy	Distal	Lower	Moderate-poor	Adenocarcinoma	No	No	1.6	0	T1a	N0	M0	IA	3.1	4.64	6.2	1.95	3.76	1.53	5.75	None	No	0	66	0
00303427	888	Male	68	165	46	16.8962	No	Yes	No	Radical	Open	Distal	Lower	Moderate-poor	Adenocarcinoma	Yes	No	5.7	1	T4a	N3a	M0	IIIB	2	8.68	29.5	1.89	4.98	1.59	9.2	Negative	No	0	66	0
00305939	889	Female	55	151	40	17.5431	Yes	No	No	Radical	Open	Total	Lower	poor	LSRC	No	Yes	4.5	0	T4a	N0	M0	IIB	1	3.48	5	3.48	3.75	0.79	5.37	Negative	No	0	65	0
00303793	892	Female	47	165	74	27.1809	Yes	No	No	Radical	Open	Distal	Lower	poor	Adenocarcinoma	No	No	2.5	0	T4a	N0	M0	IIB	1.58	15.83	17.5	1.38	11.65	2.26	11.2	Negative	No	0	66	0
00304101	895	Female	68	154	51	21.5045	Yes	No	No	Radical	Open	Distal	Lower	Poor	HSRC	No	Yes	6	1	T2	N1	M0	IIA	1.71	3.73	5.1	1.18	3.82	1.06	18.04	None	No	0	65	0
00302030	896	Male	41	169	80	28.0102	Yes	No	Yes	Radical	Laparoscopy	Distal	Lower	Moderate-poor	Adenocarcinoma	No	No	2.5	0	T1b	N0	M0	IA	2.56	19.89	17.7	2.78	11.35	3.53	9.42	None	No	0	66	0
00303400	897	Male	70	168	58	20.5499	No	No	No	Radical	Open	Total	Lower	Moderate	Adenocarcinoma	No	Yes	5	1	T4a	N1	M0	IIIA	8.11	3.22	19.5	11.08	3.68	3.65	5.14	None	No	0	66	0
00306504	900	Male	56	166	58	21.048	Yes	Yes	No	Radical	Open	Distal	Lower	Poor	HSRC	No	No	1	0	T1a	N0	M0	IA	4.18	20.22	5.2	2.51	6.62	1.2	12.1	None	No	0	65	0
00303267	901	Male	73	163	53	19.9481	No	Yes	No	Radical	Open	Distal	Lower	Moderate-poor	Adenocarcinoma	Yes	Yes	6	1	T4a	N1	M0	IIIA	2.94	13.1	35.2	1.83	5.96	10.22	12.4	(2+)	No	0	66	0
00280579	904	Female	71	144	52	25.0772	No	No	No	Radical	Open	Distal	Lower	Moderate-poor	Adenocarcinoma	No	No	2.7	0	T1b	N0	M0	IA	2.76	5.63	10.8	0.95	3.67	1.01	7.17	None	Yes	0	65	1
00305830	911	Male	55	180	72	22.2222	Yes	Yes	Yes	Radical	Open	Distal	Lower	Moderate	Adenocarcinoma	No	No	4.5	0	T4a	N0	M0	IIB	2.67	7.28	10.5	4.47	5.8	0.91	5.73	(3+)	No	0	65	0
00305586	912	Male	58	171	55	18.8092	No	Yes	No	Radical	Open	Total	Lower	poor	Adenocarcinoma	No	No	9	1	T1b	N0	M0	IA	1.35	3.13	5.9	1.7	3.73	0.96	6.69	Negative	No	0	65	0
00304617	918	Male	65	162	67	25.5296	No	No	No	Radical	Open	Distal	Lower	Moderate-poor	Adenocarcinoma	No	Yes	3	0	T4a	N0	M0	IIB	1.92	Unknown	7.9	4.29	1.91	1.12	3.33	None	No	0	65	0
00306458	919	Male	58	170	60	20.7612	No	No	No	Radical	Open	Distal	Lower	Moderate	Adenocarcinoma	No	Yes	3	0	T4a	N1	M0	IIIA	4.82	4.28	4.5	2.76	5.21	1.14	7.56	Negative	No	0	65	0
00305176	921	Male	56	159	54	21.3599	No	Yes	Yes	Radical	Open	Distal	Lower	poor	LSRC	No	Yes	4	0	T4a	N2	M0	IIIA	9.82	8.28	5.7	2.09	2.03	3.04	6.02	Negative	No	0	65	0
00306314	922	Male	43	162	54	20.5761	No	Yes	No	Radical	Open	Distal	Lower	poor	LSRC	Yes	Yes	4	0	T4a	N2	M0	IIIA	2.57	54.44	7.1	3.29	15.36	3.06	7.39	Negative	No	0	65	0
00305990	923	Male	69	170	66	22.8374	Yes	Yes	Yes	Radical	Open	Distal	Lower	Moderate-poor	Adenocarcinoma	No	No	2	0	T1a	N0	M0	IA	2.84	6.28	13.6	3.53	4.06	1.3	8	None	No	0	65	0
00306613	924	Male	43	173	67.5	22.5534	No	Yes	No	Radical	Open	Distal	Lower	Poor	HSRC	No	No	1.5	0	T2	N0	M0	IB	1.44	6.53	6.3	2.99	5.83	3.27	7.17	None	No	0	65	0
00304770	925	Male	51	174	72	23.7812	Yes	Yes	No	Radical	Laparoscopy	Distal	Lower	Moderate-poor	Adenocarcinoma	Yes	Yes	2.5	0	T1b	N2	M0	IIA	2.31	3.19	6	2.28	3.12	1.31	5.6	None	No	0	65	0
00304631	926	Female	86	144	43	20.7369	No	No	No	Radical	Open	Distal	Lower	Moderate-poor	Adenocarcinoma	No	No	3.5	0	T2	N2	M0	IIB	1.2	5.56	12.6	1.67	4.97	1.32	10.38	Negative	No	0	65	0
00304165	927	Male	62	160	60	23.4375	No	No	No	Radical	Open	Distal	Lower	poor	Adenocarcinoma	No	Yes	2	0	T4a	N2	M0	IIIA	4.2	15.87	8.7	1.98	9.07	1.33	9.28	Negative	No	0	65	0
00304581	930	Male	70	160	46	17.9688	No	Yes	Yes	Radical	Open	Distal	Lower	Moderate-poor	Adenocarcinoma	Yes	No	4	0	T4a	N2	M0	IIIA	87.17	7.2	6.3	27.49	4.14	1.4	Unknown	(3+)	No	0	65	0
00305204	931	Female	52	162	64	24.3865	No	No	No	Radical	Open	Distal	Lower	poor	LSRC	Yes	Yes	5	1	T4a	N3b	M0	IIIC	2.98	Unknown	14.5	2.18	1.6	4.11	3.53	Negative	No	0	65	0
00306290	932	Male	71	160	51	19.9219	No	No	No	Radical	Open	Total	Lower	Poor	HSRC	No	Yes	12	1	T4a	N3b	M0	IIIC	99.81	13.78	8.4	2.04	5.25	4.26	6.83	(1+)	No	0	65	0
00306155	933	Male	64	162	51	19.433	No	Yes	Yes	Radical	Open	Distal	Lower	Moderate-poor	Adenocarcinoma	No	Yes	2.5	0	T4a	N2	M0	IIIA	5.41	1443.24	8.6	2.17	99.56	1.44	8.91	Negative	No	0	65	0
00304681	935	Female	55	162	65	24.7676	No	No	No	Radical	Open	Distal	Lower	Moderate-poor	Adenocarcinoma	Yes	Yes	5.5	1	T4a	N3a	M0	IIIB	0.77	30.36	3.4	2.26	7.55	1.54	10.51	Negative	No	0	65	0
00306265	936	Female	39	156	51	20.9566	No	No	No	Radical	Open	Distal	Lower	poor	LSRC	Yes	Yes	7	1	T4a	N3a	M0	IIIB	0.71	<2.00	18.4	2.04	3.04	8.47	4.85	Negative	No	0	65	0
00306322	937	Male	49	178	77	24.3025	No	Yes	Yes	Radical	Open	Distal	Lower	poor	Adenocarcinoma	No	No	1.5	0	T1a	N0	M0	IA	1.98	Unknown	8.8	1.92	2.13	1.65	2.88	None	No	0	65	0
00305163	938	Male	62	168	75.5	26.7503	No	Yes	Yes	Radical	Open	Distal	Lower	Moderate-poor	Adenocarcinoma	No	No	1.5	0	T2	N0	M0	IB	3.81	2.19	6.8	2.56	2.58	1.67	5.78	Negative	No	0	65	0
00304549	939	Male	68	157	64.5	26.1674	No	No	No	Radical	Open	Distal	Lower	poor	Adenocarcinoma	No	No	2.7	0	T4a	N0	M0	IIB	1.95	84.57	6.6	2.29	5.6	1.67	14.72	None	No	0	65	0
00306375	940	Male	45	168	75	26.5731	Yes	No	No	Radical	Open	Distal	Lower	poor	LSRC	Yes	Yes	3.5	0	T4a	N3b	M0	IIIC	15.65	801.41	15.3	1.82	448.5	23.19	208.42	(1+)	No	0	65	0
00304782	942	Male	59	174	64.5	21.304	No	Yes	No	Radical	Open	Distal	Lower	Moderate-poor	LSRC	No	No	1.5	0	T1a	N0	M0	IA	2.95	Unknown	6.6	2.67	3.97	169.5	5.44	None	No	0	65	0
00350720	945	Female	60	155	60	24.974	No	No	No	Radical	Open	Distal	Lower	poor	LSRC	Yes	Yes	5	1	T4a	N3b	M0	IIIC	1.29	2.81	9.3	1.33	3.17	3.12	4.14	(2+)	Yes	1	65	1
00308686	949	Female	49	158	70	28.0404	No	No	No	Radical	Open	Distal	Lower	poor	LSRC	No	No	1	0	T1b	N0	M0	IA	2.04	2.56	9.8	1.18	1.21	0.78	Unknown	None	No	0	64	0
00308186	950	Female	58	165	50	18.3655	No	No	No	Radical	Open	Distal	Lower	poor	LSRC	No	No	1.3	0	T1b	N1	M0	IB	3.71	Unknown	10.6	1.55	0.76	0.85	1.7	Negative	No	0	64	0
00308993	953	Male	68	165	54.5	20.0184	No	Yes	No	Radical	Open	Distal	Lower	Poor	HSRC	No	No	1	0	T1a	N0	M0	IA	5.14	48.9	18	1.85	19.65	1.08	13.36	None	No	0	64	0
00307644	954	Female	59	161	71	27.3909	No	No	No	Radical	Open	Distal	Lower	poor	LSRC	No	Yes	4.5	0	T4a	N2	M0	IIIA	0.75	13.2	8.1	2.8	3.33	1.1	12.63	(1+)	No	0	64	0
00306053	955	Male	53	159	51	20.1733	No	No	No	Radical	Open	Total	Lower	Moderate	Adenocarcinoma	Yes	No	4.5	0	T4a	N2	M0	IIIA	6.32	6.48	10.6	2.67	2.88	3.47	6.99	Negative	No	0	65	0
00308008	956	Male	53	172	75	25.3515	No	Yes	Yes	Radical	Open	Distal	Lower	poor	LSRC	No	No	2.7	0	T1a	N0	M0	IA	2.53	2.48	4.1	1.65	2.56	1.13	3.66	None	No	0	64	0
00306038	958	Female	56	162	52	19.8141	No	No	No	Radical	Open	Distal	Lower	Moderate-poor	Adenocarcinoma	No	No	7.5	1	T4a	N0	M0	IIB	1.82	36.29	73.3	1.97	13.3	3.78	11.32	Negative	No	0	65	0
00306567	960	Female	39	150	44.5	19.7778	No	No	No	Radical	Laparoscopy	Distal	Lower	Moderate	Adenocarcinoma	Yes	No	1.5	0	T1b	N0	M0	IA	1.03	10.31	14	2.7	5.99	3.99	7.03	None	No	0	65	0
00308596	961	Female	52	163	65	24.4646	Yes	No	No	Radical	Open	Distal	Lower	poor	LSRC	Yes	Yes	4.6	0	T4a	N2	M0	IIIA	1.98	16.68	13.7	7.14	5.83	1.51	7.38	Negative	No	0	64	0
00306522	962	Male	75	160	57	22.2656	No	Yes	Yes	Radical	Open	Distal	Lower	Moderate	Adenocarcinoma	No	No	0.5	0	T1a	N0	M0	IA	3.25	17.27	16.3	2.91	4.83	4.03	4.62	None	No	0	65	0
00304567	963	Male	44	170	65	22.4913	No	No	Yes	Radical	Open	Distal	Lower	Moderate-poor	Adenocarcinoma	No	No	2.7	0	T1b	N0	M0	IA	2.93	Unknown	13.9	2317.98	1.89	5.73	3.22	(1+)	No	0	65	0
00305679	964	Male	58	168	47	16.6525	No	Yes	No	Radical	Open	Distal	Lower	Moderate-poor	Adenocarcinoma	No	No	7	1	T4a	N0	M0	IIB	16.33	2.51	9.2	2.77	4.8	6.01	5.25	(1+)	No	0	65	0
00305655	965	Female	76	149	37.5	16.8911	No	No	No	Radical	Open	Distal	Lower	Moderate	Adenocarcinoma	Yes	No	6	1	T4a	N3a	M0	IIIB	2.25	80.75	11.9	6.1	34.99	6.77	18.99	(1+)	No	0	65	0
00306166	966	Female	58	152	45.5	19.6936	No	No	No	Radical	Open	Distal	Lower	Moderate-poor	Adenocarcinoma	Yes	No	1.5	0	T2	N0	M0	IB	5.72	Unknown	8.9	2.52	1.74	12.39	Unknown	Negative	No	0	65	0
00307212	967	Female	66	151	43	18.8588	No	No	No	Radical	Open	Distal	Lower	poor	LSRC	No	No	3	0	T2	N0	M0	IB	4.41	4.38	14.5	2.31	3.3	1.76	5.08	(1+)	No	0	64	0
00305952	972	Male	75	164	57	21.1927	No	No	No	Radical	Open	Distal	Lower	Moderate-poor	Adenocarcinoma	No	No	1.8	0	T4a	N0	M0	IIB	1.38	3.6	117	2.57	3.2	105.2	4.23	Negative	No	0	65	0
00237102	975	Male	74	172	76	25.6896	No	No	No	Radical	Open	Total	Lower	Moderate	Adenocarcinoma	No	Yes	5.5	1	T4a	N3a	M0	IIIB	23.77	7.48	6.9	3.17	6.6	4.43	Unknown	(1+)	Yes	0	65	1
00307128	976	Female	45	161	82.5	31.8275	Yes	No	No	Radical	Open	Distal	Lower	Moderate-poor	LSRC	Yes	Yes	3.5	0	T4a	N3b	M0	IIIC	1.23	3.87	10.7	1.91	1.81	2.21	5.55	Negative	No	0	64	0
00306624	979	Male	64	155	52	21.6441	Yes	Yes	Yes	Radical	Open	Distal	Lower	Moderate	Adenocarcinoma	No	No	3	0	T1b	N0	M0	IA	5.57	3.41	8.7	2.34	3.6	1.12	6.64	Negative	No	0	64	0
00308806	982	Male	53	168	68	24.093	No	Yes	No	Radical	Open	Distal	Lower	Poor	HSRC	No	No	4.5	0	T4a	N0	M0	IIB	2.73	3.73	14.3	2.53	6.34	3.75	2.35	None	No	0	64	0
00308685	985	Male	61	178	76	23.9869	No	Yes	Yes	Radical	Open	Distal	Lower	Moderate-poor	Adenocarcinoma	No	No	3	0	T1b	N0	M0	IA	3.41	26.51	10.4	1.83	12.07	1.35	19.37	Negative	No	0	64	0
00308493	988	Male	63	170	60	20.7612	No	Yes	Yes	Radical	Open	Distal	Lower	poor	Adenocarcinoma	Yes	Yes	2	0	T2	N0	M0	IB	1.76	5.79	4.8	3.38	2.1	1.55	3.7	Negative	No	0	64	0
00306838	990	Female	50	160	51	19.9219	No	No	No	Radical	Open	Distal	Lower	poor	Adenocarcinoma	Yes	Yes	3	0	T4a	N1	M0	IIIA	0.8	3.15	6.4	4.12	1.94	1.59	5.76	(1+)	No	0	64	0
00307037	991	Male	61	148	44	20.0877	No	Yes	No	Radical	Open	Total	Lower	Moderate-poor	Adenocarcinoma	No	Yes	3	0	T4a	N2	M0	IIIA	1.89	3.92	9.1	1.81	1.81	1.71	5.26	(2+)	No	0	64	0
00307493	992	Male	65	158	65	26.0375	No	No	Yes	Radical	Open	Total	Lower	Moderate-poor	Adenocarcinoma	Yes	Yes	3	0	T3	N1	M0	IIB	1.71	7.33	8.7	1.71	5.17	1.81	9.77	Negative	No	0	64	0
00308112	994	Male	73	162	53	20.1951	Yes	Yes	Yes	Radical	Laparoscopy	Total	Lower	Unknown	LSRC	No	No	13	1	T4a	N1	M0	IIIA	9.5	Unknown	11.4	2.46	0.98	24.94	3.58	Negative	No	0	64	0
00309133	996	Female	61	157	60	24.3418	Yes	No	No	Radical	Open	Distal	Lower	poor	LSRC	No	No	9	1	T4a	N2	M0	IIIA	151.81	6092.27	30	1.96	Unknown	Unknown	245.37	Negative	No	0	64	0
00308199	997	Male	67	158	45	18.026	No	Yes	Yes	Radical	Laparoscopy	Distal	Lower	Moderate-poor	Adenocarcinoma	No	No	3	0	T2	N1	M0	IIA	2.21	19.75	13.3	29.28	4.79	2.05	5.9	(2+)	No	0	64	0
00306964	999	Male	57	164	60	22.3081	No	No	No	Radical	Open	Distal	Lower	poor	LSRC	No	No	1.3	0	T1a	N1	M0	IB	2.39	12.11	6.1	2.74	Unknown	Unknown	Unknown	None	No	0	64	0
00308550	1000	Male	68	161	57	21.9899	No	Yes	Yes	Radical	Open	Total	Lower	poor	Adenocarcinoma	No	No	4.5	0	T1b	N0	M0	IA	1.65	3.14	17.7	2.76	1.29	2.09	1.82	Negative	No	0	64	0
00212068	1001	Male	67	153	48	20.5049	No	Yes	No	Radical	Open	Distal	Lower	Poor	HSRC	No	No	2	0	T4a	N2	M0	IIIA	3.12	2.02	10	3.56	Unknown	Unknown	Unknown	(1+)	Yes	0	64	1
00308567	1003	Male	48	170	85	29.4118	Yes	Yes	No	Radical	Open	Distal	Lower	Moderate-poor	Adenocarcinoma	No	No	4.3	0	T1a	N1	M0	IB	1.6	3.35	9.3	2.26	3.95	2.76	5.26	None	No	0	64	0
00308083	1004	Male	80	159	42.5	16.811	No	No	No	Radical	Open	Distal	Lower	Well-moderate	Adenocarcinoma	No	No	4	0	T4a	N0	M0	IIB	2.1	15.42	7.9	1.53	3.54	2.92	14.04	(1+)	No	0	64	0
00307050	1005	Female	60	160	58	22.6562	No	No	No	Radical	Open	Total	Lower	Moderate-poor	Adenocarcinoma	No	No	2	0	T1b	N0	M0	IA	1.22	Unknown	13.6	4.07	0.65	3.72	2.29	Negative	No	0	64	0
00310770	1006	Female	60	155	53	22.0604	Yes	No	No	Radical	Laparoscopy	Distal	Lower	poor	LSRC	No	No	2.5	0	T1a	N2	M0	IIA	4.47	10.87	6.2	2.26	4.89	0.75	7.06	(1+)	No	0	63	0
00307045	1007	Male	63	162	72	27.4348	No	No	No	Radical	Open	Distal	Lower	Moderate-poor	Adenocarcinoma	No	No	6	1	T4a	N2	M0	IIIA	3.4	72.94	9.1	2.36	60.28	4.66	6.92	Negative	No	0	64	0
00307546	1009	Male	81	164	56.5	21.0068	No	No	No	Radical	Open	Distal	Lower	Moderate	Adenocarcinoma	No	No	3.5	0	T1b	N0	M0	IA	9.47	2.27	10.9	2.44	1.93	5.28	5.6	(1+)	No	0	64	0
00309173	1011	Female	47	159	55	21.7555	No	No	No	Radical	Open	Distal	Lower	Moderate-poor	LSRC	No	No	3	0	T1a	N0	M0	IA	1.13	3.15	21.6	1.27	1.02	0.92	0.5	Negative	No	0	63	0
00309582	1014	Female	57	155	68	28.3039	No	No	No	Radical	Laparoscopy	Distal	Lower	poor	LSRC	No	No	1.5	0	T1a	N0	M0	IA	1.14	3.8	7.2	1.74	3.5	1.02	4.3	None	No	0	63	0
00308087	1015	Female	76	150	62	27.5556	No	No	No	Radical	Open	Distal	Lower	poor	Adenocarcinoma	Yes	Yes	8	1	T4a	N1	M0	IIIA	4.56	23.81	23.4	1.44	5.02	6.21	8.53	Negative	No	0	64	0
00310674	1019	Male	49	168	59	20.9042	Yes	Yes	No	Radical	Open	Distal	Lower	Poor	HSRC	No	No	0.8	0	T1a	N0	M0	IA	4.46	57.77	9.9	2.33	5.96	1.19	3.99	None	No	0	63	0
00309429	1021	Male	45	167	55.5	19.9003	Yes	No	Yes	Radical	Open	Distal	Lower	Poor	HSRC	No	No	2	0	T1a	N0	M0	IA	1.11	2.28	6	2.74	0.5	1.23	3.05	None	No	0	63	0
00310351	1022	Male	42	173	58	19.3792	No	Yes	Yes	Radical	Open	Distal	Lower	Poor	HSRC	No	No	0.5	0	T1a	N0	M0	IA	4.54	4.59	6.9	2.15	6.19	220.6	5.17	(1+)	No	0	63	0
00307967	1023	Male	51	180	60	18.5185	No	Yes	Yes	Radical	Open	Distal	Lower	Moderate-poor	Adenocarcinoma	No	No	10.7	1	T4a	N3a	M0	IIIB	4.98	18.98	9.7	1.67	13.46	72.35	8.23	(2+)	No	0	64	0
00308538	1024	Male	77	156	55	22.6003	No	No	No	Radical	Open	Distal	Lower	Moderate	Adenocarcinoma	Yes	No	5.5	1	T2	N0	M0	IB	2.31	6.23	13.3	2.58	Unknown	Unknown	Unknown	(2+)	No	0	64	0
00291024	1026	Male	70	163	55	20.7008	No	Yes	Yes	Radical	Open	Distal	Lower	Moderate-poor	Adenocarcinoma	No	No	Unknown	999	T1a	N0	M0	IA	5.45	2.93	8.6	2.12	2.74	0.91	5.63	None	Yes	0	63	1
00197027	1028	Male	64	172	60	20.2812	No	Yes	Yes	Radical	Open	Distal	Lower	Poor	Adenocarcinoma	No	No	2.5	0	T2	N0	M0	IB	3.19	12.97	15.9	2.22	3.4	1.49	Unknown	negative	Yes	1	63	1
00309734	1029	Male	48	170	80	27.6817	No	No	Yes	Radical	Open	Distal	Lower	Moderate	Adenocarcinoma	No	No	1	0	T1b	N0	M0	IA	3.13	9.63	12.9	1.94	3.52	0.7	6.76	None	No	0	63	0
00309120	1032	Male	58	168	59	20.9042	No	Yes	Yes	Radical	Open	Distal	Lower	poor	LSRC	Yes	Yes	6	1	T4a	N3a	M0	IIIB	12.02	15.99	13	1.98	4.25	2.35	3.02	Negative	No	0	63	0
00309298	1035	Male	69	164	50	18.5901	No	Yes	No	Radical	Open	Distal	Lower	Moderate-poor	Adenocarcinoma	No	No	8	1	T4a	N0	M0	IIB	2.34	11.85	11.4	974.65	1.53	0.79	11.06	(1+)	No	0	63	0
00310849	1036	Male	63	175	57	18.6122	No	Yes	Yes	Radical	Open	Distal	Lower	Moderate	Adenocarcinoma	No	Yes	4	0	T4a	N3a	M0	IIIB	5.73	11.45	10.8	2	4.36	0.84	5.53	(2+)	No	0	63	0
00308900	1037	Female	39	155	73	30.385	No	No	No	Radical	Open	Distal	Lower	poor	Adenocarcinoma	No	No	2	0	T1b	N1	M0	IB	Unknown	3.25	10.9	1.53	Unknown	Unknown	Unknown	Negative	No	0	63	0
00310441	1038	Female	42	162	63	24.0055	No	No	No	Radical	Open	Distal	Lower	poor	LSRC	Yes	Yes	2.5	0	T1b	N3a	M0	IIB	1.29	Unknown	8.4	3.81	1.38	3.72	1.48	Negative	No	0	63	0
00309208	1039	Male	48	161	48	18.5178	No	Yes	No	Radical	Open	Distal	Lower	Poor	HSRC	No	No	3.2	0	T1a	N0	M0	IA	2.68	2.56	7.6	5.13	0.9	3.77	0.5	Negative	No	0	63	0
00309114	1040	Male	68	174	78	25.763	No	No	No	Radical	Open	Distal	Lower	poor	LSRC	No	No	3	0	T1a	N0	M0	IA	1.5	Unknown	13.2	1.68	0.5	4.22	0.5	None	No	0	63	0
00310058	1042	Male	68	163	51	19.1953	No	No	Yes	Radical	Open	Distal	Lower	poor	Adenocarcinoma	No	Yes	4	0	T4a	N2	M0	IIIA	4.03	26.46	23.8	2.34	7.84	1.04	10.28	(1+)	No	0	63	0
00310535	1043	Male	53	167	72	25.8166	No	No	Yes	Radical	Open	Distal	Lower	Moderate	Adenocarcinoma	Yes	Yes	2.5	0	T2	N0	M0	IB	1.17	2.81	4.1	4.19	2.64	1.06	3.48	Negative	No	0	63	0
00309792	1046	Male	52	167	63	22.5896	No	No	No	Radical	Open	Distal	Lower	Moderate-poor	LSRC	Yes	No	3	0	T1a	N3a	M0	IIB	1.4	3.78	8	1.63	2.12	16.83	4.18	(3+)	No	0	63	0
00310270	1047	Male	54	165	72	26.4463	No	No	No	Radical	Open	Distal	Lower	Well-moderate	Adenocarcinoma	No	No	3	0	T1b	N0	M0	IA	1.56	2.35	7.6	1.36	2.03	1.19	2.75	(1+)	No	0	63	0
00310320	1050	Male	65	170	65	22.4913	No	Yes	Yes	Radical	Open	Distal	Lower	Moderate-poor	Adenocarcinoma	Yes	No	9.5	1	T4a	N1	M0	IIIA	4.81	75.77	13.1	9.1	135.56	1.29	38.82	(3+)	No	0	63	0
00309841	1052	Male	70	170	64	22.1453	No	Yes	No	Radical	Open	Distal	Lower	poor	Adenocarcinoma	No	No	1	0	T2	N0	M0	IB	5.65	7.55	13	3.74	1.34	1.45	Unknown	Negative	No	0	63	0
00309319	1053	Male	58	176	70	22.5981	No	No	Yes	Radical	Open	Distal	Lower	poor	LSRC	No	No	4	0	T1a	N1	M0	IB	2.05	9.86	9.4	3.25	Unknown	Unknown	Unknown	None	No	0	63	0
00310341	1056	Male	67	170	80	27.6817	Yes	Yes	Yes	Radical	Open	Distal	Lower	Moderate	Adenocarcinoma	No	No	1.5	0	T1b	N0	M0	IA	1.82	3.1	21.3	2.58	3.95	1.77	3.79	None	No	0	63	0
00309566	1058	Male	61	173	69	23.0546	No	Yes	No	Radical	Open	Distal	Lower	Moderate-poor	Adenocarcinoma	Yes	Yes	4	0	T4a	N3a	M0	IIIB	2.08	Unknown	5.3	1.04	0.5	3.1	0.5	(1+)	No	0	63	0
00308788	1060	Female	53	154	51	21.5045	No	No	No	Radical	Open	Distal	Lower	poor	Adenocarcinoma	No	Yes	4.5	0	T4a	N1	M0	IIIA	4.12	199.58	13.5	2.5	32.26	3.17	Unknown	Negative	No	0	63	0
00310211	1062	Female	74	150	50	22.2222	No	No	No	Radical	Open	Total	Lower	Moderate-poor	Adenocarcinoma	Yes	Yes	6	1	T4a	N3b	M0	IIIC	2.05	928.97	9.7	7.17	17.03	4.56	Unknown	Negative	No	0	63	0
00309670	1065	Male	73	160	65	25.3906	No	Yes	Yes	Radical	Open	Distal	Lower	Moderate	Adenocarcinoma	No	No	1.5	0	T1a	N0	M0	IA	1.64	Unknown	11.5	2.75	1.49	7.85	Unknown	None	No	0	63	0
00309190	1066	Male	79	158	47	18.8271	No	No	No	Radical	Open	Distal	Lower	poor	Adenocarcinoma	No	No	6.5	1	T2	N0	M0	IB	6.15	237.16	12.3	1.55	40.09	19.34	28.2	Negative	No	0	63	0
00309733	1067	Female	63	145	55	26.1593	No	No	No	Radical	Open	Distal	Lower	Moderate-poor	Adenocarcinoma	No	No	4.5	0	T2	N1	M0	IIA	30.97	4.15	7.3	4.72	0.8	96.38	2.16	Negative	No	0	63	0
00310207	1068	Female	77	147	42	19.4363	No	No	No	Radical	Open	Distal	Lower	poor	Adenocarcinoma	Yes	No	6.5	1	T4a	N1	M0	IIIA	2.01	11.97	15.4	2.22	2.98	Unknown	5.96	Negative	No	0	63	0
00309646	1069	Male	61	164	60	22.3081	No	No	No	Radical	Open	Distal	Lower	poor	Adenocarcinoma	Yes	Yes	3.6	0	T4a	N1	M0	IIIA	3.91	17.54	13.7	2.03	Unknown	Unknown	Unknown	Negative	No	0	63	0
00311935	1070	Male	67	166	65	23.5883	No	Yes	Yes	Radical	Open	Distal	Lower	poor	LSRC	No	No	4.5	0	T4a	N3a	M0	IIIB	3.08	4.92	12.8	4.98	4.4	1.14	3.74	Negative	No	0	62	0
00310751	1072	Male	55	170	61	21.1073	Yes	Yes	Yes	Radical	Open	Distal	Lower	Moderate-poor	Adenocarcinoma	Yes	No	3.5	0	T2	N1	M0	IIA	5.88	829.59	18.1	3.41	Unknown	Unknown	Unknown	Negative	No	0	63	0
00312901	1073	Female	53	155	54	22.4766	No	No	No	Radical	Open	Distal	Lower	poor	LSRC	No	No	3	0	T4a	N0	M0	IIB	1.2	16.34	17.8	1.96	9.19	1.18	13.49	Negative	No	0	62	0
00234389	1076	Male	48	160	53	20.7031	Yes	Yes	Yes	Radical	Open	Distal	Lower	Moderate-poor	Adenocarcinoma	Yes	Yes	5.5	1	T4a	N3a	M0	IIIB	8.95	603.46	12.1	1.38	49.74	11.45	Unknown	negative	Yes	1	63	1
00235960	1077	Male	67	176	60	19.3698	No	No	No	Radical	Open	Distal	Lower	Poor	Adenocarcinoma	Yes	Yes	5	1	T4a	N3b	M0	IIIC	0.55	9.04	23.3	3.34	7.3	Unknown	Unknown	(1+~2+)	Yes	0	63	1
00311777	1078	Male	49	176	86	27.7634	Yes	Yes	No	Radical	Open	Distal	Lower	Poor	HSRC	No	No	1	0	T1a	N0	M0	IA	2.66	2.55	7.9	5.78	4.24	1.48	4.87	None	No	0	62	0
00312968	1079	Male	72	166	58	21.048	Yes	No	Yes	Radical	Open	Distal	Lower	Moderate-poor	LSRC	Yes	Yes	4.5	0	T4a	N0	M0	IIB	2.35	8.12	11	5.07	3.63	1.55	3.99	Negative	No	0	62	0
00312414	1080	Male	63	172	66.5	22.4784	No	No	No	Radical	Open	Distal	Lower	poor	LSRC	No	No	3.8	0	T1a	N0	M0	IA	1.52	3.24	14.2	1.64	2.35	1.58	8.89	Negative	No	0	62	0
00313098	1081	Male	34	165	71	26.079	No	No	No	Radical	Open	Distal	Lower	poor	LSRC	No	Yes	4	0	T4a	N0	M0	IIB	1.73	8.71	7.8	4.51	4.42	1.64	6.58	Negative	No	0	62	0
00244773	1083	Male	59	161	69	26.6193	Yes	Yes	Yes	Radical	Open	Distal	Lower	Moderate-poor	Adenocarcinoma	Yes	No	2.5	0	T2	N0	M0	IB	1.09	6.57	7.7	4.68	4.5	1.34	Unknown	negative	Yes	1	62	1
00227686	1086	Male	70	170	48.5	16.782	No	No	No	Radical	Open	Distal	Lower	Moderate-poor	Adenocarcinoma	No	No	4	0	T1b	N0	M0	IA	5.19	32.49	12.9	3.16	9.34	1.41	4.69	(1+)	Yes	1	62	1
00261590	1087	Male	83	170	58	20.0692	No	Yes	No	Radical	Open	Distal	Lower	Poor	Adenocarcinoma	Yes	Yes	5.5	1	T4a	N3b	M0	IIIC	0.85	5.47	12.4	4.11	5.01	1.69	Unknown	(1+)	Yes	0	62	1
00312065	1088	Female	54	162	68	25.9107	No	No	No	Radical	Open	Distal	Lower	poor	Adenocarcinoma	Yes	No	4	0	T1b	N3a	M0	IIB	1.35	18.38	8.2	3.43	5.42	0.68	5.98	Negative	No	0	62	0
00312060	1089	Male	58	160	55	21.4844	Yes	Yes	Yes	Radical	Open	Distal	Lower	Moderate-poor	Adenocarcinoma	No	No	1.5	0	T1b	N0	M0	IA	2.16	4.49	10.3	7.73	1.46	0.8	7.25	None	No	0	62	0
00311649	1090	Female	43	168	73.5	26.0417	No	No	No	Radical	Open	Distal	Lower	poor	LSRC	No	No	4.5	0	T1a	N0	M0	IA	1.3	12.37	51.9	1.96	1.16	3.87	2.96	None	No	0	62	0
00311868	1093	Male	63	178	68	21.4619	No	No	No	Radical	Open	Distal	Lower	poor	Adenocarcinoma	Yes	Yes	3	0	T2	N1	M0	IIA	2.22	3.97	14.2	1.89	1.46	1.02	1.67	Negative	No	0	62	0
00312292	1095	Female	61	150	38.5	17.1111	No	No	No	Radical	Open	Distal	Lower	poor	LSRC	Yes	Yes	3	0	T4a	N0	M0	IIB	1.77	5.73	4.4	2.93	3.36	6.47	6.85	(2+)	No	0	62	0
00312954	1097	Male	59	172	55	18.5911	Yes	Yes	Yes	Radical	Open	Distal	Lower	Moderate	Adenocarcinoma	No	No	3	0	T1b	N1	M0	IB	6.58	11.49	5.8	3.15	5.7	1.15	6.44	None	No	0	62	0
00312253	1100	Male	44	163	51	19.1953	No	No	No	Radical	Laparoscopy	Distal	Lower	poor	Adenocarcinoma	No	No	3.5	0	T1a	N0	M0	IA	1.09	5.83	9.9	2.58	4.46	1.26	2.82	(1+)	No	0	62	0
00312880	1103	Female	51	155	50	20.8117	No	No	No	Radical	Open	Distal	Lower	Moderate-poor	Adenocarcinoma	Yes	Yes	6	1	T4a	N3a	M0	IIIB	2.67	Unknown	14	2.01	0.59	2.36	0.5	(1+)	No	0	62	0
00312193	1106	Male	63	165	80	29.3848	Yes	Yes	Yes	Radical	Open	Distal	Lower	Moderate-poor	Adenocarcinoma	No	No	4	0	T2	N2	M0	IIB	2.75	39.32	7.1	2.15	17.66	3.52	22.79	Negative	No	0	62	0
00311332	1109	Male	54	177	70	22.3435	Yes	Yes	No	Radical	Open	Distal	Lower	Moderate	Adenocarcinoma	No	No	3.5	0	T2	N0	M0	IB	5.24	71.81	5.2	2.56	15.61	3.76	25.06	Negative	No	0	62	0
00314093	1112	Female	46	162	52	19.8141	Yes	No	No	Radical	Open	Distal	Lower	poor	LSRC	No	No	6	1	T2	N3a	M0	IIIA	1.92	5.81	19.1	4.04	2.69	0.94	2.94	(1+)	No	0	61	0
00313838	1114	Male	50	165	63.5	23.3242	No	Yes	Yes	Radical	Laparoscopy	Distal	Lower	poor	LSRC	No	No	3	0	T2	N2	M0	IIB	Unknown	Unknown	Unknown	Unknown	Unknown	Unknown	Unknown	None	No	0	61	0
00311269	1119	Female	63	154	50	21.0828	Yes	No	No	Radical	Open	Distal	Lower	poor	Adenocarcinoma	Yes	No	11	1	T4a	N0	M0	IIB	5.66	2.22	73.2	2.32	1.71	13.29	3.56	Negative	No	0	62	0
00311701	1122	Female	62	159	54	21.3599	No	No	No	Radical	Open	Distal	Lower	Moderate-poor	Adenocarcinoma	Yes	No	3.5	0	T4a	N1	M0	IIIA	29.55	36.32	41.1	2.07	8.84	199.1	8.39	Negative	No	0	62	0
00314046	1123	Female	51	156	45	18.4911	Yes	No	No	Radical	Open	Distal	Lower	poor	LSRC	Yes	Yes	3	0	T4a	N1	M0	IIIA	3.37	11.83	10.9	3.4	7.57	1.7	8.95	(1+)	No	0	61	0
00311477	1124	Male	61	168	67	23.7387	No	No	No	Radical	Laparoscopy	Distal	Lower	poor	Adenocarcinoma	Yes	Yes	2.8	0	T4a	N3a	M0	IIIB	4.12	Unknown	9.7	2.29	Unknown	Unknown	Unknown	Negative	No	0	62	0
00312150	1125	Male	60	179	60	18.726	No	No	No	Radical	Laparoscopy	Distal	Lower	Moderate-poor	Adenocarcinoma	No	No	5.5	1	T4a	N1	M0	IIIA	2.65	7.84	19.3	2.29	Unknown	Unknown	Unknown	(1+)	No	0	62	0
00314162	1127	Male	59	177	81.5	26.0142	No	Yes	No	Radical	Open	Distal	Lower	poor	LSRC	No	Yes	2.5	0	T4a	N1	M0	IIIA	4.66	<2.00	17.4	3.43	0.94	2.76	0.88	Negative	No	0	61	0
00313607	1128	Male	51	162	75	28.578	No	No	No	Radical	Laparoscopy	Distal	Lower	Moderate-poor	LSRC	Yes	Yes	4.8	0	T4a	N1	M0	IIIA	1.78	579.68	11.8	1.47	48.29	2.98	77.94	Negative	No	0	61	0
00298384	1133	Male	58	172	67	22.6474	Yes	No	No	Radical	Open	Distal	Lower	Moderate	Adenocarcinoma	Yes	No	1	0	T1b	N0	M0	IA	1.31	Unknown	8.9	1.81	2.66	1.35	5.2	None	Yes	0	61	1
00314488	1137	Female	68	160	56	21.875	No	No	No	Radical	Laparoscopy	Distal	Lower	Moderate	Adenocarcinoma	No	No	1.5	0	T1a	N0	M0	IA	4.03	16.39	8.5	1.81	11.09	1.18	10.89	None	No	0	61	0
00314504	1142	Male	32	176	75	24.2123	No	No	No	Radical	Open	Distal	Lower	Moderate-poor	Adenocarcinoma	Yes	No	4	0	T2	N2	M0	IIB	1.74	14.4	9	1.88	5.16	1.26	2.01	Negative	No	0	61	0
00313310	1147	Male	58	168	53	18.7783	No	Yes	No	Radical	Open	Distal	Lower	poor	Adenocarcinoma	No	No	1.8	0	T1b	N0	M0	IA	2.14	8.3	7.8	5.33	0.5	1.63	Unknown	Negative	No	0	61	0
00314647	1148	Male	51	170	63	21.7993	No	Yes	No	Radical	Open	Distal	Lower	poor	Adenocarcinoma	Yes	Yes	4	0	T4a	N0	M0	IIB	1.15	2.13	5.5	3.21	1.25	1.78	0.5	(1+)	No	0	61	0
00315390	1150	Female	49	155	40	16.6493	No	No	No	Radical	Open	Distal	Lower	Moderate-poor	LSRC	Yes	Yes	4.5	0	T1b	N0	M0	IA	0.66	5.63	10.1	7.24	1.57	0.68	3.51	None	No	0	60	0
00313430	1153	Male	58	168	59	20.9042	No	Yes	No	Radical	Laparoscopy	Distal	Lower	poor	Adenocarcinoma	No	No	0.8	0	T1b	N0	M0	IA	3.04	3.31	9.7	3.07	1.06	4.15	4.26	None	No	0	61	0
00314656	1154	Female	74	154	62.5	26.3535	Yes	No	No	Radical	Open	Distal	Lower	poor	Adenocarcinoma	Yes	No	8	1	T4a	N1	M0	IIIA	13.06	12.89	17.5	1.59	34.13	4.58	12.83	Negative	No	0	61	0
00316383	1157	Female	65	150	53	23.5556	No	No	No	Radical	Open	Distal	Lower	poor	LSRC	Yes	Yes	5	1	T4a	N3a	M0	IIIB	1.93	31.06	8.8	2.85	5.8	1.12	8.39	Negative	No	0	60	0
00314387	1159	Male	64	164	51	18.9619	No	No	No	Radical	Open	Distal	Lower	Moderate-poor	Adenocarcinoma	Yes	Yes	3.5	0	T4a	N3a	M0	IIIB	2.92	9.93	8.8	1.64	6.06	5.86	6.72	(1+)	No	0	61	0
00315025	1161	Male	69	169	64	22.4082	No	No	No	Radical	Open	Distal	Lower	Moderate-poor	Adenocarcinoma	No	Yes	3.5	0	T4a	N1	M0	IIIA	0.77	483.66	11.8	2.44	31.82	8.91	41.48	Negative	No	0	61	0
00278933	1169	Male	54	160	55	21.4844	No	Yes	No	Radical	Open	Distal	Lower	poor	Adenocarcinoma	Yes	Yes	4	0	T4a	N1	M0	IIIA	4.64	7.74	12.9	7.9	7.33	5.24	5.94	Negative	Yes	0	61	1
00316751	1170	Female	50	164	60	22.3081	No	No	No	Radical	Open	Distal	Lower	poor	LSRC	No	No	1	0	T1a	N0	M0	IA	1.75	<2.00	6.6	1.75	1.72	1.94	7.68	None	No	0	60	0
00315234	1174	Male	66	164	43	15.9875	Yes	Yes	No	Radical	Open	Distal	Lower	poor	LSRC	No	No	5	1	T4a	N2	M0	IIIA	2.11	3.91	13.2	3.58	2.07	2.3	1.56	Negative	No	0	60	0
00316483	1175	Male	66	166	57	20.6852	No	Yes	No	Radical	Open	Distal	Lower	Moderate-poor	Adenocarcinoma	Yes	No	1.8	0	T1b	N1	M0	IB	4.2	Unknown	7.3	3.24	3.1	0.85	4.08	Negative	No	0	60	0
00316977	1177	Male	53	170	75	25.9516	Yes	Yes	No	Radical	Open	Distal	Lower	Moderate	Adenocarcinoma	Yes	No	1.5	0	T1b	N2	M0	IIA	15.86	Unknown	22.8	11.18	1.78	0.94	6.89	Negative	No	0	60	0
00316042	1179	Female	61	155	56	23.3091	No	No	No	Radical	Open	Distal	Lower	poor	LSRC	Yes	No	2.5	0	T2	N1	M0	IIA	4.11	15.78	8.7	4.24	11.23	5.15	10.64	Negative	No	0	60	0
00315104	1180	Male	63	162	48	18.2899	No	Yes	Yes	Radical	Open	Distal	Lower	Moderate-poor	Adenocarcinoma	No	No	2	0	T1b	N0	M0	IA	4.74	3.12	9	1.2	1.2	1.04	7.13	Negative	No	0	60	0
00316269	1181	Male	64	169	79.5	27.8352	Yes	No	Yes	Radical	Open	Distal	Lower	Moderate-poor	Adenocarcinoma	No	No	6.3	1	T3	N1	M0	IIB	11.7	Unknown	8.3	8.84	2.21	1.27	1.95	Negative	No	0	60	0
00316604	1182	Male	51	163	67	25.2174	No	Yes	No	Radical	Open	Distal	Lower	poor	LSRC	No	Yes	4.2	0	T4a	N1	M0	IIIA	4.35	2.78	13.2	2.87	2.33	7.31	2.18	Negative	No	0	60	0
00315501	1183	Male	47	170	62	21.4533	No	Yes	Yes	Radical	Laparoscopy	Distal	Lower	Moderate-poor	Adenocarcinoma	No	No	Unknown	999	T2	N0	M0	IB	1.77	3.96	5.5	1.42	4.6	11.27	5.91	(1+)	No	0	60	0
00316989	1186	Male	63	170	71	24.5675	Yes	No	No	Radical	Unknown	Distal	Lower	poor	LSRC	No	No	1.1	0	T1a	N0	M0	IA	1.6	Unknown	15.9	3.05	2.21	Unknown	Unknown	Negative	No	0	60	0
00315366	1188	Male	61	170	65	22.4913	Yes	No	No	Radical	Open	Distal	Lower	Moderate-poor	Adenocarcinoma	Yes	No	3.5	0	T4a	N0	M0	IIB	8.45	7.78	10.4	2.96	3.12	1.38	6.09	Negative	No	0	60	0
00316552	1189	Male	58	172	80	27.0416	No	Yes	No	Radical	Open	Distal	Lower	Moderate-poor	Adenocarcinoma	No	No	2.5	0	T1b	N0	M0	IA	4.69	Unknown	23.6	2.85	0.91	1.45	0.5	(3+)	No	0	60	0
00317109	1190	Male	42	178	82.5	26.0384	No	Yes	Yes	Radical	Open	Distal	Lower	Moderate-poor	Adenocarcinoma	No	No	3	0	T1b	N0	M0	IA	3.83	Unknown	18.9	5.26	0.78	1.56	0.5	(3+)	No	0	60	0
00367290	1191	Male	66	170	51	17.6471	Yes	Yes	No	Radical	Open	Distal	Lower	Moderate-poor	Adenocarcinoma	Yes	Yes	4.8	0	T4a	N3a	M0	IIIB	4.34	22.51	5.5	8.25	4.59	1.64	2.16	None	No	1	60	0
00319029	1198	Female	70	156	42	17.2584	No	No	No	Radical	Open	Distal	Lower	poor	LSRC	No	No	2.5	0	T1a	N0	M0	IA	4.88	6.68	16.1	4.41	4.16	1	8.36	Negative	No	0	59	0
00319146	1199	Male	50	167	57	20.4382	No	No	Yes	Radical	Open	Distal	Lower	poor	LSRC	No	No	2.5	0	T1b	N0	M0	IA	Unknown	Unknown	Unknown	Unknown	Unknown	Unknown	Unknown	Negative	No	0	59	0
00315482	1200	Female	46	160	64	25	Yes	No	No	Radical	Open	Distal	Lower	poor	Adenocarcinoma	No	Yes	7	1	T4a	N1	M0	IIIA	3.36	3.98	26.9	1.32	1.81	2.49	3.85	(2+)	No	0	60	0
00316024	1201	Female	57	155	62	25.8065	No	No	No	Radical	Open	Distal	Lower	Moderate-poor	Adenocarcinoma	Yes	No	8	1	T1b	N1	M0	IB	2.55	4.23	9.5	2.1	2.33	2.59	4.2	(3+)	No	0	60	0
00316514	1203	Female	53	162	52	19.8141	Yes	No	No	Radical	Open	Distal	Lower	Moderate-poor	Adenocarcinoma	No	No	1	0	T1a	N0	M0	IA	1.13	Unknown	7.8	1.3	1.36	4.13	Unknown	Negative	No	0	60	0
00319241	1204	Female	51	168	72	25.5102	Yes	No	No	Radical	Laparoscopy	Total	Lower	poor	LSRC	No	No	5.5	1	T4a	N0	M0	IIB	2.86	11183.8	14	2.35	361.62	1.17	12.35	(1+)	No	0	59	0
00319274	1206	Male	51	160	62	24.2188	Yes	Yes	Yes	Radical	Open	Distal	Lower	poor	LSRC	Yes	Yes	4.5	0	T4a	N3a	M0	IIIB	3.44	152.28	18.7	3.03	36.12	1.89	32.45	Negative	No	0	59	0
00315676	1207	Female	59	158	54	21.6311	No	No	No	Radical	Open	Distal	Lower	Moderate-poor	Adenocarcinoma	No	No	2	0	T1b	N0	M0	IA	1.65	3.71	18.2	1.52	2.63	6.88	3.67	None	No	0	60	0
00316410	1208	Male	63	170	64	22.1453	Yes	No	No	Radical	Open	Distal	Lower	Moderate-poor	Adenocarcinoma	Yes	No	6.5	1	T4a	N3a	M0	IIIB	1.63	389.04	6.2	1.73	105.06	10.66	21.83	Negative	No	0	60	0
00315419	1209	Male	70	162	52	19.8141	No	No	No	Radical	Open	Total	Lower	Moderate-poor	Adenocarcinoma	Yes	Yes	11	1	T4a	N2	M0	IIIA	2.4	66.66	36.1	2.05	Unknown	Unknown	Unknown	(1+)	No	0	60	0
00316577	1210	Male	63	170	60	20.7612	No	No	No	Radical	Open	Distal	Lower	Moderate-poor	Adenocarcinoma	Yes	No	2.5	0	T2	N1	M0	IIA	5.76	5.41	5.7	2.41	Unknown	Unknown	Unknown	(3+)	No	0	60	0
00317602	1211	Female	46	157	62	25.1532	Yes	No	No	Radical	Open	Distal	Lower	poor	LSRC	No	No	2.2	0	T1b	N0	M0	IA	1.03	5.14	14	2.96	5.4	2.91	4.6	Negative	No	0	59	0
00317382	1215	Male	54	165	66	24.2424	No	No	No	Radical	Open	Distal	Lower	poor	LSRC	No	No	1.8	0	T1a	N0	M0	IA	2.31	<2.00	5.6	5.05	3.22	3.75	Unknown	Negative	No	0	59	0
00319258	1219	Female	49	158	49.5	19.8286	Yes	No	No	Radical	Open	Distal	Lower	poor	LSRC	No	Yes	3.5	0	T4a	N3a	M0	IIIB	1.7	4.77	12.1	1.64	Unknown	Unknown	Unknown	Negative	No	0	59	0
00319232	1220	Female	52	156	58	23.833	No	No	No	Radical	Open	Distal	Lower	Moderate-poor	Adenocarcinoma	No	No	3.5	0	T2	N2	M0	IIB	6.02	204.18	13.1	11.08	14.14	0.91	22.95	None	No	0	59	0
00317426	1221	Male	42	168	66	23.3844	No	No	No	Radical	Laparoscopy	Distal	Lower	poor	Adenocarcinoma	No	No	2.5	0	T1a	N0	M0	IA	0.91	5.35	13.5	1.88	2.99	0.98	4.5	Negative	No	0	59	0
00318166	1222	Male	64	158	60	24.0346	No	No	No	Radical	Open	Total	Lower	poor	LSRC	Yes	No	2.5	0	T4a	N0	M0	IIB	3.8	Unknown	25.5	3.57	Unknown	Unknown	Unknown	Negative	No	0	59	0
00220003	1223	Male	68	156	56	23.0112	No	No	No	Radical	Open	Distal	Lower	Moderate-poor	LSRC	Yes	Yes	8	1	T4a	N2	M0	IIIA	2.35	196.41	7.4	1.99	9.3	9.74	Unknown	positive	Yes	0	59	1
00317769	1224	Male	70	164	66.5	24.7249	No	No	Yes	Radical	Open	Distal	Lower	Moderate-poor	Adenocarcinoma	No	No	2.8	0	T1b	N2	M0	IIA	3.07	12.43	8.9	4.03	4.97	1.01	Unknown	(1+)	No	0	59	0
00318294	1225	Male	63	150	57	25.3333	No	Yes	No	Radical	Open	Total	Lower	poor	Adenocarcinoma	Yes	Yes	3.5	0	T4a	N3a	M0	IIIB	Unknown	Unknown	Unknown	Unknown	Unknown	Unknown	Unknown	Negative	No	0	59	0
00309092	1226	Male	63	164	53	19.7055	No	No	Yes	Radical	Open	Distal	Lower	Moderate-poor	LSRC	Yes	Yes	6.3	1	T4a	N3a	M0	IIIB	2.65	21.41	6.3	3.01	2.11	1	5.66	None	Yes	1	58	1
00283614	1227	Male	58	168	60	21.2585	No	No	No	Radical	Open	Distal	Lower	poor	LSRC	Yes	Yes	1.5	0	T4a	N3a	M0	IIIB	6.57	15.73	16.1	3.57	4.5	1.03	9.78	(1+)	Yes	0	58	1
00318147	1229	Female	78	150	45	20	No	No	No	Radical	Open	Distal	Lower	poor	Adenocarcinoma	Yes	Yes	4	0	T4a	N3a	M0	IIIB	Unknown	Unknown	Unknown	Unknown	Unknown	Unknown	Unknown	Negative	No	0	59	0
00320327	1230	Male	49	170	55	19.0311	Yes	No	Yes	Radical	Open	Distal	Lower	Moderate-poor	LSRC	No	No	3.5	0	T2	N0	M0	IB	1.66	4.38	16.7	4.24	4.64	0.63	6.1	Negative	No	0	58	0
00320637	1231	Female	38	156	60	24.6548	No	No	No	Radical	Open	Distal	Lower	poor	LSRC	No	Yes	1.2	0	T2	N0	M0	IB	0.68	4.1	7.9	2.05	2.13	0.67	Unknown	Negative	No	0	58	0
00318915	1233	Male	69	163	65	24.4646	No	No	No	Radical	Open	Distal	Lower	Moderate-poor	Adenocarcinoma	No	No	Unknown	999	T1b	N3a	M0	IIB	5.45	5.12	11.4	3.46	0.74	1.81	1.82	None	No	0	59	0
00320052	1234	Male	36	171	53	18.1252	No	No	No	Radical	Open	Distal	Lower	poor	LSRC	No	No	2	0	T1a	N0	M0	IA	3.16	2.2	4.4	1.99	1.16	0.92	5.68	None	No	0	58	0
00319200	1235	Male	66	163	57	21.4536	Yes	Yes	Yes	Radical	Open	Distal	Lower	Moderate-poor	Adenocarcinoma	No	No	3.2	0	T4a	N0	M0	IIB	8.41	9.82	9.1	2.87	5.22	1.91	11.97	(2+)	No	0	59	0
00318047	1236	Male	64	151	56	24.5603	No	Yes	No	Radical	Laparoscopy	Distal	Lower	Moderate-poor	Adenocarcinoma	Yes	Yes	5.3	1	T2	N2	M0	IIB	3.51	43.67	9.7	3.84	5.84	2	12.36	(1+)	No	0	59	0
00320353	1237	Male	58	165	60	22.0386	Yes	No	No	Radical	Open	Distal	Lower	Moderate-poor	LSRC	No	No	2	0	T1b	N0	M0	IA	4.65	4.08	11.6	10.26	2.3	1.26	10.36	(1+)	No	0	58	0
00320374	1241	Male	53	168	56	19.8413	No	Yes	No	Radical	Open	Distal	Lower	poor	LSRC	No	No	1.2	0	T3	N0	M0	IIA	6.91	2.62	17.3	4.1	1.62	1.65	20.61	None	No	0	58	0
00319508	1242	Female	57	156	59	24.2439	No	No	No	Radical	Open	Distal	Lower	poor	LSRC	No	No	4	0	T2	N0	M0	IB	2.51	2.83	7.7	1.6	2.46	1.73	17.28	(1+)	No	0	58	0
00317890	1244	Male	56	170	61	21.1073	No	No	No	Radical	Open	Distal	Lower	Moderate-poor	Adenocarcinoma	No	No	3.5	0	T1b	N0	M0	IA	4.91	6.33	12.2	3.05	7.01	3.73	7.85	Negative	No	0	59	0
00318421	1245	Male	59	172	63	21.2953	No	Yes	No	Radical	Open	Distal	Lower	Moderate-poor	Adenocarcinoma	No	Yes	4.2	0	T3	N2	M0	IIIA	32.79	4.81	16.7	2.87	3.46	5.94	4.17	(2+)	No	0	59	0
00318022	1246	Male	68	165	50	18.3655	No	Yes	Yes	Radical	Open	Distal	Lower	poor	Adenocarcinoma	No	Yes	3.5	0	T4a	N2	M0	IIIA	2.85	3.1	15.1	2.98	3.69	13.24	7.7	(1+)	No	0	59	0
00319652	1248	Male	66	158	61	24.4352	No	Yes	Yes	Radical	Open	Distal	Lower	poor	LSRC	No	Yes	6.4	1	T4a	N3a	M0	IIIB	3.57	15.58	9.5	2.44	7.14	2.36	12.92	Negative	No	0	58	0
00318454	1249	Male	69	166	55	19.9594	No	No	No	Radical	Open	Distal	Lower	Moderate-poor	Adenocarcinoma	Yes	Yes	3	0	T4a	N3a	M0	IIIB	3.26	34.11	11.8	1.79	Unknown	Unknown	Unknown	(1+)	No	0	59	0
00320527	1250	Female	62	159	56	22.151	No	No	No	Radical	Open	Distal	Lower	poor	LSRC	Yes	No	2	0	T2	N1	M0	IIA	1.15	Unknown	6.9	1.77	0.5	2.67	0.5	(1+)	No	0	58	0
00317598	1251	Male	69	164	46	17.1029	No	No	No	Radical	Open	Distal	Lower	poor	Adenocarcinoma	Yes	No	3	0	T2	N1	M0	IIA	5.27	12.6	15.3	2.53	Unknown	Unknown	Unknown	(3+)	No	0	59	0
00320897	1252	Male	40	169	72	25.2092	Yes	Yes	Yes	Radical	Open	Distal	Lower	poor	LSRC	No	Yes	3.8	0	T4a	N1	M0	IIIA	2.9	Unknown	6.6	2.68	0.5	3.4	0.5	Negative	No	0	58	0
00301452	1255	Male	60	170	66.5	23.0104	No	No	Yes	Radical	Open	Distal	Lower	Moderate	Adenocarcinoma	No	No	1.3	0	T2	N2	M0	IIB	1.06	5.1	7.4	2.42	3.23	1.43	6.49	Negative	Yes	0	58	1
00320983	1256	Male	68	178	83	26.1962	No	No	No	Radical	Open	Distal	Lower	poor	Adenocarcinoma	Yes	Yes	5.5	1	T4a	N2	M0	IIIA	2.62	14.86	6.1	4.13	7.49	0.82	15.04	(2+)	No	0	58	0
00319833	1257	Female	54	159	51	20.1733	No	No	No	Radical	Open	Distal	Lower	poor	Adenocarcinoma	No	Yes	5.7	1	T4a	N1	M0	IIIA	0.86	18.44	9.3	2.03	6.74	0.88	9.41	(1+)	No	0	58	0
00319943	1261	Male	61	158	57	22.8329	Yes	Yes	Yes	Radical	Open	Distal	Lower	Moderate-poor	Adenocarcinoma	Yes	Yes	7.1	1	T4a	N1	M0	IIIA	8.51	2.46	11.9	7.15	1.79	1.53	6.12	Negative	No	0	58	0
00320689	1263	Male	63	166	52	18.8707	No	Yes	Yes	Radical	Open	Distal	Lower	poor	Adenocarcinoma	Yes	No	5.5	1	T4a	N1	M0	IIIA	2.96	2.79	20.4	3.22	2.07	1.78	5.5	(2+)	No	0	58	0
00319793	1264	Female	60	152	55	23.8054	Yes	No	No	Radical	Open	Distal	Lower	poor	LSRC	Yes	No	12	1	T4b	N3b	M0	IIIC	713.24	Unknown	14.9	4.35	0.5	Unknown	2.13	Negative	No	0	58	0
00319725	1266	Male	67	168	71	25.1559	No	Yes	No	Radical	Open	Distal	Lower	poor	Adenocarcinoma	No	No	1	0	T1a	N0	M0	IA	1.68	4.95	6.4	3.3	3.29	2.04	5.9	Negative	No	0	58	0
00321191	1267	Male	66	163	63.5	23.9	No	No	No	Radical	Open	Distal	Lower	Moderate-poor	LSRC	Yes	Yes	4.3	0	T1b	N1	M0	IB	4.56	3.1	8.8	4.81	Unknown	Unknown	Unknown	None	No	0	58	0
00319792	1272	Male	64	158	59	23.634	No	No	No	Radical	Open	Distal	Lower	Moderate-poor	Adenocarcinoma	No	No	1.3	0	T1b	N0	M0	IA	3.22	4.1	16.8	3	3.01	3.37	6.39	(1+)	No	0	58	0
00322176	1277	Male	44	170	72	24.9135	No	Yes	No	Radical	Open	Distal	Lower	poor	LSRC	Yes	Yes	4	0	T1b	N3a	M0	IIB	3.58	4.41	6.9	2.62	8.3	0.74	5.36	Negative	No	0	57	0
00320146	1278	Male	48	168	62	21.9671	No	Yes	Yes	Radical	Open	Distal	Lower	poor	Adenocarcinoma	Yes	Yes	2.8	0	T4a	N3a	M0	IIIB	5.68	3.85	7.1	2.33	2.68	4.63	7.04	(2+)	No	0	58	0
00320251	1279	Male	76	158	53	21.2306	No	No	No	Radical	Open	Distal	Lower	Moderate-poor	Adenocarcinoma	Yes	Yes	3.5	0	T4a	N1	M0	IIIA	4.21	22.84	8.7	2.24	13.56	4.81	10.69	(2+)	No	0	58	0
00322548	1280	Female	63	155	59.5	24.7659	No	No	No	Radical	Open	Distal	Lower	Moderate-poor	LSRC	No	No	1	0	T1a	N0	M0	IA	1.18	Unknown	8.3	24.95	1.42	0.86	7.72	None	No	0	57	0
00322168	1283	Male	51	170	61	21.1073	Yes	No	No	Radical	Open	Distal	Lower	Moderate-poor	LSRC	No	No	2.5	0	T1b	N0	M0	IA	1.88	18.46	10.5	1.62	8.67	1.09	14.32	Negative	No	0	57	0
00320722	1284	Male	58	178	72	22.7244	Yes	No	Yes	Radical	Open	Distal	Lower	poor	Adenocarcinoma	Yes	Yes	3.6	0	T4a	N2	M0	IIIA	2.12	115.8	17	2.25	13.62	45.19	4.11	None	No	0	58	0
00321486	1286	Female	28	163	51	19.1953	Yes	No	No	Radical	Open	Distal	Lower	poor	LSRC	No	No	1.8	0	T1a	N0	M0	IA	1.24	2.42	8.2	6.06	3.38	1.28	6.62	None	No	0	57	0
00322130	1287	Female	58	165	54	19.8347	Yes	No	No	Radical	Open	Distal	Lower	poor	LSRC	Yes	No	2.2	0	T1b	N1	M0	IB	3.29	48.04	9	3.5	13.39	1.31	16.28	Negative	No	0	57	0
00321962	1288	Male	72	171	73	24.9649	No	Yes	No	Radical	Open	Distal	Lower	Moderate-poor	LSRC	Yes	Yes	3	0	T4a	N1	M0	IIIA	2.21	33.46	15.1	3.18	0.86	1.36	11.7	(2+)	No	0	57	0
00320768	1289	Male	61	173	61	20.3816	Yes	Yes	Yes	Radical	Laparoscopy	Distal	Lower	Moderate-poor	Adenocarcinoma	No	No	1.3	0	T1a	N0	M0	IA	4.29	Unknown	17.8	2.46	0.5	Unknown	Unknown	(2+)	No	0	58	0
00320757	1291	Female	61	158	51	20.4294	No	No	No	Radical	Laparoscopy	Distal	Lower	Well	Adenocarcinoma	No	No	2	0	T1a	N0	M0	IA	1.21	3.03	5.1	5.33	4.98	Unknown	Unknown	(1+)	No	0	58	0
00320501	1293	Male	67	153	49.5	21.1457	No	No	No	Radical	Open	Distal	Lower	Moderate-poor	Adenocarcinoma	No	Yes	4.2	0	T3	N1	M0	IIB	5.23	374.13	5.9	8.37	Unknown	Unknown	Unknown	(2+)	No	0	58	0
00267682	1294	Male	53	168	60	21.2585	Yes	Yes	No	Radical	Open	Distal	Lower	Poor	Adenocarcinoma	Yes	Yes	6.5	1	T4a	N2	M0	IIIA	0.64	10.25	4.9	1.75	5.39	2.13	6.1	(1+)	Yes	0	58	1
00322039	1295	Female	56	150	47	20.8889	No	No	No	Radical	Open	Distal	Lower	poor	LSRC	Yes	Yes	2.2	0	T4a	N3a	M0	IIIB	1.09	6.77	12.8	1.64	3.45	2	7.45	Negative	No	0	57	0
00245940	1296	Male	58	170	67	23.1834	Yes	Yes	No	Radical	Open	Distal	Lower	Moderate-poor	Adenocarcinoma	Yes	Yes	4	0	T4a	N2	M0	IIIA	2.37	8.47	7.3	5.33	4.45	5.65	Unknown	negative	Yes	1	58	1
00330837	1298	Female	64	162	55	20.9572	No	No	No	Radical	Open	Distal	Lower	poor	Adenocarcinoma	Yes	Yes	8	1	T4a	N3a	M0	IIIB	4.13	Unknown	10.2	1.29	0.59	41.01	0.5	(1+)	Yes	1	58	1
00322023	1299	Male	54	160	52	20.3125	No	Yes	No	Radical	Open	Distal	Lower	Moderate-poor	LSRC	Yes	Yes	4	0	T4a	N3a	M0	IIIB	4.5	12.75	13.9	3.95	5.53	2.17	6.97	None	No	0	57	0
00313971	1300	Male	79	160	44	17.1875	No	No	No	Radical	Open	Distal	Lower	Moderate	Adenocarcinoma	Yes	No	3.5	0	T4a	N0	M0	IIB	4.12	67.19	7.6	1.25	Unknown	Unknown	Unknown	(2+)	Yes	0	58	1
00331561	1301	Male	59	168	60	21.2585	No	No	No	Radical	Open	Distal	Lower	poor	Adenocarcinoma	No	No	3.2	0	T4a	N3b	M0	IIIC	57.15	2.55	8.5	23.54	4.19	0.6	4.39	None	Yes	1	57	1
00321608	1304	Female	78	149	53	23.8728	Yes	No	No	Radical	Open	Total	Lower	poor	LSRC	No	Yes	7	1	T4a	N1	M0	IIIA	10.74	1122.98	18.1	2.13	755	3.85	329.07	None	No	0	57	0
00321452	1305	Female	53	170	55	19.0311	Yes	No	No	Radical	Open	Distal	Lower	Moderate-poor	Adenocarcinoma	Yes	Yes	4	0	T4a	N2	M0	IIIA	1.48	2.17	20.3	2.56	1.58	0.91	4.58	(2+)	No	0	57	0
00322159	1306	Male	61	163	51.5	19.3835	No	Yes	No	Radical	Open	Distal	Lower	poor	LSRC	No	Yes	14	1	T4a	N2	M0	IIIA	16.8	39.15	6.4	6.74	14.59	5.92	16.4	(2+)	No	0	57	0
00321316	1307	Female	41	153	58	24.7768	No	No	No	Radical	Open	Distal	Lower	poor	LSRC	No	No	1.5	0	T4a	N3a	M0	IIIB	1.44	7.99	26.5	4.92	3.16	6.66	7.88	Negative	No	0	57	0
00322137	1308	Male	67	168	60	21.2585	No	No	No	Radical	Open	Distal	Lower	poor	Adenocarcinoma	No	No	0.8	0	T1b	N0	M0	IA	1.67	6.96	6.6	4.8	3.47	0.93	6.33	Negative	No	0	57	0
00321213	1309	Male	46	160	63	24.6094	No	No	Yes	Radical	Open	Distal	Lower	poor	LSRC	Yes	Yes	5	1	T4a	N3a	M0	IIIB	1.74	2.79	5.5	3.43	2.96	29.41	4.82	(1+)	No	0	57	0
00322408	1311	Female	57	150	52.5	23.3333	Yes	No	No	Radical	Open	Total	Lower	poor	LSRC	No	No	4	0	T1a	N0	M0	IA	2.43	55.79	7.7	2.1	Unknown	Unknown	Unknown	None	No	0	57	0
00321898	1312	Male	61	178	67.5	21.3041	No	Yes	No	Radical	Open	Distal	Lower	Moderate	Adenocarcinoma	No	No	2	0	T2	N0	M0	IB	2.43	3.39	24.5	2.42	0.5	1.24	5.37	Negative	No	0	57	0
00321718	1313	Male	57	163	72	27.0993	No	No	No	Radical	Open	Distal	Lower	Moderate-poor	Adenocarcinoma	No	No	Unknown	999	T4a	N2	M0	IIIA	37.27	4.88	64	21.01	0.5	0.88	3.83	(1+)	No	0	57	0
00313722	1317	Male	61	172	65	21.9713	Yes	No	Yes	Radical	Laparoscopy	Total	Lower	Poor	HSRC	No	Yes	9	1	T4b	N3a	M0	IIIC	4.02	8.14	10.4	3.35	8.48	Unknown	Unknown	Negative	Yes	0	57	1
00268561	1318	Male	80	165	45	16.5289	No	No	No	Radical	Open	Distal	Lower	Moderate-poor	LSRC	Yes	Yes	7.5	1	T4a	N3a	M0	IIIB	1.43	26.57	9.5	2.63	7.15	1.57	6.46	(2+)	Yes	0	56	1
00323522	1321	Male	62	165	76	27.9155	No	Yes	No	Radical	Open	Total	Lower	poor	LSRC	No	No	2.6	0	T1b	N0	M0	IA	1.28	<2.00	4.8	2.13	1.88	0.77	6.12	Negative	No	0	56	0
00322335	1322	Male	78	170	65	22.4913	No	No	No	Radical	Open	Distal	Lower	Moderate	Adenocarcinoma	Yes	Yes	8.8	1	T4a	N2	M0	IIIA	1	9.24	19.4	2.37	1.6	2.05	4.35	(2+)	No	0	57	0
00321644	1323	Female	54	156	58	23.833	Yes	No	No	Radical	Open	Distal	Lower	poor	Adenocarcinoma	Yes	Yes	7.5	1	T4a	N3b	M0	IIIC	1.14	6.29	7.7	5.85	0.5	2.15	5.6	(1+)	No	0	57	0
00321337	1324	Male	69	161	65	25.0762	Yes	Yes	No	Radical	Open	Distal	Lower	Moderate	Adenocarcinoma	No	Yes	3	0	T1b	N1	M0	IB	4.01	Unknown	14.4	3.58	0.5	2.16	Unknown	Negative	No	0	57	0
00323826	1326	Male	68	166	53	19.2336	No	Yes	No	Radical	Open	Distal	Lower	poor	LSRC	Yes	No	2.5	0	T2	N2	M0	IIB	3.82	<2.00	8.6	1.83	0.5	0.99	0.5	None	No	0	56	0
00321637	1327	Male	63	168	66	23.3844	No	Yes	Yes	Radical	Open	Distal	Lower	Moderate-poor	Adenocarcinoma	No	No	3.5	0	T4a	N2	M0	IIIA	3.37	59.8	11.6	3.52	12.45	2.59	6.1	None	No	0	57	0
00321763	1328	Male	58	159	57	22.5466	Yes	No	Yes	Radical	Laparoscopy	Distal	Lower	Moderate	Adenocarcinoma	No	No	1.3	0	T1b	N0	M0	IA	2.37	4.42	12.8	4.06	0.5	3.2	6.47	None	No	0	57	0
00299046	1336	Female	49	161	53	20.4467	Yes	No	No	Radical	Open	Total	Lower	poor	Adenocarcinoma	No	Yes	8	1	T4a	N3a	M0	IIIB	2.33	80.01	10.6	2.63	47.27	6.07	23.72	None	Yes	0	57	1
00324535	1338	Male	69	150	47	20.8889	No	Yes	Yes	Radical	Open	Distal	Lower	poor	LSRC	No	No	3.5	0	T1b	N0	M0	IA	6.02	2.9	15.7	4.03	2.42	1.64	6.9	None	No	0	56	0
00324257	1341	Male	68	168	65	23.03	Yes	No	No	Radical	Open	Distal	Lower	Moderate-poor	Adenocarcinoma	Yes	Yes	6.5	1	T4a	N0	M0	IIB	2.63	5.95	11.1	2.06	2.97	0.86	8.35	None	No	0	56	0
00324366	1342	Male	59	170	46	15.917	No	Yes	No	Radical	Open	Distal	Lower	Moderate-poor	LSRC	No	No	1.5	0	T1a	N1	M0	IB	3.18	13.41	19.5	4.55	3.21	1.93	14.67	None	No	0	56	0
00322564	1343	Male	60	172	68	22.9854	No	No	No	Radical	Open	Distal	Lower	poor	Adenocarcinoma	No	No	3	0	T1a	N0	M0	IA	2.11	2.26	6.6	1.95	6.67	0.86	5.11	(1+)	No	0	56	0
00323894	1344	Male	74	159	60	23.7332	Yes	No	No	Radical	Open	Distal	Lower	poor	LSRC	No	No	4	0	T4a	N3a	M0	IIIB	2.47	5.46	15.1	3.33	0.5	2.09	1.46	(1+)	No	0	56	0
00323433	1345	Female	51	164	65	24.1672	No	No	No	Radical	Open	Distal	Lower	Moderate-poor	Adenocarcinoma	No	No	1.5	0	T1a	N0	M0	IA	1.07	20.12	7.1	1.94	1.16	0.96	10.02	None	No	0	56	0
00382845	1346	Male	42	172	92	31.0979	No	Yes	No	Radical	Open	Distal	Lower	Moderate-poor	Adenocarcinoma	No	No	3	0	T1b	N0	M0	IA	0.92	2.92	4	2.48	3.34	0.97	2.21	Negative	No	1	56	0
00324068	1347	Male	53	172	66	22.3094	No	Yes	Yes	Radical	Open	Distal	Lower	Moderate-poor	Adenocarcinoma	No	No	2.5	0	T1b	N1	M0	IB	1.29	7.47	8.7	2.26	7.09	1.21	6.2	None	No	0	56	0
00324030	1348	Female	59	166	52.2	18.9432	Yes	No	No	Radical	Open	Distal	Lower	Moderate-poor	Adenocarcinoma	No	No	5	1	T4a	N1	M0	IIIA	1.62	Unknown	15.3	1.66	0.5	1.22	0.5	(2+)	No	0	56	0
00324538	1350	Male	61	170	72.5	25.0865	Yes	Yes	No	Radical	Open	Distal	Lower	Moderate-poor	Adenocarcinoma	Yes	Yes	3.3	0	T1b	N1	M0	IB	1.67	2.55	10.2	4.13	3.1	1.26	4.79	None	No	0	56	0
00323085	1351	Male	66	173	72	24.0569	Yes	No	No	Radical	Open	Distal	Lower	Moderate-poor	Adenocarcinoma	No	No	4.6	0	T4a	N1	M0	IIIA	3.58	Unknown	9.9	2.04	0.5	1.29	2.02	(3+)	No	0	56	0
00322516	1352	Male	72	170	70	24.2215	No	Yes	Yes	Radical	Open	Distal	Lower	Moderate	Adenocarcinoma	No	No	1.7	0	T1b	N0	M0	IA	1.64	2.39	7.1	3.89	2.55	1.34	7.88	Negative	No	0	56	0
00323977	1353	Male	53	173	66	22.0522	No	No	No	Radical	Open	Distal	Lower	poor	LSRC	No	No	2	0	T2	N1	M0	IIA	5.77	29.95	15	2.08	13.24	4.54	22.28	None	No	0	56	0
00323217	1354	Female	50	160	61	23.8281	No	No	No	Radical	Open	Distal	Lower	poor	LSRC	No	No	2	0	T1a	N0	M0	IA	2.02	2.8	9.8	2.9	4.05	4.79	6.48	Negative	No	0	56	0
00323929	1355	Male	49	170	60	20.7612	No	No	No	Radical	Open	Distal	Lower	poor	LSRC	No	No	3	0	T1a	N0	M0	IA	2.98	4.76	11.2	3.02	2.24	5.15	6.58	(1+)	No	0	56	0
00323694	1356	Male	71	165	60	22.0386	No	No	Yes	Radical	Open	Total	Lower	poor	Adenocarcinoma	No	No	Unknown	999	T1b	N0	M0	IA	1.82	6.42	23.4	2.78	3.56	1.64	7.87	None	No	0	56	0
00324243	1357	Male	58	171	65	22.2291	Yes	No	Yes	Radical	Open	Distal	Lower	Moderate-poor	Adenocarcinoma	No	No	Unknown	999	T4a	N3a	M0	IIIB	26.61	16.65	3.3	92.57	4.11	3.36	6.19	None	No	0	56	0
00324352	1360	Male	62	161	70	27.0051	No	No	No	Radical	Open	Total	Lower	poor	Adenocarcinoma	Yes	Yes	11.6	1	T4a	N3b	M0	IIIC	3.87	123.96	8.4	1.44	12.81	1.47	29.38	(1+)	No	0	56	0
00323770	1361	Male	67	155	49	20.3954	Yes	Yes	Yes	Radical	Open	Distal	Lower	Moderate-poor	Adenocarcinoma	No	Yes	9.5	1	T4a	N0	M0	IIB	1.84	16.17	5.8	1.49	5.61	1.69	Unknown	None	No	0	56	0
00324280	1366	Male	77	161	63	24.3046	No	No	No	Radical	Open	Distal	Lower	poor	LSRC	Yes	No	5.5	1	T4a	N2	M0	IIIA	77.94	14.52	22.4	2	1.77	20.86	13.75	(2+)	No	0	56	0
00324376	1367	Female	41	154	44	18.5529	No	No	No	Radical	Open	Distal	Lower	poor	LSRC	Yes	Yes	10.5	1	T4a	N3b	M0	IIIC	1.18	24.19	14.3	2.16	8.62	30.32	13.09	(1+)	No	0	56	0
00324234	1368	Male	70	175	58	18.9388	No	Yes	Yes	Radical	Open	Distal	Lower	poor	LSRC	Yes	No	9	1	T4a	N3b	M0	IIIC	139.81	2386.26	14.8	3.03	175.87	31.07	311.46	None	No	0	56	0
00322605	1369	Female	50	157	68	27.5873	No	No	No	Radical	Laparoscopy	Distal	Lower	poor	Adenocarcinoma	No	Yes	2.2	0	T4a	N1	M0	IIIA	1.42	29.22	30.2	3.32	5.94	2.12	15.41	None	No	0	56	0
00322764	1373	Male	57	158	57	22.8329	Yes	No	Yes	Radical	Open	Distal	Lower	Moderate-poor	Adenocarcinoma	Yes	Yes	1.2	0	T2	N2	M0	IIB	2.63	Unknown	7.5	2.26	0.5	2.25	2.11	None	No	0	56	0
00322887	1374	Male	78	162	50	19.052	No	No	No	Radical	Open	Distal	Lower	Moderate	Adenocarcinoma	No	Yes	2.5	0	T4a	N2	M0	IIIA	4.73	81.34	21.9	2.8	6.71	2.29	19.15	None	No	0	56	0
00324868	1375	Male	76	155	38	15.8169	Yes	No	No	Radical	Open	Distal	Lower	Moderate-poor	Adenocarcinoma	Yes	No	2.5	0	T4a	N1	M0	IIIA	3.43	8.07	9.7	1.87	5.98	2.92	16.98	None	No	0	56	0
00324355	1378	Male	65	170	55	19.0311	No	Yes	No	Radical	Open	Distal	Lower	Moderate-poor	Adenocarcinoma	No	No	6.5	1	T4a	N0	M0	IIB	12.11	256.46	9	1.6	99.58	4.08	109.95	None	No	0	56	0
00285604	1379	Male	66	172	55	18.5911	No	Yes	No	Radical	Open	Distal	Lower	poor	LSRC	No	No	8	1	T4a	N2	M0	IIIA	4.27	16.37	6.2	2.57	6.55	1.81	11.6	(1+)	Yes	0	55	1
00325263	1380	Female	50	162	63	24.0055	No	No	No	Radical	Open	Distal	Lower	Poor	HSRC	No	Yes	1.5	0	T1b	N0	M0	IA	1.11	Unknown	37.6	1.22	2.09	0.57	2.29	Negative	No	0	55	0
00326622	1381	Male	27	185	68	19.8685	No	Yes	No	Radical	Laparoscopy	Distal	Lower	poor	LSRC	No	No	2.6	0	T1a	N0	M0	IA	2.96	12.87	11.3	2.7	13.02	0.75	12.65	None	No	0	55	0
00322747	1382	Male	54	160	57.5	22.4609	No	No	No	Radical	Open	Total	Lower	poor	Adenocarcinoma	No	Yes	6	1	T4a	N2	M0	IIIA	1.72	45.27	14.4	2.06	3.44	5.39	14.32	None	No	0	56	0
00323593	1384	Male	72	158	50	20.0288	Yes	Yes	No	Radical	Open	Distal	Lower	Moderate	Adenocarcinoma	No	No	9	1	T4a	N2	M0	IIIA	94.3	5805.03	21.1	2.94	Unknown	6.28	2115	None	No	0	56	0
00323444	1385	Male	60	172	75	25.3515	Yes	No	No	Radical	Open	Total	Lower	poor	Adenocarcinoma	No	No	4.2	0	T4a	N2	M0	IIIA	2.67	5.74	18.1	2.25	0.5	6.32	4.76	Negative	No	0	56	0
00323822	1386	Female	64	162	70	26.6728	No	No	No	Radical	Open	Distal	Lower	poor	Adenocarcinoma	No	Yes	5.5	1	T4a	N0	M0	IIB	3.06	Unknown	10.7	2.99	0.5	7.09	0.5	None	No	0	56	0
00324758	1389	Female	66	152	58	25.1039	No	No	No	Radical	Open	Distal	Lower	Moderate	Adenocarcinoma	No	No	5.5	1	T2	N0	M0	IB	3.12	14.14	8.1	1.9	2.69	15.34	7.32	(2+)	No	0	56	0
00323112	1390	Female	47	152	62	26.8352	No	No	No	Radical	Open	Distal	Lower	poor	Adenocarcinoma	Yes	Yes	5	1	T4a	N1	M0	IIIA	1.95	Unknown	34.5	1.94	0.5	17.42	1.69	None	No	0	56	0
00322629	1391	Male	75	170	70	24.2215	Yes	No	No	Radical	Open	Distal	Lower	Moderate-poor	Adenocarcinoma	No	No	1.1	0	T1a	N0	M0	IA	3	15.77	10.4	2.3	1.54	39.29	7.34	Negative	No	0	56	0
00326345	1392	Female	69	165	51	18.7328	No	No	No	Radical	Open	Distal	Lower	Moderate-poor	LSRC	Yes	No	5	1	T2	N2	M0	IIB	Unknown	Unknown	Unknown	Unknown	Unknown	Unknown	Unknown	None	No	0	55	0
00322614	1393	Male	62	162	63	24.0055	No	Yes	No	Radical	Open	Distal	Lower	Moderate	Adenocarcinoma	No	No	2	0	T1a	N0	M0	IA	2.6	6.46	7.4	2.02	Unknown	Unknown	Unknown	Negative	No	0	56	0
00323600	1395	Male	44	169	58	20.3074	No	No	No	Radical	Open	Distal	Lower	Moderate-poor	Adenocarcinoma	No	No	2	0	T1b	N0	M0	IA	5.56	Unknown	Unknown	5.69	Unknown	Unknown	Unknown	(1+)	No	0	56	0
00352893	1396	Male	63	158	48.5	19.428	No	No	No	Radical	Open	Distal	Lower	Moderate	Adenocarcinoma	No	No	4	0	T2	N2	M0	IIB	2.04	711.25	34.4	1.47	28.32	6.16	83.89	None	Yes	1	56	1
00325894	1399	Male	82	166	65	23.5883	Yes	No	No	Radical	Open	Distal	Lower	poor	LSRC	No	No	2.5	0	T1a	N0	M0	IA	4.07	8.29	9.9	2.53	2.81	1.51	8.22	None	No	0	55	0
00290449	1400	Male	73	160	52	20.3125	No	Yes	No	Radical	Open	Distal	Lower	Moderate-poor	Adenocarcinoma	No	No	2.5	0	T2	N0	M0	IB	2.02	10.08	12	3.6	1.58	0.87	3.55	Negative	Yes	0	55	1
00265713	1401	Female	54	158	52	20.83	Yes	No	No	Radical	Open	Distal	Lower	Poor	Adenocarcinoma	Yes	Yes	2.5	0	T4a	N3b	M0	IIIC	1.13	3.3	9.1	3.7	4.81	1.21	2.5	Unknow	Yes	0	55	1
00325576	1402	Male	46	171	74	25.3069	No	No	No	Radical	Open	Distal	Lower	Moderate-poor	Adenocarcinoma	Yes	No	2	0	T1b	N0	M0	IA	3.15	17.17	14.3	2.9	11.79	0.77	12.34	(1+)	No	0	55	0
00325511	1404	Female	77	153	59	25.204	No	No	Yes	Radical	Open	Distal	Lower	poor	LSRC	No	No	2	0	T1a	N1	M0	IB	4.23	4.56	14.8	9.64	3.1	2.37	7.89	None	No	0	55	0
00325415	1405	Male	62	175	75	24.4898	No	Yes	Yes	Radical	Open	Distal	Lower	poor	Adenocarcinoma	Yes	Yes	3.5	0	T4a	N3a	M0	IIIB	1.58	Unknown	6	4.16	0.51	0.81	0.5	(1+)	No	0	55	0
00324800	1407	Female	65	156	47	19.313	No	No	No	Radical	Open	Distal	Lower	Moderate	Adenocarcinoma	No	No	4	0	T2	N0	M0	IB	3.91	33.31	12.5	2.79	10.95	0.84	37.32	(2+)	No	0	55	0
00325371	1410	Male	58	168	66	23.3844	No	Yes	Yes	Radical	Laparoscopy	Distal	Lower	Moderate-poor	Adenocarcinoma	No	No	3	0	T1b	N0	M0	IA	3.56	12.36	12.7	2.03	6.94	0.97	6.87	None	No	0	55	0
00386148	1411	Male	58	168	53	18.7783	No	No	No	Radical	Open	Distal	Lower	Moderate	Adenocarcinoma	No	Yes	8	1	T4a	N1	M0	IIIA	6.82	2.71	19.6	5.65	3.57	1.02	2.57	Negative	No	1	55	0
00326378	1413	Male	60	180	70	21.6049	No	No	Yes	Radical	Open	Distal	Lower	poor	Adenocarcinoma	Yes	Yes	6.5	1	T4a	N3a	M0	IIIB	4.38	452.79	9.7	2.61	43.91	1.37	107.71	Negative	No	0	55	0
00325419	1414	Male	67	167	52	18.6453	No	Yes	No	Radical	Open	Distal	Lower	Moderate	Adenocarcinoma	No	No	3.5	0	T2	N0	M0	IB	2.75	12.57	13.5	2.53	4.5	1.41	8.1	None	No	0	55	0
00325907	1415	Male	63	170	66	22.8374	No	Yes	Yes	Radical	Laparoscopy	Distal	Lower	Moderate	Adenocarcinoma	No	No	3	0	T2	N0	M0	IB	16	14.89	10.7	2.98	8.72	1.43	9.16	None	No	0	55	0
00326109	1416	Male	59	170	60	20.7612	Yes	Yes	No	Radical	Open	Total	Lower	Moderate-poor	Adenocarcinoma	No	No	3.5	0	T4a	N1	M0	IIIA	21.9	33.95	25.3	10984.2	19.54	1.48	16.68	None	No	0	55	0
00325458	1417	Male	59	159	51	20.1733	No	Yes	No	Radical	Open	Distal	Lower	Moderate-poor	Adenocarcinoma	Yes	No	3.1	0	T2	N3a	M0	IIIA	3.28	2.48	16	1.46	5.82	1.53	6.56	(2+)	No	0	55	0
00326632	1418	Female	76	152	63.5	27.4844	Yes	No	No	Radical	Open	Total	Lower	poor	LSRC	Yes	No	10	1	T4a	N3a	M0	IIIB	2.25	14.22	27	1.25	13	9.47	22.35	(1+)	No	0	55	0
00326179	1421	Male	53	170	80	27.6817	Yes	No	Yes	Radical	Laparoscopy	Distal	Lower	poor	LSRC	No	No	3.5	0	T1a	N0	M0	IA	3.1	6.76	6.3	2.09	Unknown	Unknown	Unknown	None	No	0	55	0
00324785	1423	Male	60	172	81	27.3797	Yes	No	No	Radical	Open	Total	Lower	poor	Adenocarcinoma	No	No	8.5	1	T4a	N0	M0	IIB	1.53	2.7	7.1	2.33	2.85	2.4	3.24	(1+)	No	0	55	0
00326248	1424	Male	61	167	55	19.721	No	No	No	Radical	Open	Distal	Lower	Moderate	Adenocarcinoma	Yes	No	3.5	0	T2	N1	M0	IIA	20.46	10.08	12.3	3.33	3.17	2.51	20.84	Negative	No	0	55	0
00326017	1425	Male	61	172	36.7	12.4054	Yes	Yes	No	Radical	Open	Distal	Lower	poor	Adenocarcinoma	Yes	Yes	5.5	1	T4a	N1	M0	IIIA	1.74	3.72	13.3	6.84	6.41	2.79	6.65	(2+)	No	0	55	0
00286040	1427	Male	54	167	65	23.3067	No	No	No	Radical	Open	Distal	Lower	poor	LSRC	Yes	Yes	4.5	0	T4a	N3b	M0	IIIC	1.62	3.18	6	0.86	1.14	2.58	4.94	Negative	Yes	1	55	1
00325697	1428	Male	65	167	59	21.1553	No	Yes	No	Radical	Open	Distal	Lower	Moderate	Adenocarcinoma	No	No	5	1	T4a	N2	M0	IIIA	4.28	3.14	11.5	2	2.06	3.6	3.7	None	No	0	55	0
00328701	1432	Male	35	175	76	24.8163	No	Yes	No	Radical	Open	Distal	Lower	Moderate-poor	LSRC	No	No	3	0	T4a	N0	M0	IIB	0.98	9.33	7.9	2.62	15.66	0.67	5.76	None	No	0	54	0
00326757	1434	Female	54	154	58	24.4561	Yes	No	No	Radical	Open	Distal	Lower	Moderate-poor	Adenocarcinoma	Yes	Yes	4	0	T4a	N3a	M0	IIIB	1.32	5.55	9.7	2.52	5.33	6.07	8.03	Negative	No	0	55	0
00326561	1435	Female	48	152	58	25.1039	No	No	No	Radical	Laparoscopy	Distal	Lower	Moderate-poor	Adenocarcinoma	Yes	Yes	2.3	0	T1b	N1	M0	IB	3.43	5.23	8.5	2.6	3.43	6.44	10.54	None	No	0	55	0
00325955	1437	Male	62	167	65	23.3067	No	No	No	Radical	Open	Distal	Lower	Moderate	Adenocarcinoma	No	No	3	0	T1b	N0	M0	IA	2.03	9.47	8.1	2.38	2.77	8.75	5.65	(2+)	No	0	55	0
00326228	1438	Male	53	170	70	24.2215	Yes	Yes	No	Radical	Laparoscopy	Distal	Lower	Moderate	Adenocarcinoma	No	No	2.5	0	T1b	N1	M0	IB	3.36	Unknown	9.6	1.41	0.72	8.97	0.5	(2+)	No	0	55	0
00326916	1439	Male	50	170	60	20.7612	No	Yes	Yes	Radical	Open	Distal	Lower	poor	LSRC	No	No	5	1	T2	N0	M0	IB	3.09	3.59	13.3	3.02	1.58	0.97	4.82	None	No	0	54	0
00325669	1440	Female	68	158	51.5	20.6297	No	No	No	Radical	Open	Distal	Lower	Well	Adenocarcinoma	No	No	1.5	0	T2	N0	M0	IB	1.08	4.46	7.9	1.43	Unknown	Unknown	Unknown	None	No	0	55	0
00327734	1442	Male	81	160	54	21.0938	No	No	No	Radical	Open	Distal	Lower	Well	Adenocarcinoma	No	No	0.9	0	T1b	N0	M0	IA	3.6	6.73	9.3	1.87	Unknown	Unknown	Unknown	Negative	No	0	55	0
00327231	1443	Male	57	160	56	21.875	No	No	No	Radical	Laparoscopy	Distal	Lower	Moderate-poor	LSRC	No	Yes	2.6	0	T2	N0	M0	IB	1.37	27.87	7.4	1.51	11.48	1.29	8.44	(2+)	No	0	54	0
00329065	1444	Male	59	155	61.5	25.5983	Yes	Yes	No	Radical	Open	Distal	Lower	poor	LSRC	No	No	2	0	T1a	N0	M0	IA	2.12	3.96	9.5	3.66	3.01	1.31	8.95	None	No	0	54	0
00326926	1445	Male	64	165	67	24.6097	No	No	No	Radical	Open	Distal	Lower	Moderate-poor	Adenocarcinoma	Yes	No	1.4	0	T1b	N0	M0	IA	4.98	7.35	9.4	2.57	Unknown	Unknown	Unknown	(2+)	No	0	55	0
00326435	1446	Male	58	170	65	22.4913	No	No	No	Radical	Open	Distal	Lower	Moderate-poor	Adenocarcinoma	Yes	No	4	0	T4a	N3a	M0	IIIB	1.12	2.99	16.9	3.58	Unknown	Unknown	Unknown	(2+)	No	0	55	0
00326403	1448	Male	65	161	60	23.1473	No	Yes	Yes	Radical	Open	Distal	Lower	Moderate	Adenocarcinoma	No	No	6	1	T4a	N0	M0	IIB	474.95	11.23	16.8	1633.8	Unknown	Unknown	Unknown	None	No	0	55	0
00295787	1449	Male	67	166	77.5	28.1245	No	Yes	Yes	Radical	Open	Distal	Lower	poor	Adenocarcinoma	Yes	No	5	1	T4a	N3a	M0	IIIB	1.35	Unknown	91.8	2.15	1.2	10.4	Unknown	(1+)	Yes	1	55	1
00254204	1450	Male	79	160	69	26.9531	Yes	No	No	Radical	Open	Distal	Lower	Poor	Adenocarcinoma	Yes	Yes	8	1	T4a	N2	M0	IIIA	2.75	8.46	14.7	3.03	7.58	44.61	Unknown	negative	Yes	0	55	1
00328973	1456	Male	64	172	70	23.6614	No	No	No	Radical	Open	Distal	Lower	Moderate	Adenocarcinoma	No	No	5.5	1	T3	N1	M0	IIB	9.31	56.97	8.4	1.68	9.53	0.71	12.13	None	No	0	54	0
00327224	1458	Female	58	164	81	30.116	No	No	No	Radical	Open	Distal	Lower	Well-moderate	Adenocarcinoma	No	No	5	1	T1b	N0	M0	IA	2.59	2.27	14.3	1.2	2.66	0.82	3.77	None	No	0	54	0
00329132	1459	Male	66	168	57	20.1956	Yes	Yes	No	Radical	Open	Distal	Lower	Moderate-poor	Adenocarcinoma	Yes	No	1	0	T1b	N0	M0	IA	4.01	10.09	6.8	2.83	6.52	0.84	16.72	(1+)	No	0	54	0
00327868	1460	Male	62	160	54	21.0938	No	Yes	No	Radical	Open	Distal	Lower	Moderate-poor	Adenocarcinoma	Yes	No	3	0	T2	N0	M0	IB	23.08	8.46	4.5	2.15	4.82	1.04	7.26	None	No	0	54	0
00328638	1461	Male	44	165	60	22.0386	No	No	No	Radical	Open	Distal	Lower	poor	LSRC	No	No	2	0	T1a	N0	M0	IA	1.54	2.98	7.5	3.08	1.54	5.37	3.64	None	No	0	54	0
00327319	1462	Female	59	160	62	24.2188	Yes	No	No	Radical	Open	Distal	Lower	Moderate-poor	Adenocarcinoma	No	No	2.5	0	T4a	N1	M0	IIIA	3.21	243.66	9.1	1.21	19.77	1.25	46.9	None	No	0	54	0
00327681	1463	Male	50	160	54	21.0938	No	Yes	No	Radical	Open	Distal	Lower	poor	Adenocarcinoma	Yes	Yes	6	1	T4a	N0	M0	IIB	1.33	2.19	11.9	2.74	1.06	1.38	3.49	Negative	No	0	54	0
00327580	1464	Female	65	155	60	24.974	Yes	No	No	Radical	Open	Distal	Lower	poor	Adenocarcinoma	No	No	0.6	0	T1a	N0	M0	IA	1.44	7.12	12.3	4.62	2.51	3.27	26.56	None	No	0	54	0
00328991	1466	Female	65	150	55	24.4444	No	No	No	Radical	Open	Distal	Lower	Moderate-poor	LSRC	Yes	Yes	8	1	T4a	N3a	M0	IIIB	2.07	8.44	17.5	1.45	3.21	14.35	3.69	None	No	0	54	0
00329511	1467	Male	62	165	56	20.5693	No	Yes	No	Radical	Laparoscopy	Distal	Lower	Moderate-poor	Adenocarcinoma	No	No	2	0	T1b	N0	M0	IA	4.91	8	4.5	2.64	3.34	1.51	11.85	Negative	No	0	54	0
00327595	1470	Male	49	164	72	26.7698	Yes	No	No	Radical	Open	Distal	Lower	Moderate-poor	LSRC	Yes	Yes	2.5	0	T4a	N2	M0	IIIA	4.21	4.15	25.5	1.73	Unknown	Unknown	Unknown	None	No	0	54	0
00327344	1472	Male	66	170	60	20.7612	No	Yes	No	Radical	Laparoscopy	Distal	Lower	Well	Adenocarcinoma	No	No	3.5	0	T1a	N0	M0	IA	1.6	3.01	15.7	4.12	0.94	1.74	4.85	None	No	0	54	0
00328819	1473	Female	63	153	52	22.2137	Yes	No	No	Radical	Open	Distal	Lower	Moderate	Adenocarcinoma	No	No	3	0	T1b	N0	M0	IA	3.38	2.12	11	1.3	2.63	2.21	7.53	Negative	No	0	54	0
00328899	1476	Female	54	150	40	17.7778	No	No	No	Radical	Open	Distal	Lower	poor	Adenocarcinoma	Yes	No	5	1	T1b	N3b	M0	IIIB	0.55	3.73	6.9	2.24	4.93	2.73	6.3	None	No	0	54	0
00327801	1478	Male	59	179	68	21.2228	Yes	Yes	Yes	Radical	Open	Distal	Lower	Moderate	Adenocarcinoma	No	No	3	0	T1b	N0	M0	IA	2.66	4.23	5.1	4.39	4.14	2.82	6.51	(3+)	No	0	54	0
00330235	1479	Male	64	169	66	23.1084	No	No	No	Radical	Open	Distal	Lower	poor	LSRC	No	Yes	3.5	0	T4a	N0	M0	IIB	4.89	16.65	7	1.85	16.37	0.69	18.21	Negative	No	0	53	0
00329730	1481	Male	70	168	55	19.487	No	No	No	Radical	Open	Distal	Lower	poor	LSRC	Yes	Yes	3.5	0	T1a	N0	M0	IA	1.57	2.1	10.5	3.06	2.24	0.75	3.65	None	No	0	53	0
00327321	1484	Female	61	160	52	20.3125	No	No	No	Radical	Laparoscopy	Total	Lower	Moderate	Adenocarcinoma	No	No	2	0	T1b	N0	M0	IA	1.85	4.26	15.9	1.58	2	6.68	4.8	None	No	0	54	0
00329483	1486	Female	27	160	46.5	18.1641	No	No	No	Radical	Open	Distal	Lower	poor	LSRC	Yes	Yes	3.5	0	T4a	N3a	M0	IIIB	0.73	7.01	18.7	1.26	4.9	0.9	4.72	Negative	No	0	53	0
00326970	1488	Male	56	160	53	20.7031	No	Yes	No	Radical	Open	Distal	Lower	Moderate	Adenocarcinoma	No	No	2.5	0	T1b	N0	M0	IA	2.69	9.3	6.1	2.26	4.2	10.31	9.07	(1+)	No	0	54	0
00329746	1489	Female	41	155	50	20.8117	Yes	No	No	Radical	Open	Distal	Lower	poor	LSRC	Yes	Yes	3	0	T4a	N3a	M0	IIIB	0.88	22.3	6	1.41	12.58	0.97	10.16	None	No	0	53	0
00330826	1490	Female	42	156	48	19.7239	No	No	No	Radical	Open	Distal	Lower	poor	LSRC	No	No	1	0	T1a	N0	M0	IA	0.65	6.43	12.9	2.91	5.41	1.09	5.97	None	No	0	53	0
00329449	1491	Female	40	158	55	22.0317	Yes	No	No	Radical	Open	Distal	Lower	poor	LSRC	No	Yes	2.2	0	T3	N0	M0	IIA	1.49	14.03	12.8	3.6	3.47	1.18	4.38	Negative	No	0	53	0
00331370	1493	Female	64	155	50	20.8117	No	No	No	Radical	Open	Distal	Lower	poor	LSRC	No	No	3.5	0	T1b	N0	M0	IA	4.2	7.65	8.5	3.31	3.92	1.23	7.07	None	No	0	53	0
00331840	1495	Female	26	163	55	20.7008	No	No	No	Radical	Laparoscopy	Distal	Lower	poor	LSRC	Yes	No	2.5	0	T4a	N2	M0	IIIA	0.91	6.64	28.3	1.63	3.12	1.37	10.05	None	No	0	53	0
00328655	1496	Male	67	167	59	21.1553	No	Yes	Yes	Radical	Open	Distal	Lower	Unknown	Adenocarcinoma	No	No	5	1	T4a	N0	M0	IIB	5.56	12.09	4.9	4.22	2.98	15.86	5.26	(2+)	No	0	54	0
00327901	1497	Female	75	155	62.5	26.0146	No	No	No	Radical	Open	Total	Lower	poor	Adenocarcinoma	Yes	Yes	5.5	1	T4a	N3a	M0	IIIB	3.93	Unknown	26.2	3.19	1.13	22.19	0.5	(1+)	No	0	54	0
00327917	1498	Female	73	162	49.5	18.8615	No	No	No	Radical	Open	Total	Lower	poor	Adenocarcinoma	Yes	No	14	1	T4b	N3b	M0	IIIC	13.6	27.06	67.5	1.2	Unknown	Unknown	Unknown	(1+)	No	0	54	0
00291663	1499	Male	66	170	60	20.7612	Yes	Yes	Yes	Radical	Open	Distal	Lower	Moderate-poor	Adenocarcinoma	Yes	Yes	5	1	T4a	N2	M0	IIIA	3.75	13	4.1	1.29	4.5	Unknown	Unknown	(3+)	Yes	0	54	1
00290285	1500	Female	57	162	72	27.4348	No	No	No	Radical	Open	Distal	Lower	poor	Adenocarcinoma	No	Yes	3	0	T4a	N2	M0	IIIA	2.36	2.66	6.3	1.73	3.55	0.75	3.96	Negative	Yes	0	53	1
00331538	1507	Female	62	160	48.5	18.9453	No	No	No	Radical	Open	Total	Lower	poor	LSRC	No	No	1	0	T1a	N0	M0	IA	3.44	Unknown	11.7	7.83	0.5	3.39	0.5	None	No	0	53	0
00330627	1509	Male	52	169	55	19.257	Yes	No	No	Radical	Open	Total	Lower	poor	Adenocarcinoma	Yes	Yes	3	0	T2	N2	M0	IIB	1.34	9.43	9	5.29	3.41	0.65	4.96	(3+)	No	0	53	0
00329722	1510	Female	42	165	54	19.8347	No	No	No	Radical	Open	Total	Lower	poor	Adenocarcinoma	No	No	6.5	1	T2	N1	M0	IIA	1.53	22.96	10.6	1.96	5.05	0.72	9.17	(1+)	No	0	53	0
00330387	1511	Female	75	151	55	24.1217	No	Yes	No	Radical	Open	Distal	Lower	poor	Adenocarcinoma	No	Yes	3.5	0	T4a	N1	M0	IIIA	2.19	2.25	10	1.85	1.31	0.76	5.84	None	No	0	53	0
00329381	1512	Male	60	166	49	17.782	No	Yes	No	Radical	Open	Distal	Lower	poor	Adenocarcinoma	No	Yes	3.5	0	T4a	N2	M0	IIIA	5.5	6.02	7.6	2.43	5.37	0.82	7.71	Negative	No	0	53	0
00330186	1513	Female	73	150	52	23.1111	No	No	No	Radical	Open	Distal	Lower	Moderate-poor	Adenocarcinoma	No	No	1.5	0	T1a	N0	M0	IA	2.2	6.13	6.4	2.1	2.77	0.91	3.2	None	No	0	53	0
00330005	1514	Female	52	152	57	24.6711	Yes	No	No	Radical	Open	Distal	Lower	Moderate-poor	Adenocarcinoma	No	Yes	6	1	T3	N0	M0	IIA	8.21	15.31	7.8	133.74	3.26	0.97	7.18	None	No	0	53	0
00329703	1515	Female	66	167	68	24.3824	No	No	No	Radical	Open	Distal	Lower	poor	Adenocarcinoma	No	No	3	0	T4a	N1	M0	IIIA	0.98	622.25	9.4	1.76	44.32	1.37	53.19	None	No	0	53	0
00331676	1516	Female	59	156	45	18.4911	Yes	No	No	Radical	Open	Distal	Lower	Unknown	Adenocarcinoma	No	No	Unknown	999	T1a	N0	M0	IA	3.78	14.58	11.5	1.75	8.16	0.94	12.3	None	No	0	53	0
00333422	1517	Male	59	170	75	25.9516	No	Yes	No	Radical	Open	Total	Lower	poor	Adenocarcinoma	Yes	No	3	0	T2	N3a	M0	IIIA	1.7	5.03	14.8	4.96	1.36	1.55	4.53	None	No	0	53	0
00331571	1519	Female	68	152	53	22.9398	No	No	No	Radical	Open	Distal	Lower	poor	LSRC	No	Yes	1.8	0	T1b	N2	M0	IIA	1.7	2.73	9.5	1.83	Unknown	Unknown	Unknown	Negative	No	0	53	0
00331385	1520	Male	60	170	61.5	21.2803	No	No	No	Radical	Open	Distal	Lower	Moderate-poor	Adenocarcinoma	No	No	7	1	T4a	N0	M0	IIB	1.78	3.97	8.1	1.75	2.5	1.73	4.85	(1+)	No	0	53	0
00330492	1522	Female	53	156	59	24.2439	Yes	No	No	Radical	Open	Distal	Lower	Moderate	Adenocarcinoma	Yes	No	4.5	0	T4a	N2	M0	IIIA	4.51	53.37	13.9	1.35	20.24	1.97	23.58	None	No	0	53	0
00330477	1523	Male	47	173	70	23.3887	Yes	No	No	Radical	Open	Distal	Lower	poor	Adenocarcinoma	No	No	3.6	0	T2	N0	M0	IB	2.32	6.94	14.4	1.41	5.2	2.14	13.45	None	No	0	53	0
00330852	1524	Female	51	153	50	21.3593	No	No	No	Radical	Open	Distal	Lower	Moderate-poor	Adenocarcinoma	Yes	Yes	3	0	T4a	N3a	M0	IIIB	10.44	78.4	7.5	5.77	26.01	3.36	10.81	Negative	No	0	53	0
00265627	1525	Female	54	155	54	22.4766	Yes	No	No	Radical	Open	Total	Lower	Moderate-poor	LSRC	Yes	Yes	5	1	T4a	N3b	M0	IIIC	1.21	10.83	6.8	2.03	8.54	0.86	2.5	negative	Yes	0	52	1
00331550	1528	Male	72	175	66	21.551	No	No	No	Radical	Open	Distal	Lower	poor	Adenocarcinoma	No	No	5.3	1	T2	N1	M0	IIA	398.01	Unknown	8.9	4.43	0.55	4.58	0.5	(3+)	No	0	53	0
00329496	1529	Male	74	162	45	17.1468	No	Yes	No	Radical	Open	Distal	Lower	poor	Adenocarcinoma	Yes	Yes	7.5	1	T4a	N3a	M0	IIIB	3.06	9.9	13.3	3.09	5.86	4.67	11.09	(1+)	No	0	53	0
00330484	1530	Male	70	170	72	24.9135	No	No	Yes	Radical	Open	Distal	Lower	poor	Adenocarcinoma	Yes	Yes	4	0	T4a	N3a	M0	IIIB	2.16	2.66	13.1	1.67	1.77	4.78	6.16	Negative	No	0	53	0
00332221	1532	Female	44	156	54	22.1893	No	No	No	Radical	Open	Distal	Lower	poor	LSRC	No	No	2.5	0	T1a	N0	M0	IA	1.18	32.2	8.7	3.37	18.99	0.65	14.5	(1+)	No	0	52	0
00332912	1534	Male	66	160	55	21.4844	Yes	No	No	Radical	Open	Distal	Lower	poor	LSRC	Yes	Yes	4	0	T1b	N0	M0	IA	3.36	20.61	24.4	2.9	10.34	0.69	19.07	Negative	No	0	52	0
00330884	1535	Male	49	173	61	20.3816	Yes	Yes	No	Radical	Open	Distal	Lower	Moderate-poor	Adenocarcinoma	No	No	2.2	0	T1b	N0	M0	IA	4.16	36.98	12.4	2.29	16.19	8.09	19.22	None	No	0	53	0
00330576	1536	Female	63	148	52	23.74	No	No	No	Radical	Open	Distal	Lower	poor	Adenocarcinoma	No	No	1.5	0	T1b	N0	M0	IA	1.34	9.08	7.9	2.14	7.27	9.55	6.62	None	No	0	53	0
00333507	1537	Male	53	173	73	24.3911	No	No	No	Radical	Open	Distal	Lower	Poor	HSRC	No	No	1.4	0	T1a	N0	M0	IA	2.19	4.34	7.5	3.11	9.13	0.78	3.92	None	No	0	52	0
00333365	1538	Female	47	160	59	23.0469	No	No	No	Radical	Laparoscopy	Distal	Lower	poor	LSRC	No	Yes	1.3	0	T1b	N2	M0	IIA	1.72	9.03	15.8	0.81	2.48	0.81	5.21	None	No	0	52	0
00332999	1539	Female	69	156	52.5	21.573	No	No	No	Radical	Open	Distal	Lower	poor	LSRC	No	Yes	2.6	0	T4a	N0	M0	IIB	1.8	15.4	8.2	1.87	14.09	0.81	17.77	(1+)	No	0	52	0
00331831	1540	Male	68	158	58	23.2335	Yes	No	No	Radical	Open	Distal	Lower	poor	Adenocarcinoma	No	Yes	2	0	T4a	N2	M0	IIIA	2.18	88.04	11	3.28	7.26	9.98	13.08	None	No	0	53	0
00331439	1541	Male	60	162	51.5	19.6235	Yes	Yes	No	Radical	Open	Distal	Lower	Moderate-poor	Adenocarcinoma	No	No	6.5	1	T4a	N3a	M0	IIIB	4.8	862.81	16.1	2.81	59.9	12.33	50.93	None	No	0	53	0
00331778	1543	Female	55	148	56	25.5661	Yes	Yes	No	Radical	Open	Distal	Lower	Moderate-poor	Adenocarcinoma	Yes	Yes	6	1	T4a	N3a	M0	IIIB	1.79	752.17	13.1	2.79	79.39	14.24	87.93	(1+)	No	0	53	0
00330112	1544	Male	67	176	71	22.921	Yes	Yes	No	Radical	Open	Distal	Lower	Moderate	Adenocarcinoma	No	No	2	0	T1a	N0	M0	IA	2.47	5.79	6.2	2.57	Unknown	Unknown	Unknown	None	No	0	53	0
00329595	1545	Male	56	162	57	21.7193	No	No	No	Radical	Open	Distal	Lower	Moderate	Adenocarcinoma	Yes	Yes	5	1	T4a	N1	M0	IIIA	9.01	Unknown	17.7	2.87	Unknown	Unknown	Unknown	Negative	No	0	53	0
00332351	1547	Female	56	145	40	19.025	No	No	No	Radical	Open	Distal	Lower	poor	LSRC	Yes	Yes	7	1	T4a	N2	M0	IIIA	0.75	2.48	6.6	1.72	2.15	1.06	2.9	(1+)	No	0	52	0
00271726	1552	Male	68	160	55	21.4844	No	No	Yes	Radical	Open	Total	Lower	Moderate-poor	Adenocarcinoma	Yes	Yes	7	1	T4a	N3a	M0	IIIB	1.99	8.86	20.7	4.75	5.02	1.38	4.35	negative	Yes	0	52	1
00309717	1553	Male	85	158	44.5	17.8257	No	Yes	Yes	Radical	Open	Distal	Lower	Moderate	Adenocarcinoma	No	No	4	0	T2	N1	M0	IIA	2.8	3.37	11.7	3.97	0.5	1.88	1.4	(1+)	Yes	0	52	1
00259999	1555	Male	54	165	69.5	25.528	Yes	No	No	Radical	Open	Total	Lower	Moderate-poor	Adenocarcinoma	Yes	Yes	3.5	0	T4a	N3a	M0	IIIB	2.53	11.24	9.7	4.9	10.91	2.23	Unknown	negative	Yes	0	52	1
00333095	1557	Female	61	158	45	18.026	No	No	No	Radical	Open	Distal	Lower	Moderate-poor	Adenocarcinoma	No	No	3	0	T1b	N0	M0	IA	1.32	5.48	7.3	3.03	2.07	0.71	3.09	None	No	0	52	0
00333248	1558	Male	42	175	62	20.2449	Yes	Yes	No	Radical	Open	Distal	Lower	Poor	HSRC	No	Yes	7	1	T4a	N3b	M0	IIIC	1.08	23.39	12.5	3.76	18.54	1.93	14.81	None	No	0	52	0
00332877	1559	Male	50	168	69	24.4473	No	Yes	Yes	Radical	Open	Distal	Lower	Well	Adenocarcinoma	No	No	2.5	0	T1b	N0	M0	IA	3.8	5.5	12.6	2.24	2.42	0.76	11.78	None	No	0	52	0
00333791	1560	Male	63	159	77	30.4577	No	Yes	Yes	Radical	Open	Total	Lower	poor	Adenocarcinoma	No	Yes	3.5	0	T4a	N1	M0	IIIA	4.44	49.43	12.9	2.23	10.9	0.85	31.26	None	No	0	52	0
00333951	1561	Male	63	171	60	20.5191	Yes	Yes	Yes	Radical	Open	Distal	Lower	poor	LSRC	No	No	3.5	0	T1b	N0	M0	IA	1.45	2.19	7.2	5.91	3.41	2.77	4.73	None	No	0	52	0
00332579	1562	Female	50	158	58.5	23.4337	No	No	No	Radical	Open	Distal	Lower	Moderate-poor	Adenocarcinoma	Yes	No	3	0	T4a	N2	M0	IIIA	1.4	Unknown	8.7	2.12	0.7	0.89	3.36	(1+)	No	0	52	0
00332638	1563	Female	47	156	74	30.4076	Yes	No	No	Radical	Open	Distal	Lower	poor	LSRC	No	No	1.3	0	T1a	N0	M0	IA	2.76	15.18	11.3	3.79	2.03	4.32	19.78	None	No	0	52	0
00332273	1568	Male	62	170	65	22.4913	No	No	No	Radical	Laparoscopy	Distal	Lower	poor	LSRC	Yes	Yes	3	0	T4a	N1	M0	IIIA	3.96	6.81	5.7	3.21	5.42	9.01	8.63	None	No	0	52	0
00332896	1569	Female	34	144	52.5	25.3183	No	No	No	Radical	Open	Distal	Lower	poor	LSRC	Yes	No	3.5	0	T1b	N2	M0	IIA	0.81	11.3	8.6	1.25	3.75	15.13	3.57	(1+)	No	0	52	0
00331885	1571	Female	64	145	45	21.4031	No	No	No	Radical	Open	Distal	Lower	poor	LSRC	No	No	1.7	0	T1a	N0	M0	IA	2.43	5.15	4.7	4.47	Unknown	Unknown	Unknown	Negative	No	0	52	0
00332524	1573	Male	65	168	70	24.8016	No	Yes	No	Radical	Laparoscopy	Distal	Lower	poor	Adenocarcinoma	Yes	Yes	3	0	T4a	N1	M0	IIIA	1.99	12.66	5.6	2.19	7.21	1.1	7.93	Negative	No	0	52	0
00332887	1574	Male	62	174	85	28.075	No	No	No	Radical	Open	Distal	Lower	poor	Adenocarcinoma	No	No	2.2	0	T1b	N0	M0	IA	2.53	Unknown	8.8	3.59	0.58	1.2	0.51	(2+)	No	0	52	0
00332684	1576	Male	57	170	64.5	22.3183	No	No	Yes	Radical	Open	Distal	Lower	Moderate	Adenocarcinoma	No	No	1.2	0	T1a	N0	M0	IA	Unknown	Unknown	Unknown	Unknown	Unknown	Unknown	Unknown	Negative	No	0	52	0
00336060	1578	Male	71	165	49	17.9982	No	No	Yes	Radical	Open	Distal	Lower	poor	LSRC	No	Yes	3	0	T4a	N2	M0	IIIA	2.51	41.33	29	1.32	5.5	0.83	16.04	None	No	0	51	0
00333288	1579	Male	55	162	59	22.4813	No	Yes	Yes	Radical	Open	Distal	Lower	Moderate-poor	Adenocarcinoma	No	No	2.5	0	T1b	N2	M0	IIA	Unknown	Unknown	Unknown	Unknown	Unknown	Unknown	Unknown	None	No	0	52	0
00332914	1581	Male	57	164	54	20.0773	No	No	No	Radical	Open	Distal	Lower	poor	Adenocarcinoma	No	No	0.7	0	T1a	N0	M0	IA	2.44	5.25	12.8	3.67	2.33	1.56	4.83	None	No	0	52	0
00333900	1582	Male	62	161	47.5	18.3249	Yes	Yes	Yes	Radical	Open	Distal	Lower	Moderate-poor	Adenocarcinoma	No	No	3.4	0	T1b	N0	M0	IA	4.26	12.27	10.1	3.84	8.58	1.87	10.53	None	No	0	52	0
00334034	1583	Female	81	153	46	19.6506	No	No	Yes	Radical	Open	Distal	Lower	Poor	HSRC	No	Yes	5	1	T2	N1	M0	IIA	3.05	17.17	9.4	2.18	5.36	0.99	13.64	None	No	0	51	0
00332360	1584	Male	63	160	62	24.2188	No	Yes	Yes	Radical	Laparoscopy	Distal	Lower	poor	Adenocarcinoma	Yes	No	4	0	T4a	N1	M0	IIIA	3.7	123.86	12.1	1.65	53.74	1.9	22.87	None	No	0	52	0
00332671	1585	Female	47	160	61	23.8281	No	No	No	Radical	Open	Distal	Lower	Well	Adenocarcinoma	No	No	4	0	T1b	N0	M0	IA	1.12	7.46	6.9	9.63	2.46	2.42	6.91	None	No	0	52	0
00335755	1586	Male	68	173	46	15.3697	No	Yes	No	Radical	Open	Total	Lower	Moderate-poor	LSRC	No	No	2	0	T2	N0	M0	IB	3.06	2.27	43.9	2.44	0.89	1.22	5.71	(1+)	No	0	51	0
00335079	1588	Male	49	172	77	26.0276	Yes	No	No	Radical	Laparoscopy	Distal	Lower	poor	LSRC	No	Yes	3.5	0	T4b	N0	M0	IIIA	0.85	10.21	13.9	2.31	2.38	1.51	5.04	Negative	No	0	51	0
00336419	1589	Male	51	175	69	22.5306	No	Yes	No	Radical	Open	Distal	Lower	poor	LSRC	No	No	2.5	0	T1b	N0	M0	IA	1.67	5.36	7.7	2.8	3.68	1.6	5.56	None	No	0	51	0
00334191	1590	Female	51	155	44	18.3143	No	No	No	Radical	Open	Distal	Lower	poor	LSRC	Yes	Yes	4.2	0	T4a	N3a	M0	IIIB	1.88	2.45	4.3	1.32	2.05	1.68	16.9	(1+)	No	0	51	0
00331967	1594	Male	76	152	42	18.1787	No	No	Yes	Radical	Open	Distal	Lower	Moderate	Adenocarcinoma	No	No	1.8	0	T1a	N0	M0	IA	1.9	4.34	12.5	2.18	2.37	4.42	3.99	None	No	0	52	0
00333978	1595	Male	70	162	49.5	18.8615	Yes	Yes	Yes	Radical	Open	Distal	Lower	poor	Adenocarcinoma	No	No	6	1	T2	N0	M0	IB	2.11	3.94	9.2	3.16	4.4	5.6	6.35	(3+)	No	0	52	0
00333213	1596	Male	43	165	54	19.8347	No	No	No	Radical	Open	Distal	Lower	poor	Adenocarcinoma	Yes	Yes	8.5	1	T4a	N3a	M0	IIIB	1.54	1086.64	9.2	2.29	171.07	18.78	112.89	(3+)	No	0	52	0
00313757	1597	Male	80	154	55.5	23.4019	No	No	No	Radical	Open	Distal	Lower	Moderate	Adenocarcinoma	Yes	No	4	0	T2	N0	M0	IB	0.98	4.08	21.4	1.53	0.5	5.07	3.98	Negative	Yes	1	52	1
00280297	1599	Male	64	168	67	23.7387	No	Yes	Yes	Radical	Open	Distal	Lower	Moderate-poor	Adenocarcinoma	No	No	Unknown	999	T4a	N2	M0	IIIA	2.15	171.83	10.6	2.39	27.29	2.05	16.06	(1+)	Yes	0	51	1
00233463	1600	Male	41	167	75	26.8923	Yes	Yes	No	Radical	Open	Distal	Lower	Poor	Adenocarcinoma	Yes	Yes	5	1	T4a	N3b	M0	IIIC	4.51	35.99	14.6	5.45	8.9	2.44	Unknown	(1+)	Yes	1	51	1
00334158	1601	Male	61	170	74	25.6055	No	No	No	Radical	Open	Distal	Lower	poor	LSRC	No	No	1.2	0	T1b	N0	M0	IA	1.54	2.79	11.3	2.24	3.23	5.66	4.79	None	No	0	51	0
00336177	1603	Male	59	165	53	19.4674	Yes	Yes	No	Radical	Open	Distal	Lower	Moderate	Adenocarcinoma	No	No	1.6	0	T1a	N0	M0	IA	2.44	18.33	7	5.25	8.24	0.71	9.3	None	No	0	51	0
00336579	1605	Male	76	170	56	19.3772	Yes	Yes	Yes	Radical	Open	Distal	Lower	poor	Adenocarcinoma	No	No	2.5	0	T1b	N0	M0	IA	5.38	26.93	8.8	4.14	9.05	0.92	21.45	None	No	0	51	0
00220212	1606	Male	62	170	63.5	21.9723	Yes	Yes	Yes	Radical	Open	Distal	Lower	Poor	HSRC	Yes	Yes	9	1	T4a	N3b	M0	IIIC	1.4	<2.00	5.1	2.59	5.3	4.55	Unknown	(2+)	Yes	0	51	1
00242713	1607	Male	52	160	54	21.0938	No	No	No	Radical	Open	Distal	Lower	Poor	LSRC	Yes	Yes	6	1	T4a	N2	M0	IIIA	2.51	30.14	8.8	4.05	12.3	5.14	Unknown	negative	Yes	1	51	1
00263972	1608	Female	59	154	47	19.8178	No	No	No	Radical	Open	Distal	Lower	Poor	LSRC	No	Yes	2	0	T4a	N3b	M0	IIIC	1.68	5.76	12.2	3.16	7.99	6.52	Unknown	(1+)	Yes	0	51	1
00334173	1610	Female	54	170	65	22.4913	Yes	No	No	Radical	Open	Distal	Lower	Moderate-poor	Adenocarcinoma	No	No	7	1	T4a	N1	M0	IIIA	7.52	6.59	19.3	6.18	4.4	0.95	4.9	Negative	No	0	51	0
00334696	1612	Male	61	175	80	26.1224	Yes	Yes	Yes	Radical	Open	Distal	Lower	Moderate-poor	Adenocarcinoma	No	Yes	3	0	T2	N1	M0	IIA	2.26	2.22	15	4.72	2.95	1.01	7.36	(1+)	No	0	51	0
00322141	1613	Male	53	160	58	22.6562	No	No	No	Radical	Open	Total	Lower	poor	LSRC	Yes	Yes	6	1	T4a	N3b	M0	IIIC	1.83	58.78	19	2.73	5.85	1	10.06	Negative	Yes	0	50	1
00326611	1614	Male	64	170	65	22.4913	No	Yes	Yes	Radical	Open	Distal	Lower	poor	LSRC	Yes	Yes	1.5	0	T4a	N2	M0	IIIA	3.7	Unknown	10.4	2.73	0.79	1.01	0.5	None	Yes	0	50	1
00337550	1618	Female	46	162	48	18.2899	No	No	No	Radical	Open	Distal	Lower	Moderate-poor	LSRC	Yes	Yes	4	0	T4a	N3b	M0	IIIC	0.77	74.76	15.5	3.33	2.24	1.87	3.21	None	Yes	1	50	1
00334886	1619	Male	62	165	61.5	22.5895	No	No	Yes	Radical	Open	Distal	Lower	Moderate-poor	Adenocarcinoma	No	No	2.2	0	T1b	N0	M0	IA	4.26	Unknown	10.8	2.13	1.17	2.63	0.5	None	No	0	51	0
00336000	1621	Male	68	163	77	28.9811	No	Yes	Yes	Radical	Open	Distal	Lower	Moderate-poor	Adenocarcinoma	No	No	5	1	T4a	N1	M0	IIIA	154.37	5.57	7.6	2.44	1.71	3	7.7	None	No	0	51	0
00334885	1627	Male	75	163	53	19.9481	No	No	No	Radical	Open	Distal	Lower	poor	Adenocarcinoma	Yes	No	7	1	T4a	N3a	M0	IIIB	2.3	8.97	16.1	4	4.66	13.31	5.58	Negative	No	0	51	0
00335170	1628	Male	65	170	60	20.7612	No	No	No	Radical	Open	Distal	Lower	Moderate-poor	Adenocarcinoma	Yes	Yes	4	0	T4a	N2	M0	IIIA	2.07	2.77	9.6	5.27	Unknown	Unknown	Unknown	None	No	0	51	0
00254779	1630	Male	57	165	65	23.8751	Yes	Yes	Yes	Radical	Open	Total	Lower	Moderate	Adenocarcinoma	Yes	Yes	5	1	T4a	N3b	M0	IIIC	31.47	3.24	18.4	24.93	4.61	10.01	Unknown	(3+)	Yes	0	51	1
00267670	1634	Male	66	178	74	23.3556	No	No	No	Radical	Open	Distal	Lower	Poor	Adenocarcinoma	Yes	Yes	2.5	0	T4a	N2	M0	IIIA	2.26	21.15	10.9	2.49	15.68	1.53	7.04	negative	Yes	0	50	1
00337373	1635	Male	51	165	57	20.9366	No	No	No	Radical	Open	Distal	Lower	Poor	HSRC	No	No	Unknown	999	T1a	N0	M0	IA	7.3	6.33	9	2.72	Unknown	Unknown	Unknown	None	No	0	50	0
00223566	1636	Female	47	151	47	20.6131	Yes	No	No	Radical	Open	Total	Lower	Moderate-poor	Adenocarcinoma	Yes	Yes	3	0	T4a	N3a	M0	IIIB	＜0.5	2.55	8.9	2.87	4.6	1.61	Unknown	(1+)	Yes	0	50	1
00296128	1637	Male	69	168	48	17.0068	Yes	No	Yes	Radical	Open	Distal	Lower	Moderate-poor	Adenocarcinoma	No	No	2.5	0	T2	N2	M0	IIB	2.1	4.11	20	1.68	4.01	2.29	6.06	None	Yes	0	50	1
00337771	1639	Female	47	157	57	23.1247	No	No	No	Radical	Open	Distal	Lower	Poor	HSRC	No	No	5.5	1	T1b	N0	M0	IA	2.2	Unknown	18.4	2.83	1.47	1.74	0.88	None	No	0	50	0
00337070	1642	Male	53	167	63	22.5896	Yes	Yes	No	Radical	Open	Distal	Lower	Moderate	Adenocarcinoma	Yes	Yes	4.5	0	T4a	N2	M0	IIIA	3.57	19.02	8.5	1.9	5.48	0.81	6.73	(2+)	No	0	50	0
00337686	1644	Female	71	146	42	19.7035	No	No	Yes	Radical	Open	Distal	Lower	poor	LSRC	No	No	4	0	T2	N0	M0	IB	2.45	14.08	7.2	3.38	4.69	3.05	8.89	None	No	0	50	0
00337126	1645	Male	70	160	55	21.4844	No	No	No	Radical	Open	Distal	Lower	Moderate-poor	Adenocarcinoma	No	No	2.2	0	T1a	N0	M0	IA	2.61	21.88	8	4.48	8.92	0.87	13.01	None	No	0	50	0
00336761	1647	Male	58	160	73	28.5156	No	No	Yes	Radical	Laparoscopy	Distal	Lower	Moderate-poor	Adenocarcinoma	No	No	2	0	T1b	N1	M0	IB	6.74	8.53	8.7	5.79	4.78	1.16	7.21	(3+)	No	0	50	0
00337896	1649	Male	69	170	62	21.4533	No	Yes	No	Radical	Open	Distal	Lower	Moderate-poor	Adenocarcinoma	Yes	No	1.4	0	T1b	N1	M0	IB	5.26	25.71	7.2	1.06	4.54	1.23	14.82	None	No	0	50	0
00337251	1651	Male	67	170	60	20.7612	No	Yes	Yes	Radical	Open	Distal	Lower	Moderate	Adenocarcinoma	Yes	Yes	2.5	0	T4a	N2	M0	IIIA	4.57	31.07	8.8	2.59	10.96	1.25	6.1	(1+)	No	0	50	0
00404249	1652	Male	50	168	64	22.6757	No	No	No	Radical	Open	Distal	Lower	Moderate-poor	LSRC	Yes	Yes	6	1	T4a	N3b	M0	IIIC	20.27	232.52	11.7	2.5	10.68	6.64	5.64	None	No	1	50	0
00337290	1653	Male	59	166	68.5	24.8585	No	No	No	Radical	Open	Distal	Lower	poor	LSRC	Yes	No	5	1	T4a	N3a	M0	IIIB	1.69	4.49	22.3	4.01	2.16	6.81	3.63	(3+)	No	0	50	0
00337760	1654	Male	62	170	55	19.0311	No	Yes	Yes	Radical	Open	Distal	Lower	Moderate-poor	Adenocarcinoma	No	No	2.5	0	T2	N0	M0	IB	1.63	115.48	80	1.73	14.41	1.25	15.69	(1+)	No	0	50	0
00338201	1655	Male	47	178	61	19.2526	No	Yes	Yes	Radical	Open	Distal	Lower	Moderate-poor	Adenocarcinoma	No	No	0.5	0	T1a	N0	M0	IA	3.02	3.03	5.7	1.66	3.51	8.51	5.14	None	No	0	50	0
00337225	1656	Male	61	165	50	18.3655	No	Yes	Yes	Radical	Open	Distal	Lower	Moderate	Adenocarcinoma	Yes	No	6.5	1	T4a	N2	M0	IIIA	4.06	16.74	10.8	1.41	2.87	1.52	5.95	None	No	0	50	0
00337632	1659	Male	49	170	55.5	19.2042	No	No	No	Radical	Open	Distal	Lower	Moderate	Adenocarcinoma	No	No	1.5	0	T1a	N0	M0	IA	7.32	Unknown	8.5	1.42	4.54	1.62	8.77	None	No	0	50	0
00337975	1662	Male	73	170	58	20.0692	No	No	No	Radical	Laparoscopy	Distal	Lower	Moderate	Adenocarcinoma	No	No	4	0	T1b	N0	M0	IA	6.84	12.06	6.3	4.43	7.04	2.59	12.43	None	No	0	50	0
00339675	1663	Female	38	145	46	21.8787	Yes	No	No	Radical	Open	Distal	Lower	poor	LSRC	No	Yes	2	0	T4a	N0	M0	IIB	1.86	77.06	20.8	2.85	10.35	0.61	16.2	(1+)	No	0	49	0
00337529	1666	Male	59	170	65	22.4913	No	No	No	Radical	Open	Distal	Lower	Moderate-poor	Adenocarcinoma	No	No	1.5	0	T1a	N0	M0	IA	2.93	7.05	16.9	6.26	5.55	3.66	8.13	None	No	0	50	0
00337179	1667	Male	61	162	64	24.3865	No	Yes	Yes	Radical	Laparoscopy	Distal	Lower	poor	Adenocarcinoma	No	Yes	1	0	T2	N0	M0	IB	11.25	10.03	20.3	5.72	2.54	4.2	18.29	Negative	No	0	50	0
00337326	1668	Male	71	163	62.5	23.5237	Yes	Yes	No	Radical	Open	Distal	Lower	Moderate	Adenocarcinoma	No	No	0.7	0	T1a	N0	M0	IA	3.7	Unknown	5.5	3.08	1.6	4.26	2.98	None	No	0	50	0
00338237	1669	Male	63	160	55	21.4844	No	Yes	No	Radical	Open	Distal	Lower	Moderate-poor	Adenocarcinoma	No	No	1.5	0	T4a	N0	M0	IIB	27.85	81.83	12.9	2.1	31.34	5.01	23.62	None	No	0	50	0
00337641	1671	Female	46	158	55	22.0317	Yes	No	No	Radical	Open	Distal	Lower	poor	Adenocarcinoma	No	No	1.8	0	T1a	N0	M0	IA	4.29	10.54	6.9	1.24	4.58	6.18	11.7	None	No	0	50	0
00338639	1674	Female	59	147	36	16.6597	No	No	No	Radical	Open	Distal	Lower	poor	LSRC	No	No	5.2	1	T1a	N0	M0	IA	1.93	18.08	8.2	1.78	5.7	1.13	17.45	Negative	No	0	49	0
00289681	1676	Male	64	168	53	18.7783	No	Yes	Yes	Radical	Open	Distal	Lower	Moderate	Adenocarcinoma	No	No	3	0	T4a	N3a	M0	IIIB	1.95	5.6	17.2	1.6	5.46	5.36	7.6	None	Yes	1	50	1
00289184	1677	Female	74	152	61	26.4024	Yes	No	No	Radical	Open	Total	Lower	Moderate-poor	Adenocarcinoma	No	No	6	1	T4a	N0	M0	IIB	1.6	4.11	26.9	1.37	3.16	33.88	5.43	(1+)	Yes	0	50	1
00338472	1678	Female	51	158	59.5	23.8343	No	No	No	Radical	Open	Distal	Lower	poor	LSRC	Yes	Yes	3.6	0	T4a	N2	M0	IIIA	0.9	5.49	10.5	7.82	2.83	1.23	6.08	Negative	No	0	49	0
00340391	1681	Male	73	170	69	23.8754	Yes	Yes	No	Radical	Open	Distal	Lower	Moderate-poor	LSRC	Yes	No	4.5	0	T4a	N3a	M0	IIIB	2.83	Unknown	9.4	2.75	2.17	1.28	3.78	Negative	No	0	49	0
00252912	1682	Female	71	158	65	26.0375	Yes	No	No	Radical	Open	Total	Lower	Moderate	Adenocarcinoma	Yes	Yes	6.5	1	T4a	N3a	M0	IIIB	2.84	1178.27	8.6	2.11	40.51	1.78	Unknown	(1+)	Yes	0	49	1
00339196	1683	Female	34	156	51	20.9566	No	No	No	Radical	Open	Distal	Lower	poor	Adenocarcinoma	No	No	3	0	T1a	N0	M0	IA	1.07	19.69	15.6	3.61	5.96	0.71	12.39	None	No	0	49	0
00338673	1685	Female	65	155	42	17.4818	No	No	No	Radical	Open	Distal	Lower	poor	Adenocarcinoma	No	No	3	0	T1b	N2	M0	IIA	2.74	23.11	5.3	1.39	6.48	0.73	15.43	None	No	0	49	0
00339476	1686	Male	62	170	61	21.1073	Yes	Yes	No	Radical	Open	Distal	Lower	Moderate	Adenocarcinoma	No	No	1.5	0	T1b	N0	M0	IA	1.71	6.74	3.6	1.62	4.26	0.8	6.74	None	No	0	49	0
00340217	1687	Female	61	162	71	27.0538	Yes	No	No	Radical	Laparoscopy	Distal	Lower	Poor	HSRC	No	No	1.8	0	T1b	N0	M0	IA	1.86	2.01	5.7	4.18	2.18	1.9	5.29	None	No	0	49	0
00340122	1688	Female	66	152	41	17.7458	No	No	No	Radical	Laparoscopy	Distal	Lower	Moderate-poor	Adenocarcinoma	No	No	3	0	T4a	N0	M0	IIB	1.74	6.85	4.9	3.62	4.66	0.9	11	None	No	0	49	0
00339030	1690	Male	58	170	67	23.1834	No	Yes	No	Radical	Laparoscopy	Distal	Lower	Moderate-poor	Adenocarcinoma	Yes	No	3	0	T1b	N1	M0	IB	3.51	12.77	6.8	2.66	5.52	1.02	4.61	None	No	0	49	0
00339308	1691	Male	72	164	55	20.4491	No	No	No	Radical	Open	Distal	Lower	Moderate-poor	Adenocarcinoma	No	No	1.5	0	T1b	N1	M0	IB	3.41	19.81	9.6	2.84	9.7	1.04	14.78	None	No	0	49	0
00340299	1695	Male	57	168	72.5	25.6874	Yes	Yes	Yes	Radical	Open	Distal	Lower	Moderate	Adenocarcinoma	No	Yes	4.5	0	T4a	N3a	M0	IIIB	2.22	Unknown	13.1	2.59	2.41	1.14	4.15	None	No	0	49	0
00338704	1697	Female	48	155	54.5	22.6847	Yes	No	No	Radical	Laparoscopy	Distal	Lower	Moderate-poor	Adenocarcinoma	No	No	1	0	T1a	N0	M0	IA	1.6	5.23	10.6	1.84	5.52	1.16	10.77	Negative	No	0	49	0
00340276	1698	Male	83	165	60	22.0386	No	Yes	No	Radical	Open	Distal	Lower	Moderate	Adenocarcinoma	Yes	Yes	8	1	T4a	N2	M0	IIIA	4.8	10.07	6.4	1.33	2.71	1.2	6	None	No	0	49	0
00339918	1699	Male	52	176	62	20.0155	No	Yes	No	Radical	Laparoscopy	Distal	Lower	poor	Adenocarcinoma	No	No	2	0	T1b	N0	M0	IA	2.66	23.28	12.9	2.52	6.44	1.24	8.27	None	No	0	49	0
00339746	1700	Female	63	152	52	22.5069	No	No	No	Radical	Open	Distal	Lower	poor	Adenocarcinoma	Yes	No	3	0	T4a	N1	M0	IIIA	2.62	9.05	12.2	1.87	4.6	1.25	6.19	None	No	0	49	0
00339551	1701	Male	65	172	69	23.3234	No	No	No	Radical	Open	Distal	Lower	Moderate	Adenocarcinoma	No	No	Unknown	999	T2	N0	M0	IB	1.76	3.53	13.2	5.86	3.98	0.81	4.25	None	No	0	49	0
00339398	1704	Male	69	160	66	25.7812	No	No	No	Radical	Open	Distal	Lower	Moderate	Adenocarcinoma	No	No	Unknown	999	T1a	N0	M0	IA	1.9	4.54	7.6	1.67	Unknown	Unknown	Unknown	None	No	0	49	0
00281168	1705	Male	55	170	54	18.6851	No	Yes	Yes	Radical	Laparoscopy	Distal	Lower	poor	LSRC	Yes	Yes	4	0	T4a	N3a	M0	IIIB	1.65	10.24	13.7	1.65	4.22	3.46	5.98	None	Yes	1	49	1
00340195	1706	Male	62	170	65	22.4913	Yes	Yes	No	Radical	Open	Total	Lower	poor	Adenocarcinoma	Yes	Yes	7	1	T4a	N3a	M0	IIIB	1.73	3.53	9.9	2.59	2.51	1.69	6	(1+)	No	0	49	0
00339170	1707	Male	70	162	51	19.433	No	Yes	No	Radical	Laparoscopy	Distal	Lower	Moderate-poor	Adenocarcinoma	No	Yes	2.5	0	T2	N2	M0	IIB	4.22	18.56	6.9	3.48	5.01	1.78	1.17	None	No	0	49	0
00381292	1708	Female	51	162	64	24.3865	No	No	No	Radical	Open	Total	Lower	Poor	HSRC	Yes	Yes	13	1	T4a	N3b	M0	IIIC	0.58	2.1	14.6	3.26	1.94	7.34	1.49	None	Yes	1	49	1
00339408	1709	Male	66	165	60	22.0386	No	Yes	Yes	Radical	Open	Distal	Lower	Moderate	Adenocarcinoma	Yes	No	9	1	T2	N2	M0	IIB	1.87	6.17	22	2.26	3.49	1.91	3.71	None	No	0	49	0
00339764	1712	Male	75	165	45	16.5289	No	Yes	No	Radical	Open	Distal	Lower	Moderate-poor	Adenocarcinoma	Yes	No	2.7	0	T4a	N0	M0	IIB	6.16	13.42	14.7	4.06	4	2.31	9.79	Negative	No	0	49	0
00347745	1714	Male	44	172	72.5	24.5065	No	No	No	Radical	Open	Distal	Lower	poor	LSRC	No	No	3	0	T2	N0	M0	IB	1.44	7.98	11.5	5.03	3.72	0.74	5	None	No	0	48	0
00339107	1715	Female	65	151	57.5	25.2182	No	No	No	Radical	Open	Distal	Lower	Moderate-poor	Adenocarcinoma	Yes	No	2.2	0	T2	N1	M0	IIA	3.92	3.82	7	2.17	4.36	2.68	3.88	Negative	No	0	49	0
00347450	1717	Male	26	175	75	24.4898	Yes	Yes	No	Radical	Laparoscopy	Distal	Lower	poor	LSRC	No	No	0.6	0	T1a	N0	M0	IA	2.92	Unknown	8.8	1.61	1.31	0.79	0.5	None	No	0	48	0
00338775	1718	Male	51	170	53	18.3391	No	Yes	Yes	Radical	Open	Distal	Lower	poor	Adenocarcinoma	No	No	9	1	T4a	N0	M0	IIB	101.79	39.8	13.4	5.62	9.17	7.23	14.65	Negative	No	0	49	0
00339555	1720	Female	49	162	62	23.6244	Yes	No	No	Radical	Laparoscopy	Distal	Lower	poor	Adenocarcinoma	Yes	No	4	0	T1b	N3a	M0	IIB	1.73	53.68	17.4	1.35	21.91	16.32	13.54	Negative	No	0	49	0
00339723	1721	Male	64	170	82	28.3737	No	No	No	Radical	Open	Distal	Lower	Moderate-poor	Adenocarcinoma	Yes	Yes	5.5	1	T4a	N3b	M0	IIIC	3.32	Unknown	10.7	2.02	2.51	19.69	4.41	Negative	No	0	49	0
00339966	1722	Female	63	155	42	17.4818	No	No	No	Radical	Open	Distal	Lower	Moderate-poor	Adenocarcinoma	Yes	Yes	6.5	1	T4a	N3a	M0	IIIB	10.6	8.58	14.2	1.61	6.79	33.32	11.29	None	No	0	49	0
00339091	1724	Male	81	151	60.5	26.5339	No	No	No	Radical	Open	Distal	Lower	Moderate-poor	Adenocarcinoma	Yes	Yes	4.5	0	T4a	N2	M0	IIIA	2.49	12.85	10.4	1.84	Unknown	Unknown	Unknown	None	No	0	49	0
00340011	1725	Male	58	167	48	17.2111	No	Yes	No	Radical	Open	Distal	Lower	Moderate-poor	Adenocarcinoma	No	Yes	5	1	T3	N2	M0	IIIA	3.05	48.81	29.1	4.72	Unknown	Unknown	Unknown	None	No	0	49	0
00347240	1726	Male	53	171	73	24.9649	Yes	Yes	Yes	Radical	Open	Total	Lower	Moderate-poor	LSRC	No	No	2	0	T2	N0	M0	IB	3.22	6.14	16.2	3.05	5.91	1.05	9.05	(1+)	No	0	48	0
00266831	1727	Male	80	156	54	22.1893	No	Yes	No	Radical	Open	Total	Lower	Moderate-poor	Adenocarcinoma	No	No	1	0	T1b	N1	M0	IB	1.6	16.81	12.9	1.95	11.27	3.03	5.84	negative	Yes	0	49	1
00327953	1728	Male	63	170	58	20.0692	No	No	No	Radical	Open	Distal	Lower	Moderate-poor	Adenocarcinoma	Yes	Yes	7	1	T2	N3b	M0	IIIB	10.29	19.21	2.9	2.48	21.22	6.09	14.01	(3+)	Yes	0	49	1
00346658	1732	Male	72	167	58	20.7967	Yes	No	No	Radical	Open	Distal	Lower	poor	LSRC	No	No	3	0	T4a	N2	M0	IIIA	3.86	6.16	25.4	1.77	4.15	1.34	9.7	None	No	0	48	0
00340672	1734	Male	74	170	71	24.5675	No	No	No	Radical	Open	Distal	Lower	Moderate	Adenocarcinoma	No	No	1.5	0	T4a	N2	M0	IIIA	14.75	Unknown	11	2.23	1.08	0.78	0.5	None	No	0	48	0
00341015	1735	Male	64	159	49	19.3821	No	No	No	Radical	Open	Distal	Lower	poor	LSRC	Yes	No	8	1	T2	N3a	M0	IIIA	2.92	5.33	11.1	0.65	3.32	1.44	4.64	Negative	No	0	48	0
00340583	1737	Female	63	152	67	28.9993	Yes	No	No	Radical	Open	Total	Lower	poor	LSRC	No	Yes	Unknown	999	T4a	N3a	M0	IIIB	2.16	9.77	5.8	1.81	3.72	1.36	7.02	None	No	0	48	0
00341195	1738	Female	48	150	50	22.2222	Yes	No	No	Radical	Open	Distal	Lower	Moderate	Adenocarcinoma	No	No	1.5	0	T1b	N0	M0	IA	1.75	7.5	7.3	3.46	6.56	0.84	10.25	None	No	0	48	0
00341396	1739	Male	68	168	68	24.093	No	Yes	No	Radical	Open	Distal	Lower	poor	Adenocarcinoma	Yes	Yes	6.5	1	T4a	N2	M0	IIIA	5.14	5.2	7.1	5.8	3.28	0.88	8.74	Negative	No	0	48	0
00347494	1742	Female	54	160	52	20.3125	Yes	No	No	Radical	Open	Distal	Lower	Well	Adenocarcinoma	No	No	3	0	T1a	N0	M0	IA	4.37	10.42	9.9	2.81	4.71	0.95	9.98	None	No	0	48	0
00341362	1743	Male	60	173	57.5	19.2121	No	Yes	Yes	Radical	Open	Total	Lower	poor	LSRC	Yes	Yes	3	0	T4a	N2	M0	IIIA	1.91	2.89	43.2	1.73	2.71	2.09	7.09	None	No	0	48	0
00340931	1744	Male	79	162	60	22.8624	No	No	Yes	Radical	Open	Distal	Lower	Moderate-poor	Adenocarcinoma	Yes	No	4	0	T4a	N2	M0	IIIA	1.91	4.31	11.8	3.7	2.88	1.02	5.65	None	No	0	48	0
00347156	1745	Male	58	167	54	19.3625	No	Yes	Yes	Radical	Open	Distal	Lower	Moderate-poor	LSRC	Yes	No	4.5	0	T1b	N2	M0	IIA	2.31	28.84	6.2	2.37	14.32	2.52	14.51	Negative	No	0	48	0
00347421	1746	Male	69	165	70	25.7117	No	Yes	Yes	Radical	Open	Distal	Lower	Moderate-poor	Adenocarcinoma	No	No	9	1	T2	N1	M0	IIA	1.57	Unknown	25.2	3.07	2.56	1.04	5.04	(2+)	No	0	48	0
00347056	1750	Male	60	158	71	28.441	Yes	No	No	Radical	Laparoscopy	Distal	Lower	Moderate	Adenocarcinoma	No	No	1.5	0	T1b	N0	M0	IA	2.63	11.29	12.6	3.19	5.29	1.15	10.81	None	No	0	48	0
00341391	1751	Female	59	153	46	19.6506	No	No	No	Radical	Open	Distal	Lower	Moderate-poor	Adenocarcinoma	Yes	Yes	4	0	T4a	N2	M0	IIIA	4.56	6.12	11.1	3.9	6.68	1.15	9.17	None	No	0	48	0
00346833	1752	Female	48	163	66	24.841	No	No	No	Radical	Open	Distal	Lower	Moderate-poor	Adenocarcinoma	No	No	2.2	0	T1b	N0	M0	IA	0.88	4.73	10	1.86	2.42	1.2	5.61	None	No	0	48	0
00346948	1754	Male	59	160	56	21.875	No	No	No	Radical	Open	Distal	Lower	Moderate-poor	Adenocarcinoma	No	No	2	0	T4a	N0	M0	IIB	Unknown	Unknown	Unknown	Unknown	Unknown	Unknown	Unknown	None	No	0	48	0
00347067	1755	Male	49	165	66	24.2424	Yes	Yes	Yes	Radical	Open	Distal	Lower	Well	Adenocarcinoma	No	No	1	0	T1a	N0	M0	IA	3.68	5.16	15.7	4.17	7.93	1.52	11.78	None	No	0	48	0
00346973	1756	Male	49	170	63	21.7993	No	Yes	Yes	Radical	Open	Distal	Lower	poor	LSRC	Yes	Yes	4	0	T4a	N2	M0	IIIA	2.98	10.28	4	7.07	4.12	9.2	9.31	None	No	0	48	0
00341350	1757	Male	54	160	50	19.5312	No	No	No	Radical	Open	Distal	Lower	Moderate-poor	Adenocarcinoma	No	No	Unknown	999	T1a	N0	M0	IA	1.51	6.41	7.4	2.04	2.15	4.74	5.56	None	No	0	48	0
00340778	1759	Female	73	163	58	21.83	No	No	No	Radical	Open	Distal	Lower	Moderate-poor	Adenocarcinoma	Yes	No	3	0	T4a	N3a	M0	IIIB	1.74	Unknown	6.5	3.66	1.87	1.6	4.74	None	No	0	48	0
00347203	1761	Female	59	165	50	18.3655	No	No	No	Radical	Laparoscopy	Distal	Lower	Moderate-poor	Adenocarcinoma	No	No	3.5	0	T2	N0	M0	IB	2.36	2.87	5.9	4.72	4.86	1.82	6.83	None	No	0	48	0
00340746	1762	Male	78	173	57	19.0451	No	Yes	No	Radical	Open	Distal	Lower	Moderate	Adenocarcinoma	Yes	No	4	0	T4a	N2	M0	IIIA	5.68	Unknown	19.8	2.57	1.33	1.99	0.5	None	No	0	48	0
00347149	1763	Male	58	178	75	23.6713	No	Yes	No	Radical	Open	Distal	Lower	Moderate-poor	LSRC	Yes	No	12	1	T4a	N3b	M0	IIIC	3.51	6.63	5	4.4	3.75	248.9	7.76	None	No	0	48	0
00347678	1765	Female	64	157	54	21.9076	No	No	No	Radical	Open	Distal	Lower	Moderate-poor	Adenocarcinoma	No	No	3	0	T1b	N1	M0	IB	1.13	18.51	7.4	3.69	7.74	3.48	7.01	None	No	0	48	0
00346671	1768	Male	51	166	74	26.8544	No	Yes	No	Radical	Open	Distal	Lower	Moderate-poor	Adenocarcinoma	No	Yes	2.5	0	T1b	N1	M0	IB	2.49	12.6	8.7	6.6	7.57	4.01	6.26	None	No	0	48	0
00264930	1770	Female	53	155	40	16.6493	No	No	No	Radical	Open	Distal	Lower	Poor	LSRC	No	Yes	7	1	T2	N2	M0	IIB	3.64	8.1	7.7	2.14	8.75	259.1	Unknown	negative	Yes	0	48	1
00347229	1772	Male	48	172	81	27.3797	Yes	Yes	No	Radical	Open	Distal	Lower	Moderate-poor	Adenocarcinoma	Yes	Yes	3.2	0	T4a	N0	M0	IIB	2.34	3.54	9.5	2.93	3.63	5.1	10.14	None	No	0	48	0
00341423	1775	Male	61	165	55.5	20.3857	No	No	No	Radical	Open	Distal	Lower	Moderate-poor	Adenocarcinoma	No	No	2.5	0	T1b	N0	M0	IA	6	15.19	9.6	4.25	4.66	10.02	10.09	(2+)	No	0	48	0
00340775	1776	Male	61	171	63	21.5451	No	Yes	No	Radical	Open	Distal	Lower	Moderate-poor	Adenocarcinoma	No	No	5	1	T4a	N2	M0	IIIA	16.62	Unknown	6.4	2.96	2.86	10.82	4.32	None	No	0	48	0
00340664	1778	Female	63	155	62	25.8065	No	No	No	Radical	Open	Distal	Lower	poor	Adenocarcinoma	No	No	2	0	T1a	N0	M0	IA	0.98	4.34	5.1	8.46	3.11	13.87	5.76	None	No	0	48	0
00348920	1782	Male	48	170	51.5	17.8201	No	No	No	Radical	Laparoscopy	Distal	Lower	poor	LSRC	No	No	3	0	T1a	N0	M0	IA	0.94	18.6	8.6	2.14	7.3	0.98	9.73	None	No	0	47	0
00341111	1783	Male	75	152	43	18.6115	Yes	No	No	Radical	Open	Distal	Lower	Moderate	Adenocarcinoma	No	No	2	0	T2	N0	M0	IB	4.59	2.22	6.1	1.36	Unknown	Unknown	Unknown	None	No	0	48	0
00402016	1785	Female	41	155	63	26.2227	Yes	No	No	Radical	Laparoscopy	Distal	Lower	poor	LSRC	No	No	1.8	0	T1b	N0	M0	IA	0.99	5.32	12.1	4.1	2.92	1.27	3.16	None	No	1	47	0
00348957	1787	Male	61	165	57	20.9366	Yes	Yes	No	Radical	Open	Distal	Lower	Moderate-poor	LSRC	No	No	5.5	1	T4a	N1	M0	IIIA	3.18	4.19	4.4	1.11	3.59	1.52	3.39	Negative	No	0	47	0
00346804	1788	Male	53	170	65.5	22.6644	No	No	No	Radical	Open	Distal	Lower	Moderate	Adenocarcinoma	No	No	3	0	T2	N3a	M0	IIIA	1.92	8.42	7.9	2.21	Unknown	Unknown	Unknown	None	No	0	48	0
00349131	1789	Male	66	168	65	23.03	Yes	Yes	Yes	Radical	Laparoscopy	Distal	Lower	poor	LSRC	No	No	1	0	T1a	N0	M0	IA	1.94	4.61	9	2.47	3.42	1.56	6.71	None	No	0	47	0
00348660	1791	Male	47	169	56	19.6072	Yes	Yes	No	Radical	Laparoscopy	Distal	Lower	poor	LSRC	No	No	1	0	T1a	N0	M0	IA	1.21	2.23	7.3	1.93	2.78	0.75	3.66	None	No	0	47	0
00348568	1792	Male	57	175	65	21.2245	No	Yes	Yes	Radical	Laparoscopy	Distal	Lower	poor	LSRC	No	No	Unknown	999	T1b	N0	M0	IA	4.66	<2.00	8.1	3.93	1.66	0.79	0.5	None	No	0	47	0
00298628	1794	Male	66	160	50	19.5312	No	No	No	Radical	Open	Distal	Lower	Moderate-poor	Adenocarcinoma	No	No	5	1	T4a	N3a	M0	IIIB	4.15	411.26	9.4	1.81	59.85	5.17	46.45	(1+)	Yes	0	48	1
00219733	1795	Male	40	168	60	21.2585	No	Yes	Yes	Radical	Open	Distal	Lower	Moderate-poor	Adenocarcinoma	Yes	Yes	4.6	0	T4a	N3a	M0	IIIB	1.95	180.73	4.4	3.25	5.3	6.05	Unknown	(1+)	Yes	0	48	1
00247775	1797	Male	73	162	50	19.052	No	No	No	Radical	Open	Distal	Lower	Moderate-poor	Adenocarcinoma	No	Yes	3	0	T4a	N0	M0	IIB	1.01	4.35	19.2	4.24	7.62	1.06	Unknown	negative	Yes	1	47	1
00255439	1799	Female	57	160	48	18.75	Yes	No	No	Radical	Open	Distal	Lower	Poor	Adenocarcinoma	Yes	Yes	7	1	T4a	N2	M0	IIIA	3.26	51.21	11.9	4.12	15.29	1.08	Unknown	(1+)	Yes	0	47	1
00235682	1801	Female	47	156	58	23.833	Yes	No	Yes	Radical	Open	Distal	Lower	Poor	Adenocarcinoma	Yes	Yes	3.5	0	T4a	N1	M0	IIIA	1.77	<2.00	25.3	2.95	1.7	1.46	Unknown	(1+)	Yes	0	47	1
00350010	1802	Male	69	170	65	22.4913	No	No	Yes	Radical	Open	Total	Lower	Moderate-poor	Adenocarcinoma	No	No	5	1	T1a	N0	M0	IA	2.17	6.07	16.8	1.79	3.68	0.63	8.06	None	No	0	47	0
00348064	1807	Male	70	165	46	16.8962	No	Yes	Yes	Radical	Open	Distal	Lower	poor	Adenocarcinoma	No	No	2.5	0	T1a	N0	M0	IA	3.04	Unknown	7	7	1.54	0.86	0.5	None	No	0	47	0
00349748	1809	Male	76	162	53	20.1951	No	No	No	Radical	Open	Distal	Lower	Moderate-poor	Adenocarcinoma	Yes	No	4.5	0	T4a	N3a	M0	IIIB	6.05	84.34	5.9	1.67	3.29	1.11	5.41	(3+)	No	0	47	0
00348549	1810	Male	68	167	64	22.9481	No	Yes	Yes	Radical	Open	Distal	Lower	poor	LSRC	Yes	Yes	8	1	T4a	N3b	M0	IIIC	2.71	22.15	17.3	2.02	18.8	9.98	18.07	None	No	0	47	0
00395860	1811	Male	73	174	64	21.1389	No	No	No	Radical	Open	Distal	Lower	Moderate-poor	Adenocarcinoma	No	No	1	0	T1a	N0	M0	IA	4.69	9.02	9.7	1.8	6.71	1.54	8.2	None	No	0	47	0
00349042	1812	Male	67	175	82	26.7755	No	No	No	Radical	Open	Distal	Lower	Moderate-poor	Adenocarcinoma	Yes	No	7	1	T4a	N2	M0	IIIA	2.22	840.29	5.1	2.8	503.17	1.6	105.17	(2+)	No	0	47	0
00232472	1814	Female	58	160	55	21.4844	No	No	No	Radical	Open	Distal	Lower	Poor	LSRC	No	Yes	5	1	T4a	N3b	M0	IIIC	0.61	16.1	8.8	6.44	6.1	3.21	Unknown	(3+)	Yes	0	47	1
00349496	1816	Male	38	172	57	19.2672	Yes	Yes	No	Radical	Laparoscopy	Distal	Lower	poor	Adenocarcinoma	Yes	Yes	2.5	0	T4a	N2	M0	IIIA	1.27	3.66	8	2.67	1.5	1.74	4.68	None	No	0	47	0
00348291	1817	Male	73	160	61.5	24.0234	No	Yes	Yes	Radical	Open	Distal	Lower	Moderate	Adenocarcinoma	No	No	4	0	T2	N0	M0	IB	4.17	4.06	11.7	2.25	5.11	1.81	6.25	Negative	No	0	47	0
00348836	1818	Male	66	162	56	21.3382	Yes	Yes	Yes	Radical	Open	Distal	Lower	Moderate-poor	Adenocarcinoma	No	No	1.7	0	T2	N0	M0	IB	3.8	3.61	16	2.65	2.37	2.7	5.81	None	No	0	47	0
00348225	1819	Male	54	166	78	28.306	No	Yes	Yes	Radical	Open	Distal	Lower	Moderate	Adenocarcinoma	No	No	5	1	T3	N1	M0	IIB	2.97	6.27	14.8	1.95	4.75	3.25	4.18	None	No	0	47	0
00348499	1820	Male	65	167	59	21.1553	No	Yes	No	Radical	Open	Distal	Lower	Moderate-poor	Adenocarcinoma	Yes	Yes	5.5	1	T4a	N1	M0	IIIA	4.43	2.35	7.8	2.74	2.85	3.36	4.14	(1+)	No	0	47	0
00350020	1821	Male	70	172	72	24.3375	Yes	No	No	Radical	Open	Distal	Lower	poor	Adenocarcinoma	No	No	6	1	T4a	N0	M0	IIB	1.44	2.25	12.7	0.93	3.62	4.31	5.64	(2+)	No	0	47	0
00348031	1824	Female	56	159	54	21.3599	Yes	No	No	Radical	Open	Distal	Lower	Moderate	Adenocarcinoma	No	No	4	0	T2	N1	M0	IIA	2.37	6.15	7.9	3.64	4.94	6.58	6.78	(3+)	No	0	47	0
00348948	1827	Male	71	163.5	63.5	23.7541	No	Yes	No	Radical	Laparoscopy	Distal	Lower	Well	Adenocarcinoma	No	No	2.2	0	T1a	N0	M0	IA	2.29	4.35	12.4	2.67	3.57	9.09	4.81	None	No	0	47	0
00349503	1828	Female	57	150	53	23.5556	Yes	No	No	Radical	Open	Distal	Lower	poor	Adenocarcinoma	Yes	Yes	3.6	0	T2	N3a	M0	IIIA	2.84	15.79	11.5	2.6	10	10.32	13.32	Negative	No	0	47	0
00350016	1830	Male	65	170	58	20.0692	No	Yes	No	Radical	Open	Distal	Lower	Moderate	Adenocarcinoma	Yes	No	5.5	1	T3	N0	M0	IIA	1.21	3.63	Unknown	2.43	Unknown	Unknown	Unknown	None	No	0	47	0
00351541	1832	Female	54	150	60	26.6667	Yes	No	No	Radical	Open	Distal	Lower	poor	LSRC	No	Yes	2.5	0	T4a	N0	M0	IIB	1.83	21.17	20.7	1.69	11.21	0.76	16.39	None	No	0	46	0
00350763	1833	Male	63	168	64	22.6757	No	Yes	Yes	Radical	Open	Distal	Lower	Moderate-poor	LSRC	No	No	4	0	T1a	N0	M0	IA	7.28	18.84	6.9	2.73	2.56	0.77	5.74	None	No	0	46	0
00350557	1834	Female	56	158	52	20.83	Yes	No	No	Radical	Laparoscopy	Distal	Lower	poor	LSRC	No	No	1.5	0	T1b	N0	M0	IA	2.25	16.17	11.4	3.66	7.64	0.81	13.2	Negative	No	0	46	0
00256721	1835	Male	47	155	51	21.2279	Yes	No	No	Radical	Open	Distal	Lower	Poor	Adenocarcinoma	Yes	Yes	5	1	T4a	N1	M0	IIIA	1.57	3.64	14.9	3.96	4.4	5.12	Unknown	Unknow	Yes	0	47	1
00310829	1836	Male	66	172	53	17.9151	No	Yes	Yes	Radical	Open	Distal	Lower	poor	Adenocarcinoma	Yes	No	4.5	0	T4a	N2	M0	IIIA	3.02	5.98	3.5	2.09	2.93	0.94	4.53	Negative	Yes	0	46	1
00350293	1837	Male	58	168	62	21.9671	Yes	Yes	No	Radical	Open	Distal	Lower	poor	LSRC	No	Yes	1.5	0	T4a	N0	M0	IIB	3.4	16.69	62	2.33	4.56	1.02	10.74	Negative	No	0	46	0
00293890	1840	Male	69	165	65.5	24.0588	No	No	No	Radical	Open	Distal	Lower	poor	Adenocarcinoma	No	Yes	5	1	T4a	N2	M0	IIIA	1.08	4.36	7.3	2.21	3.53	1.23	5.12	Negative	Yes	0	46	1
00352367	1843	Male	81	164	55	20.4491	No	Yes	No	Radical	Open	Distal	Lower	poor	Adenocarcinoma	No	No	4	0	T2	N0	M0	IB	3.61	Unknown	13.4	3.78	1.72	0.6	5.22	None	No	0	46	0
00351853	1844	Male	61	165	59	21.6713	No	No	No	Radical	Open	Distal	Lower	poor	LSRC	Yes	Yes	3	0	T4a	N3a	M0	IIIB	12.35	3.71	8.6	682.75	4.66	1.51	7.34	(2+)	No	0	46	0
00351931	1845	Male	76	165	59	21.6713	No	No	No	Radical	Open	Distal	Lower	Well-moderate	Adenocarcinoma	No	No	3	0	T1a	N1	M0	IB	2.01	2.84	12.2	1.53	3.31	0.6	5.76	None	No	0	46	0
00351128	1847	Male	58	168	59	20.9042	Yes	No	Yes	Radical	Open	Distal	Lower	Moderate	Adenocarcinoma	No	Yes	2	0	T4a	N0	M0	IIB	1.88	5.92	5.7	1.2	3.8	0.63	5.94	(3+)	No	0	46	0
00351958	1848	Female	59	160	45	17.5781	No	No	No	Radical	Open	Distal	Lower	poor	Adenocarcinoma	Yes	No	3	0	T2	N1	M0	IIA	1.44	9.46	4.6	0.99	7.61	0.63	19.26	None	No	0	46	0
00351297	1849	Male	63	165	55	20.202	Yes	Yes	Yes	Radical	Open	Distal	Lower	Moderate	Adenocarcinoma	Yes	Yes	4	0	T4a	N2	M0	IIIA	7.4	8.8	15	1.74	5.97	0.71	5.02	None	No	0	46	0
00350620	1850	Female	59	155	42	17.4818	No	No	No	Radical	Open	Distal	Lower	poor	Adenocarcinoma	No	No	2	0	T1a	N0	M0	IA	1.42	15.42	12.5	1.69	6.85	0.74	14.56	None	No	0	46	0
00351712	1851	Male	53	172	65	21.9713	No	Yes	No	Radical	Open	Distal	Lower	Moderate	Adenocarcinoma	Yes	No	2	0	T4a	N1	M0	IIIA	7.56	26.6	17.3	1.93	17.75	0.74	14.73	None	No	0	46	0
00350726	1853	Male	67	162	59	22.4813	Yes	Yes	No	Radical	Open	Distal	Lower	Moderate-poor	Adenocarcinoma	Yes	No	2.1	0	T4a	N2	M0	IIIA	1.91	7.6	11.5	3.89	2.92	0.96	9.98	None	No	0	46	0
00351787	1855	Male	45	173	77	25.7276	No	Yes	No	Radical	Open	Distal	Lower	Moderate-poor	Adenocarcinoma	No	No	3.5	0	T1a	N0	M0	IA	2.45	11.91	6.7	3.78	8.17	1.09	8.76	None	No	0	46	0
00351050	1857	Male	69	186	95	27.4598	No	No	No	Radical	Open	Distal	Lower	poor	Adenocarcinoma	Yes	No	3.6	0	T4a	N1	M0	IIIA	4.01	4.18	10.8	2.04	2.65	1.37	4.16	None	No	0	46	0
00350669	1859	Female	58	150	43	19.1111	No	No	No	Radical	Laparoscopy	Distal	Lower	poor	LSRC	No	No	2	0	T2	N2	M0	IIB	3.23	6.38	13.1	4.86	2.93	3.02	8.3	None	No	0	46	0
00350819	1860	Male	53	173	68	22.7204	No	No	No	Radical	Open	Distal	Lower	Well	Adenocarcinoma	No	No	6	1	T1b	N0	M0	IA	1.42	3.7	6.2	8.34	2.01	1.51	1.98	None	No	0	46	0
00351517	1862	Male	60	160	50	19.5312	Yes	Yes	No	Radical	Laparoscopy	Distal	Lower	poor	Adenocarcinoma	No	Yes	1.3	0	T2	N0	M0	IB	1.72	2.44	11.9	1.83	3.22	1.53	5.74	Negative	No	0	46	0
00351049	1864	Male	57	170	72.5	25.0865	No	Yes	No	Radical	Open	Distal	Lower	Moderate-poor	Adenocarcinoma	No	No	Unknown	999	T1b	N1	M0	IB	5.68	4.12	15	1.82	1.85	1.57	7	None	No	0	46	0
00350737	1865	Male	76	150	46	20.4444	No	No	No	Radical	Open	Distal	Lower	Moderate	Adenocarcinoma	Yes	Yes	4	0	T4a	N0	M0	IIB	7.23	5.14	21.9	4.96	1.66	1.76	3.34	Negative	No	0	46	0
00351067	1869	Female	50	163	55	20.7008	Yes	No	No	Radical	Laparoscopy	Distal	Lower	poor	Adenocarcinoma	Yes	No	6.2	1	T4a	N2	M0	IIIA	10.92	82.25	14.1	5.79	16.65	1.84	21.63	(1+)	No	0	46	0
00352178	1870	Male	47	175	72	23.5102	No	Yes	No	Radical	Open	Distal	Lower	poor	LSRC	No	No	4	0	T1a	N0	M0	IA	2.62	9.37	13.4	2.16	Unknown	Unknown	Unknown	None	No	0	46	0
00350462	1871	Male	58	176	62	20.0155	No	Yes	Yes	Radical	Laparoscopy	Distal	Lower	poor	Adenocarcinoma	No	No	1.5	0	T1a	N0	M0	IA	3.01	9.61	20.7	2.02	4.11	1.96	5.4	None	No	0	46	0
00351755	1872	Male	51	165	60	22.0386	Yes	Yes	Yes	Radical	Open	Distal	Lower	Moderate	Adenocarcinoma	No	No	3.5	0	T2	N2	M0	IIB	7.34	5.22	11.2	3.45	2.35	1.98	4.39	None	No	0	46	0
00350219	1873	Male	63	168	58	20.5499	No	Yes	No	Radical	Open	Distal	Lower	Moderate-poor	Adenocarcinoma	No	No	2	0	T1b	N0	M0	IA	3.17	19.05	8.4	1.7	12.56	2.13	15.89	(2+)	No	0	46	0
00369060	1878	Female	27	162	45	17.1468	No	No	No	Radical	Open	Distal	Lower	poor	LSRC	No	Yes	3.3	0	T4a	N1	M0	IIIA	0.62	8.18	10.3	3.76	3.23	2.5	4.28	Negative	Yes	1	45	1
00352109	1879	Male	87	160	62	24.2188	No	Yes	Yes	Radical	Open	Distal	Lower	Moderate-poor	Adenocarcinoma	Yes	No	4	0	T1b	N2	M0	IIA	3.36	51.65	6.7	2.8	14.55	2.92	10.44	None	No	0	46	0
00353126	1880	Female	60	165	59	21.6713	No	No	No	Radical	Open	Distal	Lower	Poor	HSRC	Yes	Yes	6	1	T4a	N3b	M0	IIIC	1.01	25.3	11.9	3.87	5.85	0.59	11.63	None	No	0	45	0
00352914	1881	Male	41	172	72	24.3375	Yes	Yes	No	Radical	Open	Distal	Lower	poor	LSRC	Yes	Yes	4	0	T4a	N3b	M0	IIIC	1.59	67.62	11.2	3.16	8.49	0.59	10.68	Negative	No	0	45	0
00350508	1882	Female	68	162	43	16.3847	No	No	No	Radical	Open	Distal	Lower	poor	Adenocarcinoma	Yes	Yes	7	1	T4a	N3a	M0	IIIB	2.85	6.93	12.2	2.88	1.51	3.1	4.14	Negative	No	0	46	0
00352138	1883	Male	53	170	80	27.6817	No	Yes	No	Radical	Open	Distal	Lower	Moderate	Adenocarcinoma	No	No	7.8	1	T4a	N0	M0	IIB	3.15	8.25	10.7	2.5	4.35	4.38	9.25	(2+)	No	0	46	0
00353108	1884	Male	72	170	51.5	17.8201	Yes	No	Yes	Radical	Laparoscopy	Distal	Lower	poor	LSRC	No	No	2.2	0	T1b	N1	M0	IB	1.41	8.12	11.6	2.11	3.36	0.76	9.74	None	No	0	45	0
00350214	1886	Male	69	165	65	23.8751	No	Yes	No	Radical	Open	Distal	Lower	poor	Adenocarcinoma	Yes	No	10	1	T4a	N0	M0	IIB	3.01	9.59	31.1	1.22	5.13	6.32	2.69	None	No	0	46	0
00353980	1887	Female	83	145	43	20.4518	No	No	No	Radical	Open	Distal	Lower	poor	LSRC	Yes	No	7	1	T4a	N0	M0	IIB	1.23	11.58	15.8	3.32	6.46	0.99	9.89	Negative	No	0	45	0
00352190	1888	Male	81	171	68	23.255	No	Yes	Yes	Radical	Open	Distal	Lower	poor	Adenocarcinoma	Yes	Yes	7	1	T4a	N0	M0	IIB	1.44	6.46	7.3	3.7	3.14	6.55	5.54	None	No	0	46	0
00350427	1889	Female	52	148	55	25.1096	No	No	No	Radical	Open	Distal	Lower	Moderate-poor	Adenocarcinoma	Yes	Yes	5	1	T4a	N3a	M0	IIIB	110.11	874.22	21.4	2.77	98.45	11.66	35.36	(3+)	No	0	46	0
00351079	1890	Male	60	158	65	26.0375	Yes	No	No	Radical	Open	Distal	Lower	poor	Adenocarcinoma	No	No	3	0	T4a	N1	M0	IIIA	1.72	12.31	10.3	1.88	3.61	34.04	5.03	None	No	0	46	0
00351436	1892	Male	72	160	46	17.9688	No	Yes	No	Radical	Open	Distal	Lower	Moderate	Adenocarcinoma	Yes	No	4	0	T2	N1	M0	IIA	1.65	2.9	23.5	2.5	Unknown	Unknown	Unknown	None	No	0	46	0
00294262	1894	Male	65	163	48	18.0662	No	No	No	Radical	Open	Distal	Lower	Moderate	Adenocarcinoma	No	No	1	0	T1b	N0	M0	IA	3.37	8.74	8.7	1.33	Unknown	Unknown	Unknown	None	Yes	0	46	1
00308342	1896	Female	72	150	49	21.7778	No	No	No	Radical	Open	Distal	Lower	Moderate	Adenocarcinoma	Yes	No	2.5	0	T4a	N3a	M0	IIIB	435.12	55.14	11	54.19	7.21	1.5	13.9	(1+)	Yes	0	45	1
00261996	1897	Male	70	157	48	19.4734	No	No	No	Radical	Open	Distal	Lower	Well-moderate	Adenocarcinoma	No	No	1.5	0	T2	N1	M0	IIA	6.91	21.71	9	2.96	13.07	1.97	Unknown	Unknow	Yes	0	45	1
00353256	1900	Male	70	170	65	22.4913	Yes	No	No	Radical	Open	Distal	Lower	Moderate	Adenocarcinoma	Yes	No	1.5	0	T1b	N0	M0	IA	3.59	23.04	6.5	2.97	4.86	0.66	11.77	None	No	0	45	0
00416997	1904	Female	56	153	70	29.903	Yes	No	No	Radical	Open	Total	Lower	Moderate-poor	Adenocarcinoma	No	No	1.5	0	T1b	N0	M0	IA	1	3.5	10.1	0.5	1.76	0.93	0.5	Unknow	No	0	45	0
00352816	1905	Female	51	170	54	18.6851	Yes	No	No	Radical	Open	Distal	Lower	poor	Adenocarcinoma	No	No	2	0	T1a	N0	M0	IA	1.22	2.48	10	2.93	2.12	1.01	2.9	None	No	0	45	0
00352421	1908	Female	47	165	65	23.8751	No	No	No	Radical	Open	Distal	Lower	poor	LSRC	No	Yes	3.5	0	T4a	N1	M0	IIIA	1.16	6.48	29.4	5.29	3.33	4.92	3.64	None	No	0	45	0
00415566	1909	Male	62	169	61	21.3578	Yes	Yes	No	Radical	Open	Distal	Lower	Moderate-poor	Adenocarcinoma	Yes	No	1.5	0	T1b	N0	M0	IA	1.23	14.66	5.6	1.6	8.5	1.22	5.45	Unknow	No	0	45	0
00353865	1911	Male	80	150	46.5	20.6667	No	Yes	No	Radical	Open	Distal	Lower	poor	LSRC	Yes	Yes	9.8	1	T4a	N2	M0	IIIA	2.45	28.6	26.5	1.97	6.17	6.11	9.21	None	No	0	45	0
00416713	1915	Male	80	165	67	24.6097	Yes	Yes	Yes	Radical	Open	Distal	Lower	Moderate	Adenocarcinoma	No	No	3	0	T1b	N0	M0	IA	26.35	47.35	14	3.7	11.94	1.56	6.03	negative	No	0	45	0
00415483	1916	Female	58	163	65	24.4646	No	No	Yes	Radical	Open	Distal	Lower	Poor	Adenocarcinoma	No	No	5.5	1	T2	N0	M0	IB	1.13	382.06	13.4	1.3	333.75	1.57	70.45	(1+)	No	0	45	0
00416118	1917	Male	65	169	70	24.5089	Yes	Yes	Yes	Radical	Laparoscopy	Distal	Lower	Unknown	Adenocarcinoma	No	No	2	0	T1a	N0	M0	IA	1.65	25.02	18.8	1	10.81	1.35	7.44	Unknow	No	0	45	0
00354067	1918	Male	63	171	51	17.4413	No	Yes	Yes	Radical	Open	Distal	Lower	Moderate-poor	Adenocarcinoma	No	Yes	7	1	T4a	N1	M0	IIIA	2.84	7.94	9.5	3.86	4.67	1.85	4.21	None	No	0	45	0
00353487	1919	Male	52	154	60	25.2994	No	No	No	Radical	Open	Distal	Lower	poor	LSRC	Yes	No	3.4	0	T1b	N1	M0	IB	1.08	10.13	9	1.49	2.62	52.99	4.79	None	No	0	45	0
00415798	1920	Female	32	170	59	20.4152	Yes	No	No	Radical	Laparoscopy	Distal	Lower	Poor	LSRC	No	Yes	1.3	0	T4a	N0	M0	IIB	＜0.5	23.72	Unknown	1.9	Unknown	Unknown	Unknown	negative	No	0	45	0
00353327	1921	Male	63	165	58	21.3039	No	Yes	Yes	Radical	Laparoscopy	Distal	Lower	Poor	HSRC	No	Yes	2	0	T2	N0	M0	IB	3.97	Unknown	7.9	3.19	Unknown	Unknown	Unknown	(1+)	No	0	45	0
00416233	1922	Female	54	147	67.5	31.237	Yes	No	No	Radical	Open	Distal	Lower	Poor	Adenocarcinoma	Yes	No	2	0	T1b	N0	M0	IA	＜0.5	25.58	7.7	＜0.5	4.85	2.01	6.02	negative	No	0	45	0
00330559	1923	Male	80	164	61	22.68	No	No	Yes	Radical	Open	Distal	Lower	poor	LSRC	Yes	Yes	7.6	1	T4a	N3a	M0	IIIB	116.83	501.9	15.5	2.26	47.97	4.02	27.82	(2+)	Yes	0	45	1
00243577	1925	Female	35	160	48.5	18.9453	No	No	No	Radical	Open	Total	Lower	Poor	LSRC	Yes	Yes	5	1	T4a	N3a	M0	IIIB	1.93	7.91	24	1.36	3.29	6.56	Unknown	negative	Yes	1	45	1
00286220	1926	Male	70	162	50	19.052	No	No	Yes	Radical	Open	Distal	Lower	poor	LSRC	Yes	Yes	6	1	T4a	N3a	M0	IIIB	17.51	180.81	11.4	2.88	165.39	7.68	66.98	Negative	Yes	0	45	1
00353387	1928	Male	64	175	70	22.8571	No	Yes	Yes	Radical	Laparoscopy	Distal	Lower	Moderate	Adenocarcinoma	No	No	3	0	T2	N1	M0	IIA	3.01	4.01	15.7	2.74	5.51	2.95	9.12	None	No	0	45	0
00352847	1930	Female	69	156	47	19.313	Yes	No	No	Radical	Laparoscopy	Distal	Lower	Moderate-poor	Adenocarcinoma	Yes	Yes	7.5	1	T4a	N0	M0	IIB	3.34	Unknown	17.3	2.31	0.98	3.9	0.5	None	No	0	45	0
00268749	1931	Male	43	162	58	22.1003	Yes	Yes	No	Radical	Open	Distal	Lower	Poor	LSRC	No	Yes	4	0	T4a	N1	M0	IIIA	1.01	20.67	5.6	2.34	5.27	0.98	6.73	negative	Yes	1	44	1
00243022	1932	Male	58	161	59.5	22.9544	Yes	No	No	Radical	Open	Distal	Lower	Poor	LSRC	No	Yes	4.5	0	T4b	N3b	M0	IIIC	1.95	4.84	7.6	2.3	2.5	1.42	Unknown	negative	Yes	1	44	1
00353151	1934	Male	62	154	56	23.6128	No	No	No	Radical	Open	Distal	Lower	Moderate-poor	Adenocarcinoma	Yes	No	3	0	T4a	N3a	M0	IIIB	39.32	94.81	18.5	4.23	4.69	4.23	8.9	None	No	0	45	0
00355506	1936	Male	59	165	52	19.1001	No	No	No	Radical	Open	Distal	Lower	poor	LSRC	No	Yes	4.5	0	T4a	N3b	M0	IIIC	0.73	2.65	11.3	2.27	2.13	0.49	3.32	None	No	0	44	0
00354101	1937	Male	66	165	64	23.5078	No	No	No	Radical	Laparoscopy	Distal	Lower	Moderate-poor	Adenocarcinoma	Yes	Yes	0.5	0	T4a	N2	M0	IIIA	8.93	6.18	16.9	2214.29	1.6	4.94	6.07	(2+)	No	0	45	0
00356442	1938	Male	59	170	75	25.9516	No	Yes	Yes	Radical	Open	Distal	Lower	poor	LSRC	No	Yes	3.6	0	T4a	N1	M0	IIIA	4.6	6.37	22.2	2.88	1.95	0.73	3.5	Negative	No	0	44	0
00354592	1939	Male	76	160	52	20.3125	No	No	No	Radical	Open	Distal	Lower	Moderate-poor	LSRC	No	No	2.2	0	T1a	N0	M0	IA	2.84	2.5	6.5	1.76	2.29	0.75	3.88	None	No	0	44	0
00353326	1940	Male	48	170	70	24.2215	Yes	Yes	No	Radical	Open	Distal	Lower	poor	Adenocarcinoma	No	No	7	1	T4a	N3a	M0	IIIB	3.9	24.29	7.4	1.54	4.35	5.57	5.65	None	No	0	45	0
00416110	1943	Female	61	160	54.5	21.2891	No	No	No	Radical	Laparoscopy	Distal	Lower	Poor	Adenocarcinoma	No	No	2	0	T2	N0	M0	IB	＜0.5	5.8	8.3	2.7	1.49	8.44	0.5	(1+)	No	0	45	0
00353118	1946	Male	53	180	86	26.5432	No	No	No	Radical	Open	Distal	Lower	poor	Adenocarcinoma	Yes	Yes	3	0	T4a	N3a	M0	IIIB	2.47	25.51	8.8	2.17	9.59	9.5	9.32	None	No	0	45	0
00353729	1948	Male	56	164	52	19.3337	No	Yes	No	Radical	Open	Total	Lower	Moderate	Adenocarcinoma	No	No	3.2	0	T1b	N0	M0	IA	9.59	1045.79	69.5	2.16	296.24	34.77	70.15	Negative	No	0	45	0
00352634	1949	Male	76	160	45	17.5781	No	No	Yes	Radical	Laparoscopy	Distal	Lower	Moderate-poor	Adenocarcinoma	No	No	1	0	T1a	N0	M0	IA	1.93	27.87	21.2	4.41	Unknown	Unknown	Unknown	None	No	0	45	0
00355704	1951	Male	69	155	62	25.8065	No	Yes	Yes	Radical	Open	Distal	Lower	poor	LSRC	No	No	2	0	T1a	N0	M0	IA	0.78	7.92	13.3	2.33	3.52	0.91	3.77	Negative	No	0	44	0
00273132	1954	Female	67	157	59	23.9361	Yes	No	No	Radical	Open	Distal	Lower	poor	Adenocarcinoma	Yes	Yes	2.8	0	T4a	N1	M0	IIIA	1.24	7.87	7.5	1.38	6.95	0.83	9.77	Negative	Yes	0	44	1
00354763	1955	Female	56	155	53	22.0604	Yes	No	No	Radical	Open	Distal	Lower	poor	LSRC	No	No	4	0	T1a	N2	M0	IIA	1.08	Unknown	13.3	3.7	2.48	1.09	2.66	None	No	0	44	0
00270058	1956	Male	50	170	79	27.3356	No	Yes	No	Radical	Open	Total	Lower	Poor	Adenocarcinoma	No	No	6	1	T4a	N3a	M0	IIIB	3	10.33	12.7	2.52	16.73	2.33	18.75	negative	Yes	0	44	1
00356477	1958	Male	59	168	60	21.2585	No	Yes	No	Radical	Open	Distal	Lower	Moderate-poor	Adenocarcinoma	No	Yes	2	0	T1b	N1	M0	IB	2.77	2.56	6.2	2.06	2.47	0.49	5.23	(2+)	No	0	44	0
00415928	1959	Male	60	167	67	24.0238	Yes	No	Yes	Radical	Open	Total	Lower	Poor	Adenocarcinoma	Yes	No	3	0	T4a	N1	M0	IIIA	1.23	7.4	13.5	1.4	3.01	0.75	2.63	negative	No	0	44	0
00355521	1961	Female	58	162	63	24.0055	No	No	No	Radical	Open	Distal	Lower	poor	Adenocarcinoma	No	No	2.5	0	T1b	N0	M0	IA	3.85	Unknown	18	4.44	0.5	0.76	0.54	None	No	0	44	0
00355086	1962	Female	27	165	41.5	15.2433	No	No	No	Radical	Open	Distal	Lower	poor	LSRC	No	No	6	1	T4a	N3a	M0	IIIB	0.84	13.64	10.4	1.07	7.19	1.33	7.91	None	No	0	44	0
00355498	1964	Male	62	172	80	27.0416	No	No	No	Radical	Open	Distal	Lower	Moderate	Adenocarcinoma	No	No	2.5	0	T2	N0	M0	IB	2.54	9.34	17.5	3.84	11.34	0.82	6.62	None	No	0	44	0
00416731	1966	Female	86	150	45	20	No	Yes	Yes	Radical	Open	Distal	Lower	Poor	Adenocarcinoma	No	Yes	6.5	1	T4a	N0	M0	IIB	＜0.5	<2.00	11.4	3.4	1.95	0.86	1.95	(2+)	No	0	44	0
00409805	1968	Female	62	156	54	22.1893	Yes	No	No	Radical	Laparoscopy	Distal	Lower	poor	LSRC	No	No	1.8	0	T1a	N3a	M0	IIB	1.48	27.21	19	1.8	14.11	1.81	9.12	Negative	No	1	44	0
00356468	1969	Female	60	158	56	22.4323	No	No	No	Radical	Open	Distal	Lower	Moderate-poor	Adenocarcinoma	Yes	No	3	0	T2	N1	M0	IIA	1.34	4.66	16.3	2.18	2.64	0.9	4.7	None	No	0	44	0
00417436	1970	Male	74	160	55	21.4844	Yes	Yes	No	Radical	Laparoscopy	Distal	Lower	Poor	LSRC	No	Yes	8	1	T4a	N1	M0	IIIA	0.81	10.86	10.7	1.5	2.24	1.92	1.34	Unknow	No	0	44	0
00356147	1972	Female	36	159	52	20.5688	No	No	No	Radical	Open	Total	Lower	Poor	HSRC	No	No	Unknown	999	T1b	N0	M0	IA	1.17	11.8	7.9	2.84	2.78	1.18	5.57	None	No	0	44	0
00416137	1974	Female	55	153	60	25.6312	No	No	No	Radical	Open	Distal	Lower	Moderate-poor	Adenocarcinoma	No	No	2.5	0	T1b	N2	M0	IIA	0.8	2.47	11.6	4.9	1.71	0.95	0.5	Unknow	No	0	44	0
00416895	1975	Male	62	170	78	26.9896	Yes	Yes	Yes	Radical	Laparoscopy	Distal	Lower	Moderate-poor	Adenocarcinoma	No	Yes	3	0	T4a	N1	M0	IIIA	3.94	2.35	7.6	1.2	1.2	0.96	0.88	Unknow	No	0	44	0
00356490	1976	Male	51	177	63	20.1092	Yes	Yes	Yes	Radical	Open	Distal	Lower	Poor	HSRC	No	Yes	2	0	T4a	N0	M0	IIB	2.58	12.57	8.8	5.52	9.05	2.43	12.79	None	No	0	44	0
00417679	1977	Male	59	175	56	18.2857	Yes	No	No	Radical	Laparoscopy	Distal	Lower	Moderate-poor	Adenocarcinoma	Yes	No	3	0	T2	N0	M0	IB	1.3	<2.00	12.7	0.9	1.15	1.1	0.5	Unknow	No	0	44	0
00416493	1979	Male	63	162	53.5	20.3856	No	Yes	No	Radical	Open	Distal	Lower	Moderate-poor	Adenocarcinoma	No	Yes	5	1	T3	N1	M0	IIB	1.39	13.77	20.2	1.6	3.63	1.15	2.68	Unknow	No	0	44	0
00356021	1980	Female	36	155	62	25.8065	No	Yes	No	Radical	Open	Distal	Lower	Poor	HSRC	No	No	1.5	0	T1a	N0	M0	IA	1.47	39.69	14.8	2.3	17.91	3.13	11.91	None	No	0	44	0
00418612	1981	Female	61	155	65	27.0552	No	No	No	Radical	Laparoscopy	Distal	Lower	Poor	Adenocarcinoma	No	No	2	0	T1a	N0	M0	IA	1.27	15.62	19.6	3.8	6.31	1.15	2.69	Unknow	No	1	44	0
00354533	1985	Male	65	170	54	18.6851	Yes	No	No	Radical	Open	Distal	Lower	poor	LSRC	Yes	No	4.5	0	T1a	N0	M0	IA	2.04	8.74	10.2	2.63	2.86	5.28	3.84	None	No	0	44	0
00415893	1986	Male	70	162	62	23.6244	No	Yes	Yes	Radical	Laparoscopy	Distal	Lower	Moderate-poor	Adenocarcinoma	Yes	No	2.5	0	T4a	N1	M0	IIIA	1.69	5.55	11.2	1.1	3.07	1.37	5.65	Unknow	No	0	44	0
00355283	1987	Female	74	155	50	20.8117	Yes	No	Yes	Radical	Open	Distal	Lower	poor	Adenocarcinoma	No	No	5.5	1	T4a	N0	M0	IIB	2.81	5	28.2	0.83	1.42	1.57	6.08	(1+)	No	0	44	0
00417617	1990	Male	69	152	48	20.7756	No	Yes	No	Radical	Open	Distal	Lower	Moderate-poor	Adenocarcinoma	Yes	No	3	0	T3	N3a	M0	IIIB	4.9	18.49	15.4	4	7.8	1.67	5.14	(2+)	No	0	44	0
00415443	1991	Male	60	160	54	21.0938	No	Yes	Yes	Radical	Open	Distal	Lower	Moderate-poor	LSRC	Yes	Yes	6	1	T4a	N0	M0	IIB	2.21	11.82	14.5	2.9	3.64	9.75	1.27	Unknow	No	0	44	0
00356384	1992	Female	74	168	58	20.5499	Yes	No	No	Radical	Open	Total	Lower	Poor	HSRC	No	No	3.5	0	T4a	N2	M0	IIIA	1.83	4.83	9.2	3.15	3.13	10.32	6.16	(2+)	No	0	44	0
00417525	1993	Female	83	150	40	17.7778	Yes	No	No	Radical	Open	Distal	Lower	Poor	HSRC	No	No	9	1	T4a	N0	M0	IIB	1.19	7.82	72	2.7	2.31	12.39	1.54	Unknow	No	0	44	0
00356576	1994	Male	63	175	70	22.8571	Yes	No	Yes	Radical	Open	Distal	Lower	poor	LSRC	No	No	1.5	0	T3	N1	M0	IIB	0.9	3.34	9.5	8.54	2.22	14.32	2.2	(1+)	No	0	44	0
00356571	1997	Male	63	178	76	23.9869	Yes	Yes	No	Radical	Open	Distal	Lower	Moderate	Adenocarcinoma	No	No	Unknown	999	T2	N0	M0	IB	8.42	7.83	5.7	8.21	2.96	0.77	5.5	None	No	0	44	0
00415329	1999	Male	51	171	55	18.8092	Yes	Yes	Yes	Radical	Laparoscopy	Distal	Lower	Well-moderate	Adenocarcinoma	No	No	2.5	0	T1b	N0	M0	IA	2.1	5.34	12.5	2.4	2.9	2.04	1.33	Unknow	No	0	44	0
00356871	2000	Female	54	160	71	27.7344	No	No	No	Radical	Laparoscopy	Distal	Lower	poor	LSRC	No	No	4	0	T4a	N0	M0	IIB	2.14	22.12	9.7	31.34	4.82	35.36	6.6	Negative	No	0	44	0
00356616	2002	Male	77	170	61	21.1073	Yes	Yes	Yes	Radical	Open	Distal	Lower	Moderate	Adenocarcinoma	No	No	2.5	0	T1a	N0	M0	IA	73.1	27.64	10.2	1.87	4.01	2.59	11.38	None	No	0	44	0
00415317	2004	Male	61	170	56	19.3772	Yes	Yes	Yes	Radical	Open	Distal	Lower	Moderate	Adenocarcinoma	No	No	3.5	0	T2	N1	M0	IIA	3.38	11.36	4.8	1.9	4.67	2.95	3.62	Unknow	No	0	44	0
00216098	2006	Male	56	169	61	21.3578	Yes	No	Yes	Radical	Open	Distal	Lower	Poor	LSRC	No	No	3.5	0	T2	N2	M0	IIB	2.03	8.31	6	3.17	6.38	3.87	Unknown	negative	Yes	0	44	1
00355170	2007	Male	73	158	55	22.0317	No	Yes	No	Radical	Open	Distal	Lower	Moderate	Adenocarcinoma	Yes	No	4.5	0	T4a	N1	M0	IIIA	3.57	Unknown	14.7	1.8	0.72	3.16	0.5	None	No	0	44	0
00205567	2008	Male	55	172	74	25.0135	No	Yes	No	Radical	Open	Distal	Lower	Poor	LSRC	No	Yes	5.5	1	T4a	N3a	M0	IIIB	3.44	17.08	6.9	7.87	7.2	Unknown	Unknown	negative	Yes	1	44	1
00355392	2009	Female	60	154	50	21.0828	No	No	No	Radical	Open	Total	Lower	Moderate-poor	Adenocarcinoma	No	No	4	0	T1a	N0	M0	IA	0.78	Unknown	18.8	1.36	1.16	4.27	1.57	None	No	0	44	0
00222134	2011	Female	66	155	51	21.2279	Yes	No	No	Radical	Open	Distal	Lower	Poor	LSRC	No	Yes	9	1	T4a	N3a	M0	IIIB	4.11	9.46	13.3	13.45	7.4	1.03	Unknown	(1+)	Yes	0	43	1
00255631	2012	Female	37	158	67	26.8386	No	No	No	Radical	Open	Distal	Lower	Poor	LSRC	Yes	Yes	6.5	1	T4a	N3b	M0	IIIC	0.91	9.61	13.1	1.76	3.76	1.12	Unknown	(2+)	Yes	0	43	1
00354413	2013	Female	45	159	74	29.271	Yes	No	No	Radical	Laparoscopy	Distal	Lower	Moderate-poor	Adenocarcinoma	No	Yes	2	0	T4a	N0	M0	IIB	1.09	13.19	36.1	2.12	3.01	6.16	10.5	None	No	0	44	0
00354783	2014	Male	73	170	70	24.2215	No	No	Yes	Radical	Open	Distal	Lower	poor	Adenocarcinoma	No	No	4	0	T2	N0	M0	IB	2.35	43.39	11.7	3.37	12.84	6.63	8.39	None	No	0	44	0
00401558	2015	Male	51	162	48.5	18.4804	No	Yes	Yes	Radical	Laparoscopy	Distal	Lower	Moderate	Adenocarcinoma	No	No	2.5	0	T4a	N0	M0	IIB	4.38	25.56	15.3	7	7.21	7.46	5.7	(3+)	No	1	44	0
00309559	2016	Male	52	160	59	23.0469	No	No	Yes	Radical	Laparoscopy	Distal	Lower	Moderate-poor	LSRC	No	No	3	0	T2	N1	M0	IIA	6.55	Unknown	6.9	3.66	1	3.38	4.84	Negative	Yes	0	43	1
00357419	2017	Male	26	175	73	23.8367	No	No	No	Radical	Laparoscopy	Distal	Lower	poor	LSRC	Yes	Yes	2.5	0	T4a	N1	M0	IIIA	0.9	5.7	6.5	2.69	2.94	0.44	4.11	Negative	No	0	43	0
00359552	2018	Female	62	158	55	22.0317	No	No	No	Radical	Open	Distal	Lower	poor	Adenocarcinoma	No	Yes	4.3	0	T4b	N0	M0	IIIA	6.41	Unknown	9.7	7.61	0.99	9.64	3.97	Negative	No	0	44	0
00358223	2020	Female	54	158	61	24.4352	No	No	No	Radical	Open	Distal	Lower	poor	LSRC	No	No	3.5	0	T1a	N0	M0	IA	2.24	12.86	13.6	12.82	9.04	0.75	12.65	Negative	No	0	43	0
00355351	2021	Female	70	141	36	18.1077	No	No	No	Radical	Open	Distal	Lower	Moderate-poor	Adenocarcinoma	Yes	No	2.5	0	T2	N1	M0	IIA	2.26	13.99	24.5	1.92	4.94	14.86	14.64	(1+)	No	0	44	0
00356106	2023	Male	65	168	58	20.5499	No	Yes	Yes	Radical	Open	Distal	Lower	poor	Adenocarcinoma	No	No	2	0	T2	N0	M0	IB	3.85	3.22	10.4	1.94	1.38	17.56	4.84	Negative	No	0	44	0
00354870	2026	Male	46	172	77	26.0276	No	No	No	Radical	Open	Distal	Lower	poor	Adenocarcinoma	No	No	2	0	T1a	N2	M0	IIA	2.14	5.19	6.3	1.54	3.96	60.26	8.32	None	No	0	44	0
00417998	2027	Male	78	158	68	27.2392	No	Yes	Yes	Radical	Laparoscopy	Distal	Lower	Well-moderate	Adenocarcinoma	No	No	2	0	T1a	N0	M0	IA	1.41	10.68	8.5	1.6	Unknown	Unknown	Unknown	(1+)	No	0	44	0
00357140	2037	Female	40	168	59	20.9042	No	No	No	Radical	Open	Distal	Lower	poor	Adenocarcinoma	No	No	5.8	1	T1b	N1	M0	IB	2.22	58.28	16.7	10.04	8.12	0.49	9.63	Negative	No	0	43	0
00418736	2038	Male	81	158	49	19.6283	No	No	No	Radical	Open	Distal	Lower	Poor	LSRC	Yes	Yes	5	1	T4a	N1	M0	IIIA	3.03	5.54	8.7	1.6	2.67	1.55	4.45	negative	No	0	43	0
00356735	2041	Male	59	172	72	24.3375	No	No	No	Radical	Open	Distal	Lower	poor	Adenocarcinoma	No	No	4	0	T4a	N3a	M0	IIIB	3.2	Unknown	11.7	2.06	0.88	0.92	0.63	(3+)	No	0	43	0
00357479	2042	Male	60	170	61	21.1073	No	No	No	Radical	Open	Distal	Lower	Moderate	Adenocarcinoma	Yes	Yes	1.3	0	T4a	N0	M0	IIB	1.88	88.78	21.1	2.81	9.95	0.93	10.99	None	No	0	43	0
00416726	2043	Male	72	160	60	23.4375	Yes	Yes	No	Radical	Laparoscopy	Distal	Lower	Moderate-poor	LSRC	Yes	Yes	4.5	0	T2	N3a	M0	IIIA	2.42	44.48	10.6	2.2	13.94	1.85	11.67	(1+)	No	0	43	0
00416993	2044	Female	71	148	54	24.653	No	No	No	Radical	Open	Distal	Lower	Unknown	Adenocarcinoma	Yes	Yes	4	0	T4a	N2	M0	IIIA	14.39	20.86	13.8	0.5	7.73	0.98	8.4	negative	No	0	43	0
00356942	2049	Male	63	168	71	25.1559	No	Yes	Yes	Radical	Open	Distal	Lower	Moderate	Adenocarcinoma	No	No	6	1	T4a	N0	M0	IIB	2.38	4.49	15.2	1.86	3.12	1.34	3.93	None	No	0	43	0
00358104	2051	Male	69	170	65	22.4913	No	Yes	No	Radical	Open	Distal	Lower	Moderate-poor	Adenocarcinoma	Yes	No	4	0	T4a	N3a	M0	IIIB	6.59	6.01	16	1.79	4	1.43	6.5	None	No	0	43	0
00357357	2052	Female	55	156	49	20.1348	No	No	No	Radical	Open	Distal	Lower	poor	LSRC	No	Yes	2.5	0	T4a	N1	M0	IIIA	0.81	4.25	13.1	2.61	4.63	3.24	8.79	None	No	0	43	0
00357126	2054	Female	69	158	55	22.0317	No	No	No	Radical	Open	Distal	Lower	poor	Adenocarcinoma	Yes	Yes	3	0	T4a	N0	M0	IIB	2.51	Unknown	10.5	2.16	1.3	1.48	3.28	None	No	0	43	0
00357430	2055	Male	80	175	67.5	22.0408	No	No	No	Radical	Open	Distal	Lower	Moderate-poor	Adenocarcinoma	No	No	7	1	T4a	N0	M0	IIB	1.19	2.03	21	2.37	2.44	1.52	4.8	None	No	0	43	0
00358766	2057	Male	60	162	74	28.1969	Yes	Yes	Yes	Radical	Open	Distal	Lower	Moderate-poor	Adenocarcinoma	Yes	Yes	4	0	T4a	N3b	M0	IIIC	15.14	94.02	30	1.78	45.42	1.59	33.57	None	No	0	43	0
00357903	2058	Male	62	173	73	24.3911	Yes	Yes	Yes	Radical	Open	Distal	Lower	Moderate-poor	Adenocarcinoma	No	No	1.1	0	T1a	N0	M0	IA	2.9	4.66	21.7	2.18	1.75	1.61	3.35	None	No	0	43	0
00356618	2061	Male	72	160	61.5	24.0234	No	Yes	Yes	Radical	Open	Distal	Lower	Moderate-poor	Adenocarcinoma	No	No	4	0	T2	N0	M0	IB	2.86	56.34	19.7	2.59	5.81	1.79	8.01	None	No	0	43	0
00357563	2062	Female	50	160	46	17.9688	No	No	No	Radical	Open	Distal	Lower	poor	LSRC	Yes	No	4	0	T4a	N1	M0	IIIA	2.38	42.82	15.2	4.05	8.82	5.87	11.93	Negative	No	0	43	0
00356886	2064	Female	60	167	73	26.1752	No	No	No	Radical	Open	Distal	Lower	poor	LSRC	No	No	1.8	0	T1a	N1	M0	IB	2.07	3.89	11.1	2.47	1.92	7.97	4.3	(1+)	No	0	43	0
00357618	2067	Male	55	165	72	26.4463	No	No	No	Radical	Open	Distal	Lower	Moderate	Adenocarcinoma	No	No	1	0	T1a	N0	M0	IA	2.48	4.99	18.1	2.52	4.25	2.05	3.85	None	No	0	43	0
00358575	2070	Female	80	158	60	24.0346	No	No	No	Radical	Open	Distal	Lower	Moderate-poor	Adenocarcinoma	No	No	2.3	0	T1a	N0	M0	IA	1.4	5.05	10	2.03	2.66	2.39	6.87	None	No	0	43	0
00159015	2072	Male	66	165	66	24.2424	Yes	No	No	Radical	Open	Distal	Lower	Poor	LSRC	No	Yes	3.6	0	T4a	N2	M0	IIIA	5.13	481.94	15.9	3.5	59.56	15.42	57.8	(2+)	No	0	43	0
00417294	2073	Female	75	143	48	23.473	No	No	No	Radical	Open	Total	Lower	Poor	Adenocarcinoma	Yes	No	12.5	1	T4a	N1	M0	IIIA	＜0.5	2.4	36.4	＜0.5	1.53	3.23	1.13	negative	No	0	43	0
00357209	2074	Female	56	155	62	25.8065	No	No	Yes	Radical	Open	Distal	Lower	poor	LSRC	No	Yes	7.5	1	T4a	N2	M0	IIIA	1.99	19.35	10.1	3.11	8.94	36.68	10.14	Negative	No	0	43	0
00359069	2077	Male	52	168	69	24.4473	Yes	Yes	No	Radical	Laparoscopy	Distal	Lower	Well-moderate	Adenocarcinoma	No	No	2.1	0	T1a	N0	M0	IA	3.97	4.82	5.4	3.39	1.96	3.8	3.57	None	No	0	43	0
00417137	2078	Male	63	166	54	19.5965	No	Yes	No	Radical	Open	Distal	Lower	Poor	Adenocarcinoma	Yes	Yes	5	1	T4a	N3a	M0	IIIB	2.22	47.05	15.4	2.3	9.88	3.85	6.19	negative	No	0	43	0
00356713	2080	Female	66	158	60	24.0346	Yes	No	No	Radical	Laparoscopy	Distal	Lower	Moderate-poor	Adenocarcinoma	Yes	No	7	1	T1b	N0	M0	IA	2.37	3.43	13.9	1.74	2.43	3.92	3.43	None	No	0	43	0
00358430	2083	Male	66	179	75	23.4075	Yes	Yes	No	Radical	Open	Distal	Lower	Moderate	Adenocarcinoma	Yes	Yes	4.5	0	T1b	N0	M0	IA	1.84	3.43	10.1	0.77	1.64	4.4	7.48	None	No	0	43	0
00235811	2084	Female	63	159	63	24.9199	Yes	No	No	Radical	Open	Distal	Lower	Poor	LSRC	Yes	Yes	5.5	1	T4b	N3a	M0	IIIC	1.14	32.22	15.2	2.05	8.1	Unknown	Unknown	negative	Yes	1	43	1
00357490	2086	Female	70	151	59	25.8761	No	No	No	Radical	Open	Distal	Lower	Moderate-poor	Adenocarcinoma	Yes	No	10	1	T4a	N0	M0	IIB	7.4	58.12	15.3	3.26	21.37	5.3	13.46	Negative	No	0	43	0
00357020	2088	Male	66	171	59	20.1771	Yes	Yes	No	Radical	Open	Distal	Lower	Moderate-poor	Adenocarcinoma	No	No	5	1	T4a	N1	M0	IIIA	8.91	7.6	15.1	4.36	5.79	8.07	9.42	None	No	0	43	0
00283235	2089	Male	48	160	57	22.2656	Yes	Yes	Yes	Radical	Open	Distal	Lower	Poor	HSRC	No	No	5	1	T4a	N3b	M0	IIIC	2.24	21.31	6.8	3.02	29.64	2.45	25.17	Negative	Yes	0	42	1
00417046	2094	Female	63	160	70	27.3438	No	No	No	Radical	Open	Distal	Lower	Moderate-poor	Adenocarcinoma	No	No	3	0	T2	N1	M0	IIA	0.52	9.99	12.8	1	3.21	15.31	2.07	negative	No	0	43	0
00361593	2096	Female	69	158	48	19.2277	No	No	No	Radical	Open	Distal	Lower	Moderate-poor	LSRC	Yes	No	5	1	T2	N1	M0	IIA	1.75	3.17	5.4	2.82	1.94	0.78	4.04	None	No	0	42	0
00358759	2097	Male	60	182	65	19.6232	No	Yes	No	Radical	Open	Distal	Lower	Moderate	Adenocarcinoma	Yes	No	5	1	T4a	N3a	M0	IIIB	28.71	40.54	53.3	7.48	3.42	42.39	4.7	None	No	0	43	0
00358801	2098	Female	78	150	49	21.7778	No	No	No	Radical	Open	Distal	Lower	poor	Adenocarcinoma	Yes	No	2.5	0	T2	N0	M0	IB	1.75	6.43	12.1	2.12	Unknown	Unknown	Unknown	None	No	0	43	0
00358158	2099	Male	66	178	84	26.5118	No	Yes	No	Radical	Open	Distal	Lower	Moderate-poor	Adenocarcinoma	No	No	2.5	0	T1b	N0	M0	IA	3.28	18.46	11	2.26	Unknown	Unknown	Unknown	None	No	0	43	0
00358429	2100	Male	62	163	70	26.3465	Yes	Yes	No	Radical	Laparoscopy	Distal	Lower	Moderate-poor	Adenocarcinoma	No	No	1.1	0	T1a	N0	M0	IA	2.47	12.68	6.1	2.38	Unknown	Unknown	Unknown	None	No	0	43	0
00359500	2101	Male	62	164	56	20.8209	No	No	Yes	Radical	Open	Distal	Lower	poor	LSRC	No	No	1.5	0	T1a	N0	M0	IA	2.88	5.66	13.3	2.51	5	0.97	9.23	None	No	0	42	0
00359778	2103	Female	55	157	70	28.3987	No	No	No	Radical	Laparoscopy	Distal	Lower	poor	LSRC	No	Yes	3.5	0	T4a	N3a	M0	IIIB	1.12	6.31	11.9	2.07	2.08	1.08	10.62	None	No	0	42	0
00360425	2104	Female	76	163	49	18.4425	No	No	No	Radical	Laparoscopy	Distal	Lower	poor	LSRC	No	Yes	4.5	0	T4a	N3a	M0	IIIB	0.96	14.42	21.1	1.28	4.2	1.11	7.88	None	No	0	42	0
00241430	2105	Female	56	162	75	28.578	Yes	No	No	Radical	Open	Distal	Lower	Moderate-poor	Adenocarcinoma	Yes	Yes	5	1	T4a	N3a	M0	IIIB	3.82	12.67	10.5	4.83	2.9	10.14	Unknown	(1+)	Yes	0	43	1
00361427	2106	Male	79	158	48	19.2277	No	No	No	Radical	Open	Total	Lower	poor	LSRC	No	Yes	5.5	1	T4a	N2	M0	IIIA	7.62	25.11	25.5	8.62	14.13	1.28	12.25	None	No	0	42	0
00252988	2111	Male	56	178	75	23.6713	Yes	Yes	No	Radical	Open	Distal	Lower	Moderate	Adenocarcinoma	Yes	No	3.5	0	T2	N3a	M0	IIIA	321.12	7	318	61	7.41	2.47	Unknown	(3+)	Yes	0	42	1
00360005	2112	Male	63	173	65	21.7181	No	Yes	Yes	Radical	Laparoscopy	Distal	Lower	poor	LSRC	No	No	0.5	0	T1a	N0	M0	IA	6.28	Unknown	5.1	1.87	1.9	1.55	6.11	None	No	0	42	0
00360643	2113	Male	83	155	59	24.5578	No	Yes	No	Radical	Laparoscopy	Distal	Lower	poor	Adenocarcinoma	No	No	7	1	T4a	N0	M0	IIB	7.79	1010.22	22.4	1.54	2.14	0.54	13.63	None	No	0	42	0
00359830	2114	Male	71	178	78	24.6181	No	No	Yes	Radical	Laparoscopy	Distal	Lower	Well	Adenocarcinoma	No	No	1	0	T1a	N0	M0	IA	2.85	10.45	9.3	6.32	1.23	0.62	4.96	None	No	0	42	0
00421072	2115	Male	44	177	75	23.9395	Yes	No	No	Radical	Laparoscopy	Distal	Lower	Poor	LSRC	Yes	Yes	3.5	0	T4a	N0	M0	IIB	＜0.5	17.1	6.6	2.5	8.88	1.77	5.53	(1+)	No	0	42	0
00360863	2117	Female	81	149	46	20.7198	No	Yes	No	Radical	Open	Distal	Lower	poor	LSRC	Yes	No	2	0	T1b	N1	M0	IB	3.47	2.2	12.8	2.23	1.45	1.89	4.79	Negative	No	0	42	0
00376035	2118	Female	71	152	36	15.5817	No	No	No	Radical	Open	Distal	Lower	poor	Adenocarcinoma	No	Yes	4	0	T2	N2	M0	IIB	1.78	4.85	9.6	2.9	3.26	0.73	5.47	None	No	0	42	0
00360637	2119	Male	28	178	75	23.6713	No	Yes	No	Radical	Laparoscopy	Distal	Lower	Poor	HSRC	No	No	0.5	0	T1a	N0	M0	IA	1.22	3.63	10.2	2.55	4.32	1.62	5.15	None	No	0	42	0
00359738	2120	Male	64	162	70	26.6728	No	Yes	Yes	Radical	Laparoscopy	Distal	Lower	Moderate-poor	Adenocarcinoma	No	No	2.5	0	T2	N0	M0	IB	2.64	11.09	14.9	2.93	7.19	0.74	8.43	None	No	0	42	0
00360458	2121	Male	70	173	52.5	17.5415	Yes	No	Yes	Radical	Laparoscopy	Distal	Lower	poor	Adenocarcinoma	Yes	Yes	8	1	T4a	N3a	M0	IIIB	4.81	21.94	8.4	3.23	9.45	0.79	11.52	None	No	0	42	0
00421321	2122	Male	61	165	60	22.0386	No	Yes	No	Radical	Laparoscopy	Distal	Lower	Moderate-poor	Adenocarcinoma	No	No	0.5	0	T1b	N0	M0	IA	2.01	19.74	10.4	10.5	5.67	0.83	6.88	Unknow	No	0	42	0
00359702	2125	Female	46	152	45	19.4771	No	No	No	Radical	Open	Distal	Lower	poor	LSRC	No	No	2	0	T1b	N1	M0	IB	1.47	4.55	15.4	4.41	1.02	3	3.51	None	No	0	42	0
00422133	2126	Female	49	170	52	17.9931	No	No	No	Radical	Laparoscopy	Distal	Lower	Moderate	Adenocarcinoma	No	No	2	0	T1a	N1	M0	IB	＜0.5	21.8	14.1	1.6	5.34	1.02	4.63	negative	No	0	42	0
00420929	2127	Male	76	170	69	23.8754	No	No	No	Radical	Open	Distal	Lower	Poor	Adenocarcinoma	Yes	Yes	2.5	0	T4a	N2	M0	IIIA	2.07	4.58	5.7	2	0.64	1.14	0.5	negative	No	0	42	0
00360446	2128	Male	54	178	65	20.5151	No	No	No	Radical	Laparoscopy	Distal	Lower	Well-moderate	Adenocarcinoma	Yes	Yes	3	0	T2	N0	M0	IB	1.12	20.69	22.5	2.82	6.27	1.33	8.36	None	No	0	42	0
00359471	2130	Female	62	152	39	16.8802	No	No	No	Radical	Laparoscopy	Distal	Lower	poor	LSRC	No	Yes	4.3	0	T4a	N2	M0	IIIA	2.88	20.57	9.7	3.13	4.74	3.84	19.32	None	No	0	42	0
00360819	2131	Male	70	160	58.5	22.8516	No	Yes	No	Radical	Open	Distal	Lower	Moderate	Adenocarcinoma	No	No	6	1	T2	N1	M0	IIA	2.14	21.82	11.2	1.29	19.49	1.38	8.87	None	No	0	42	0
00359892	2132	Female	52	152	61	26.4024	No	No	No	Radical	Open	Distal	Lower	Moderate	Adenocarcinoma	No	No	1.5	0	T1a	N0	M0	IA	1.72	16.46	8.6	1.47	11.41	1.41	11.08	None	No	0	42	0
00419021	2133	Male	55	173	76	25.3934	Yes	Yes	Yes	Radical	Laparoscopy	Distal	Lower	Moderate-poor	Adenocarcinoma	Yes	No	2.5	0	T1b	N1	M0	IB	1.04	7.95	12.5	4.4	2.61	1.45	1.87	Unknow	No	0	42	0
00359620	2134	Male	56	170	67	23.1834	Yes	Yes	No	Radical	Laparoscopy	Distal	Lower	poor	Adenocarcinoma	Yes	Yes	4.5	0	T4a	N3a	M0	IIIB	3.62	5.1	9.9	1.85	4.21	1.6	3	None	No	0	42	0
00360249	2136	Female	49	160	50	19.5312	Yes	No	No	Radical	Open	Distal	Lower	Moderate-poor	Adenocarcinoma	Yes	No	1	0	T1b	N0	M0	IA	4.07	8.53	19.5	10.18	9.31	2.16	8.59	None	No	0	42	0
00361434	2137	Female	43	160	58	22.6562	No	No	No	Radical	Open	Distal	Lower	Moderate	Adenocarcinoma	No	No	Unknown	999	T2	N1	M0	IIA	6.31	Unknown	20.1	2.77	0.75	3.71	0.71	None	No	0	42	0
00360756	2139	Female	54	156	67	27.5312	No	No	No	Radical	Laparoscopy	Distal	Lower	poor	Adenocarcinoma	No	No	1	0	T1a	N0	M0	IA	1.15	68.44	9.5	3.57	11.43	5.38	12.18	None	No	0	42	0
00360193	2142	Female	64	149	54	24.3232	No	No	No	Radical	Open	Distal	Lower	Moderate	Adenocarcinoma	Yes	Yes	4.5	0	T4a	N3a	M0	IIIB	1.9	3.89	24.4	1.93	1.21	2.4	2.03	Negative	No	0	42	0
00359776	2143	Male	64	155	50	20.8117	Yes	No	No	Radical	Laparoscopy	Distal	Lower	Moderate-poor	Adenocarcinoma	Yes	No	2.7	0	T1b	N1	M0	IB	3.44	5.8	14.2	1.53	3.03	2.73	7.67	None	No	0	42	0
00361206	2144	Female	55	157	49	19.8791	No	No	No	Radical	Laparoscopy	Distal	Lower	Moderate-poor	Adenocarcinoma	Yes	No	7.5	1	T4a	N2	M0	IIIA	1.11	13.54	9.6	3.36	2.07	3.19	2.89	None	No	0	42	0
00420726	2145	Male	60	170	79	27.3356	Yes	Yes	Yes	Radical	Open	Distal	Lower	Moderate-poor	Adenocarcinoma	Yes	Yes	3.7	0	T2	N2	M0	IIB	1.26	12.28	6.8	4.6	4.51	3.4	8.79	Unknow	No	0	42	0
00361485	2147	Male	63	197	66	17.0064	Yes	Yes	Yes	Radical	Open	Distal	Lower	Poor	HSRC	No	No	1.2	0	T1a	N0	M0	IA	2.47	6.15	5.3	2.81	2.55	22.5	3.66	Negative	No	0	42	0
00361080	2149	Female	59	153	51.5	22.0001	No	No	No	Radical	Open	Distal	Lower	poor	Adenocarcinoma	No	No	1.2	0	T1a	N0	M0	IA	2.18	23.9	14.6	2.41	6.57	3.7	5.43	None	No	0	42	0
00360465	2150	Male	55	167	61	21.8724	No	No	No	Radical	Laparoscopy	Distal	Lower	poor	LSRC	Yes	Yes	6	1	T4a	N3a	M0	IIIB	5.62	188.14	12.2	1.49	27.15	＞300	16.47	None	No	0	42	0
00419690	2151	Female	53	155	47.5	19.7711	No	No	No	Radical	Laparoscopy	Distal	Lower	Poor	LSRC	Yes	No	2	0	T1b	N2	M0	IIA	1.03	10.28	Unknown	0.9	Unknown	Unknown	Unknown	Unknow	No	0	42	0
00420224	2152	Male	74	164	62	23.0518	No	Yes	No	Radical	Laparoscopy	Distal	Lower	Poor	Adenocarcinoma	Yes	Yes	2.5	0	T3	N2	M0	IIIA	1.64	52.93	8.8	＜0.5	15.6	4.03	27.96	negative	No	0	42	0
00359815	2153	Male	45	170	96	33.218	No	No	Yes	Radical	Laparoscopy	Distal	Lower	Poor	HSRC	No	No	5	1	T1a	N0	M0	IA	2.56	4.8	8.1	1.63	Unknown	Unknown	Unknown	None	No	0	42	0
00359833	2154	Male	63	160	51	19.9219	No	Yes	Yes	Radical	Laparoscopy	Distal	Lower	poor	Adenocarcinoma	No	No	2.5	0	T2	N2	M0	IIB	6.16	19.78	9.7	10.81	5.6	4.44	15.64	None	No	0	42	0
00181010	2156	Male	69	162	50	19.052	Yes	Yes	Yes	Radical	Open	Total	Lower	Poor	HSRC	No	Yes	4.5	0	T4a	N0	M0	IIB	1.28	2.74	15.1	4.06	1.3	Unknown	Unknown	negative	Yes	1	42	1
00420962	2157	Male	33	162	57	21.7193	No	No	No	Radical	Open	Distal	Lower	Poor	Adenocarcinoma	Yes	Yes	6	1	T3	N3a	M0	IIIB	0.84	1.44	25	5.1	0.63	4.98	0.5	negative	No	0	42	0
00361295	2158	Male	62	171	60	20.5191	Yes	Yes	No	Radical	Open	Distal	Lower	Moderate-poor	Adenocarcinoma	No	No	1.5	0	T1b	N0	M0	IA	15.66	6.44	5.6	4.95	1.68	5.06	3.35	None	No	0	42	0
00299916	2159	Female	51	154	44.5	18.7637	No	No	No	Radical	Open	Distal	Lower	Poor	HSRC	Yes	Yes	6.5	1	T4a	N2	M0	IIIA	2.06	43.32	16.5	2.97	10.35	0.96	10.55	Negative	Yes	0	41	1
00361294	2161	Male	71	170	62	21.4533	Yes	Yes	Yes	Radical	Laparoscopy	Distal	Lower	Moderate	Adenocarcinoma	No	Yes	3	0	T4a	N0	M0	IIB	2.19	15.88	11	2.96	1.87	5.19	6.05	None	No	0	42	0
00413729	2162	Female	52	158	56	22.4323	No	No	No	Radical	Open	Distal	Lower	poor	LSRC	Yes	Yes	3.5	0	T4a	N1	M0	IIIA	0.55	13.41	13.3	4	5.04	1.74	4.28	None	Yes	1	41	1
00268501	2164	Male	66	165	50	18.3655	No	No	No	Radical	Open	Distal	Lower	Poor	LSRC	No	Yes	5	1	T4a	N1	M0	IIIA	3.19	15.01	7.1	2.03	8.99	2.25	6.77	negative	Yes	0	41	1
00335741	2165	Male	63	160	53.5	20.8984	No	Yes	No	Radical	Open	Distal	Lower	poor	LSRC	No	No	3	0	T4a	N0	M0	IIB	2.16	11.08	8.9	1.6	2.47	2.69	16.58	None	Yes	0	41	1
00359537	2166	Male	62	158	55	22.0317	No	Yes	Yes	Radical	Open	Distal	Lower	Well-moderate	Adenocarcinoma	Yes	No	3	0	T1b	N0	M0	IA	3.32	2.35	7.4	2.85	1.8	8.09	3.74	None	No	0	42	0
00420539	2167	Male	79	173	52.5	17.5415	No	No	No	Radical	Open	Distal	Lower	Poor	Adenocarcinoma	Yes	No	4	0	T3	N1	M0	IIB	1.23	10.32	17.7	1.2	3.64	9.56	4.81	negative	No	0	42	0
00360282	2171	Male	66	165	60	22.0386	Yes	Yes	Yes	Radical	Laparoscopy	Distal	Lower	Moderate-poor	Adenocarcinoma	No	No	3	0	T2	N0	M0	IB	3.48	Unknown	12.4	3.74	0.63	15.54	0.5	None	No	0	42	0
00418761	2172	Female	78	148	44	20.0877	Yes	No	No	Radical	Open	Distal	Lower	Poor	Adenocarcinoma	Yes	Yes	9	1	T4b	N2	M0	IIIB	1.35	9.73	8.9	2.4	2.46	300	5.35	negative	No	0	42	0
00359564	2173	Male	84	165	43.5	15.978	No	No	No	Radical	Laparoscopy	Distal	Lower	Moderate-poor	Adenocarcinoma	No	No	2.5	0	T1a	N0	M0	IA	3.19	10.54	16.7	1.35	Unknown	Unknown	Unknown	None	No	0	42	0
00287724	2174	Male	71	166	60	21.7738	No	No	No	Radical	Open	Total	Lower	Moderate-poor	Adenocarcinoma	No	No	8.5	1	T4a	N2	M0	IIIA	2.14	14.89	5.3	1.75	4.28	5.78	3.17	Negative	Yes	0	42	1
00305623	2175	Female	72	158	59.5	23.8343	No	Yes	No	Radical	Open	Distal	Lower	Moderate-poor	Adenocarcinoma	No	No	6	1	T4a	N3a	M0	IIIB	2.15	13.67	8.7	1.49	3.37	22.75	5.76	Negative	Yes	0	42	1
00363708	2180	Male	69	176	58	18.7242	No	Yes	Yes	Radical	Laparoscopy	Distal	Lower	Moderate-poor	LSRC	Yes	Yes	3	0	T2	N0	M0	IB	4.19	4.81	9	3.04	5.04	1.02	5.79	None	No	0	41	0
00317773	2181	Female	75	143	37	18.0938	No	No	No	Radical	Open	Distal	Lower	Moderate-poor	Adenocarcinoma	Yes	No	5.5	1	T4a	N2	M0	IIIA	1.4	18.14	18.4	3.06	8.5	1.85	9.92	(2+)	Yes	0	41	1
00363047	2187	Male	50	176	60	19.3698	No	Yes	Yes	Radical	Unknown	Distal	Lower	poor	LSRC	Yes	Yes	2.5	0	T4a	N3a	M0	IIIB	2.18	2.26	15.1	2.6	9.32	1.25	6.95	Negative	No	0	41	0
00363465	2190	Male	65	171	70	23.939	No	No	No	Radical	Laparoscopy	Distal	Lower	Moderate-poor	Adenocarcinoma	No	No	1.6	0	T2	N0	M0	IB	2.67	Unknown	7.5	2.77	2.4	0.66	4.06	None	No	0	41	0
00361658	2191	Female	62	145	50	23.7812	Yes	No	No	Radical	Open	Distal	Lower	Moderate-poor	Adenocarcinoma	No	No	3	0	T4a	N2	M0	IIIA	3.59	32.9	22.3	5.91	13.43	0.74	11.92	None	No	0	41	0
00363380	2197	Male	74	175	64	20.898	No	Yes	Yes	Radical	Laparoscopy	Distal	Lower	Moderate	Adenocarcinoma	No	No	4.6	0	T4a	N1	M0	IIIA	103.62	4.13	11.1	2.23	2.72	0.83	5.23	None	No	0	41	0
00422199	2198	Female	58	155	61	25.3902	Yes	No	Yes	Radical	Open	Distal	Lower	Poor	Adenocarcinoma	No	No	7	1	T4a	N0	M0	IIB	＜0.5	24.4	30.5	2.5	10.06	0.88	4.37	negative	No	0	41	0
00421711	2199	Female	47	163	58	21.83	Yes	No	No	Radical	Laparoscopy	Distal	Lower	Moderate	Adenocarcinoma	No	No	1	0	T1a	N0	M0	IA	0.55	7.82	10.4	0.8	4.94	0.89	2.78	Unknow	No	0	41	0
00361766	2200	Male	55	172	71	23.9995	Yes	Yes	Yes	Radical	Unknown	Total	Lower	Moderate-poor	LSRC	No	No	0.8	0	T1a	N0	M0	IA	2.47	2.87	6.1	2.27	2.43	2.14	3.46	None	No	0	41	0
00364061	2201	Male	67	159	59	23.3377	No	Yes	No	Radical	Laparoscopy	Distal	Lower	Moderate	Adenocarcinoma	Yes	No	1.3	0	T2	N0	M0	IB	1.98	15.21	9.6	1.69	5.4	0.94	11.13	None	No	0	41	0
00363788	2203	Male	62	172	70.5	23.8304	No	Yes	No	Radical	Laparoscopy	Distal	Lower	Moderate	Adenocarcinoma	Yes	Yes	4	0	T4a	N3a	M0	IIIB	3.41	239.22	7.8	3.47	49.84	1.02	24.9	None	No	0	41	0
00422666	2205	Male	63	170	65	22.4913	No	Yes	Yes	Radical	Open	Distal	Lower	Moderate-poor	Adenocarcinoma	No	Yes	6	1	T3	N0	M0	IIA	4.6	50.87	10.4	4.5	40	1.05	17.81	negative	No	0	41	0
00421897	2206	Female	60	150	52	23.1111	No	No	No	Radical	Laparoscopy	Distal	Lower	Poor	HSRC	No	No	2.5	0	T1a	N0	M0	IA	1.49	12.68	7	＜0.5	7.75	2.55	1.64	Unknow	No	0	41	0
00363076	2208	Female	68	155	61.5	25.5983	No	No	No	Radical	Laparoscopy	Distal	Lower	Moderate-poor	Adenocarcinoma	Yes	No	1.3	0	T1b	N0	M0	IA	4.72	6.75	12.3	4.65	4.31	1.18	14.52	None	No	0	41	0
00422797	2209	Male	63	162	61.5	23.4339	Yes	Yes	No	Radical	Laparoscopy	Distal	Lower	Poor	Adenocarcinoma	Yes	No	2.5	0	T2	N0	M0	IB	1.19	8.86	12.3	2.7	3.98	1.24	3.97	Unknow	No	0	41	0
00362299	2210	Male	58	170	68	23.5294	No	Yes	Yes	Radical	Laparoscopy	Distal	Lower	poor	Adenocarcinoma	No	No	1.2	0	T1b	N2	M0	IIA	2.27	11.57	6.2	101.24	3.59	1.28	2.87	None	No	0	41	0
00364036	2211	Female	72	155	47.5	19.7711	No	No	No	Radical	Laparoscopy	Distal	Lower	Moderate-poor	LSRC	Yes	No	1.8	0	T4a	N0	M0	IIB	2.93	4.93	7.4	1.77	4.56	3.16	6.19	None	No	0	41	0
00423994	2212	Male	83	161	58	22.3757	No	No	Yes	Radical	Open	Distal	Lower	Poor	Adenocarcinoma	No	Yes	1.5	0	T1b	N0	M0	IA	0.7	32.04	10	2.5	3.86	1.35	7.46	Unknow	No	0	41	0
00421743	2213	Male	63	174	69	22.7903	Yes	Yes	Yes	Radical	Laparoscopy	Distal	Lower	Moderate-poor	Adenocarcinoma	No	No	0.8	0	T1a	N0	M0	IA	5.27	44.07	12.3	2.3	15.11	1.4	10.84	Unknow	No	0	41	0
00361949	2214	Male	54	170	67	23.1834	Yes	Yes	No	Radical	Laparoscopy	Distal	Lower	Moderate-poor	Adenocarcinoma	No	No	1.8	0	T2	N1	M0	IIA	3.09	18.07	6	2.36	6.69	1.58	8.33	None	No	0	41	0
00423219	2215	Male	62	155	53	22.0604	Yes	Yes	No	Radical	Open	Distal	Lower	Moderate	Adenocarcinoma	No	No	2	0	T2	N0	M0	IB	3.76	34.35	14.1	2.2	7.81	1.87	11.85	Unknow	No	0	41	0
00422327	2217	Male	60	168	65	23.03	No	No	No	Radical	Laparoscopy	Distal	Lower	Moderate	Adenocarcinoma	Yes	No	1	0	T1b	N1	M0	IB	＜0.5	11.39	10.4	1.1	3.66	1.88	9.15	(1+)	No	0	41	0
00363531	2218	Male	47	176	62	20.0155	Yes	Yes	No	Radical	Laparoscopy	Total	Lower	poor	Adenocarcinoma	No	Yes	8	1	T4a	N2	M0	IIIA	2.33	9.05	6.9	9.56	4.57	1.88	5.15	None	No	0	41	0
00422953	2219	Female	72	155	54	22.4766	Yes	No	No	Radical	Laparoscopy	Distal	Lower	Moderate-poor	Adenocarcinoma	Yes	No	2	0	T1b	N0	M0	IA	3.02	20.96	15.7	3.8	5.83	1.92	8.03	Unknow	No	0	41	0
00363869	2220	Female	47	157	54	21.9076	No	No	No	Radical	Laparoscopy	Distal	Lower	Poor	HSRC	No	No	1.5	0	T1a	N0	M0	IA	0.55	2.21	13.5	2.53	3.7	6.63	3.62	None	No	0	41	0
00421849	2223	Female	76	153	51	21.7865	No	No	No	Radical	Laparoscopy	Distal	Lower	Moderate	Adenocarcinoma	Yes	Yes	3	0	T4a	N1	M0	IIIA	＜0.5	8.2	6.8	2.5	2.64	2.29	2.84	negative	No	0	41	0
00421543	2224	Male	65	163	51	19.1953	No	No	No	Radical	Open	Total	Lower	Moderate-poor	LSRC	Yes	No	5	1	T2	N2	M0	IIB	3.14	101.01	14.7	0.9	65.81	8.38	25.71	(3+)	No	0	41	0
00362991	2225	Female	69	147	52	24.064	No	No	No	Radical	Open	Distal	Lower	Poor	HSRC	No	No	2.5	0	T1a	N0	M0	IA	3.02	9.86	17	2.96	8.66	9.45	9.25	None	No	0	41	0
00363018	2227	Female	58	150	53	23.5556	Yes	No	No	Radical	Open	Distal	Lower	Moderate-poor	Adenocarcinoma	No	No	Unknown	999	T1a	N0	M0	IA	2.99	7.18	5.7	1.7	5.54	1.12	6.65	None	No	0	41	0
00363778	2228	Male	66	171	77	26.3329	Yes	No	No	Radical	Open	Distal	Lower	Unknown	LSRC	Yes	Yes	5.5	1	T4a	N1	M0	IIIA	1.39	5.41	6.7	2.42	3.35	16.38	2.04	Negative	No	0	41	0
00419355	2229	Male	58	168	74	26.2188	Yes	Yes	Yes	Radical	Laparoscopy	Distal	Lower	Moderate	Adenocarcinoma	No	No	1.5	0	T1a	N0	M0	IA	1.92	4.72	12.8	3.5	0.81	2.32	0.5	Unknow	No	0	41	0
00362303	2230	Male	70	170	68	23.5294	No	Yes	Yes	Radical	Laparoscopy	Total	Lower	poor	LSRC	Yes	Yes	8	1	T4a	N3b	M0	IIIC	2.85	264.28	15.3	3.01	30.93	42.98	25.28	Negative	No	0	41	0
00361828	2231	Female	52	155	45	18.7305	No	No	No	Radical	Laparoscopy	Total	Lower	poor	LSRC	Yes	Yes	6	1	T4a	N3b	M0	IIIC	20.18	4946.07	43	1.51	425.44	47.62	204.16	(2+)	No	0	41	0
00362409	2234	Male	41	168	60	21.2585	No	Yes	No	Radical	Laparoscopy	Distal	Lower	Moderate-poor	Adenocarcinoma	No	No	3.5	0	T4a	N0	M0	IIB	5.58	11.66	6.9	2.87	16.65	2.66	8.43	Negative	No	0	41	0
00422313	2236	Female	66	155	45	18.7305	Yes	No	No	Radical	Laparoscopy	Distal	Lower	Moderate	Adenocarcinoma	No	No	1.3	0	T1b	N0	M0	IA	＜0.5	11.19	5.7	1.9	3.98	3.21	5	Unknow	No	0	41	0
00422294	2237	Male	74	168	62	21.9671	No	Yes	Yes	Radical	Open	Distal	Lower	Poor	Adenocarcinoma	No	Yes	5	1	T4a	N2	M0	IIIA	1.12	5.14	19.5	1	1.59	3.36	0.5	(1+)	No	0	41	0
00363393	2239	Male	59	163	59	22.2063	No	Yes	No	Radical	Laparoscopy	Distal	Lower	Moderate	Adenocarcinoma	Yes	No	2	0	T3	N1	M0	IIB	3.78	7.46	14.1	2.73	4.37	3.9	5.43	None	No	0	41	0
00423526	2241	Female	29	160	53.5	20.8984	Yes	No	No	Radical	Laparoscopy	Distal	Lower	Poor	HSRC	No	No	3.5	0	T1b	N2	M0	IIA	＜0.5	13.1	14.9	1.8	3.94	1.14	2.23	(1+)	Yes	0	40	1
00420466	2242	Male	66	165	55	20.202	No	No	No	Radical	Laparoscopy	Total	Lower	Moderate-poor	Adenocarcinoma	No	No	2.2	0	T1b	N1	M0	IB	0.89	21.63	16.2	0.8	8.75	5.21	9.78	Unknow	No	0	41	0
00423631	2246	Male	78	157	45	18.2563	No	Yes	Yes	Radical	Open	Distal	Lower	Poor	Adenocarcinoma	Yes	Yes	3.5	0	T4b	N3a	M0	IIIC	1.74	164.79	18	2.9	25.44	7.56	18.03	Unknow	No	0	41	0
00364342	2249	Male	61	165	50	18.3655	Yes	Yes	Yes	Radical	Open	Distal	Lower	poor	LSRC	No	Yes	5	1	T4a	N3a	M0	IIIB	4.4	6.35	8.9	1.93	3.07	0.58	4.2	None	No	0	40	0
00362293	2250	Female	53	150	50	22.2222	No	No	No	Radical	Laparoscopy	Distal	Lower	Well-moderate	Adenocarcinoma	No	No	2.2	0	T1a	N0	M0	IA	1.03	48.97	14	1.05	Unknown	Unknown	Unknown	None	No	0	41	0
00365428	2252	Female	51	161	59.5	22.9544	Yes	No	No	Radical	Laparoscopy	Distal	Lower	Poor	HSRC	No	Yes	3	0	T4a	N3a	M0	IIIB	0.94	4.76	6.7	1.37	3.14	0.76	5.77	None	No	0	40	0
00365751	2253	Male	47	170	77	26.6436	No	No	Yes	Radical	Open	Distal	Lower	Poor	HSRC	No	No	1.5	0	T1a	N0	M0	IA	1.6	Unknown	8.7	11.53	4.34	0.78	1.62	None	No	0	40	0
00366256	2254	Male	47	180	67	20.679	No	Yes	Yes	Radical	Laparoscopy	Distal	Lower	poor	LSRC	No	Yes	11	1	T4a	N2	M0	IIIA	5.04	Unknown	6.4	1.13	4.43	0.87	2.61	None	No	0	40	0
00364139	2255	Male	68	168	60	21.2585	Yes	Yes	No	Radical	Open	Total	Lower	Moderate-poor	Adenocarcinoma	No	No	1	0	T1a	N0	M0	IA	3.61	Unknown	17.4	2.8	Unknown	Unknown	Unknown	None	No	0	41	0
00262322	2256	Male	65	164	71	26.398	No	No	Yes	Radical	Open	Distal	Lower	Moderate-poor	Adenocarcinoma	No	Yes	2.5	0	T4a	N2	M0	IIIA	1.98	310.37	6.2	1.47	37.3	5.23	Unknown	negative	Yes	0	41	1
00366487	2259	Female	63	153	55	23.4952	Yes	No	No	Radical	Open	Distal	Lower	poor	LSRC	No	Yes	2.2	0	T1b	N0	M0	IA	1.91	9.83	8.1	2.36	3.37	0.95	3.21	Negative	No	0	40	0
00297023	2260	Male	43	168	73	25.8645	Yes	Yes	Yes	Radical	Open	Distal	Lower	poor	Adenocarcinoma	No	No	3.5	0	T4a	N0	M0	IIB	1.6	Unknown	14.4	Unknown	Unknown	Unknown	Unknown	(2+)	Yes	0	41	1
00260142	2266	Male	59	173	55	18.3768	No	No	No	Radical	Open	Distal	Lower	Moderate-poor	Adenocarcinoma	No	No	1.2	0	T1b	N0	M0	IA	0.78	5.79	4.7	2.6	5.28	2.35	Unknown	Unknow	Yes	1	40	1
00366497	2268	Male	60	170	54	18.6851	No	Yes	Yes	Radical	Open	Distal	Lower	poor	LSRC	Yes	Yes	5	1	T4a	N3b	M0	IIIC	3.39	103.63	9.6	7.08	11.12	1.2	6.21	(2+)	No	0	40	0
00263266	2269	Male	60	175	55	17.9592	No	Yes	Yes	Radical	Open	Distal	Lower	Moderate-poor	Adenocarcinoma	Yes	Yes	6	1	T4a	N3a	M0	IIIB	2.87	8.81	6	2.87	7.77	3.35	Unknown	(1+)	Yes	0	40	1
00365264	2272	Male	64	175	75	24.4898	Yes	Yes	Yes	Radical	Open	Distal	Lower	Poor	HSRC	No	Yes	4	0	T4a	N0	M0	IIB	2.58	5.91	6	2.35	5.55	1.37	3.17	None	No	0	40	0
00365888	2273	Female	50	153	66	28.1943	Yes	No	No	Radical	Laparoscopy	Distal	Lower	poor	Adenocarcinoma	Yes	No	1.8	0	T1b	N2	M0	IIA	1.15	Unknown	9.2	2.19	1.56	0.57	0.91	None	No	0	40	0
00366189	2275	Female	58	155	49	20.3954	No	No	No	Radical	Open	Total	Lower	poor	Adenocarcinoma	Yes	Yes	9	1	T4a	N3a	M0	IIIB	0.94	15.22	17.8	2.36	6.78	0.57	4.88	None	No	0	40	0
00365809	2276	Female	47	160	59	23.0469	No	No	No	Radical	Open	Distal	Lower	poor	Adenocarcinoma	No	Yes	5	1	T4a	N0	M0	IIB	1.74	15.01	17.8	1.08	10.48	0.59	10.47	(2+)	No	0	40	0
00366675	2278	Male	69	165	57	20.9366	No	Yes	Yes	Radical	Laparoscopy	Distal	Lower	Moderate-poor	Adenocarcinoma	Yes	No	3	0	T4a	N1	M0	IIIA	2.11	12.87	10.8	3.62	2.54	0.92	3.32	None	No	0	40	0
00365743	2279	Male	57	160	58	22.6562	No	No	No	Radical	Open	Distal	Lower	Moderate-poor	Adenocarcinoma	Yes	No	4	0	T2	N0	M0	IB	2.14	Unknown	4.9	2.69	2.69	0.93	1.04	None	No	0	40	0
00365058	2280	Male	60	165	62	22.7732	Yes	No	No	Radical	Open	Distal	Lower	Moderate	Adenocarcinoma	No	No	2	0	T4a	N0	M0	IIB	1.94	184.01	9.2	3.13	17.6	0.99	17.08	(3+)	No	0	40	0
00364559	2281	Male	69	172	60	20.2812	No	No	No	Radical	Laparoscopy	Distal	Lower	poor	Adenocarcinoma	No	No	9	1	T4a	N0	M0	IIB	4.16	Unknown	29.4	2.66	1.37	1.04	0.78	None	No	0	40	0
00425987	2282	Male	78	162	63	24.0055	No	No	No	Radical	Laparoscopy	Distal	Lower	Poor	Adenocarcinoma	No	No	1.5	0	T1b	N0	M0	IA	1.48	9.58	5.6	1.6	2.33	1.07	3.54	Unknow	No	0	40	0
00424374	2283	Male	45	170	79	27.3356	Yes	Yes	No	Radical	Laparoscopy	Distal	Lower	Well	Adenocarcinoma	No	No	1	0	T1a	N0	M0	IA	0.79	25.67	9.7	0.7	6.06	1.08	7.14	Unknow	No	0	40	0
00425592	2284	Male	64	160	68	26.5625	Yes	Yes	No	Radical	Laparoscopy	Distal	Lower	Well	Adenocarcinoma	No	No	0.6	0	T1a	N0	M0	IA	＜0.5	7.86	5.7	4	2.75	1.11	1.43	Unknow	No	0	40	0
00365275	2286	Male	53	170	56.5	19.5502	Yes	No	No	Radical	Open	Distal	Lower	Poor	HSRC	No	No	2.5	0	T1b	N0	M0	IA	0.77	6.17	5.1	1.78	7.5	2.18	4.89	None	No	0	40	0
00424954	2287	Male	75	169	57	19.9573	Yes	Yes	Yes	Radical	Laparoscopy	Distal	Lower	Moderate	Adenocarcinoma	No	No	3	0	T1b	N0	M0	IA	1.6	23.14	28.5	4.2	8.52	1.11	7.68	Unknow	No	0	40	0
00366581	2289	Male	55	167	52	18.6453	No	No	No	Radical	Open	Distal	Lower	Moderate-poor	Adenocarcinoma	No	No	2	0	T1b	N0	M0	IA	1.73	4.94	6.5	2.61	2.6	1.32	1.61	None	No	0	40	0
00366753	2290	Male	60	168	51	18.0697	No	Yes	Yes	Radical	Laparoscopy	Total	Lower	poor	Adenocarcinoma	No	No	5	1	T4a	N0	M0	IIB	3.97	3.18	138.2	2.35	2.87	1.34	1.8	None	No	0	40	0
00367079	2293	Female	67	157	54	21.9076	No	No	No	Radical	Open	Distal	Lower	Moderate-poor	Adenocarcinoma	Yes	No	1.5	0	T1b	N1	M0	IB	4.87	36.28	20.8	2.5	13.67	1.62	23.6	None	No	0	40	0
00365261	2294	Male	49	170	60	20.7612	No	Yes	Yes	Radical	Open	Distal	Lower	Moderate	Adenocarcinoma	Yes	No	2.5	0	T2	N2	M0	IIB	10.17	15.49	8.6	6.45	7.68	1.72	4.59	None	No	0	40	0
00365884	2295	Male	35	169	54	18.9069	No	No	No	Radical	Laparoscopy	Distal	Lower	poor	LSRC	No	Yes	2.5	0	T4a	N2	M0	IIIA	4.21	8.49	5.8	1.64	5.99	3.65	3.75	Negative	No	0	40	0
00424673	2300	Male	61	153	52	22.2137	Yes	Yes	No	Radical	Laparoscopy	Distal	Lower	Moderate	Adenocarcinoma	No	No	2	0	T1b	N0	M0	IA	1.33	10.43	9.7	1.5	2.66	1.85	1.48	Unknow	No	0	40	0
00426005	2301	Male	63	165	53	19.4674	No	Yes	Yes	Radical	Open	Distal	Lower	Moderate	Adenocarcinoma	No	No	3	0	T2	N0	M0	IB	2.31	10.09	14.5	3.6	5.96	1.94	3.22	Unknow	No	0	40	0
00426034	2303	Female	68	150	60	26.6667	No	No	No	Radical	Laparoscopy	Distal	Lower	Moderate	Adenocarcinoma	No	No	2	0	T1a	N0	M0	IA	1.36	13.52	8.6	3	2.41	2.07	6.09	Unknow	No	0	40	0
00411301	2304	Male	63	164	55	20.4491	Yes	Yes	No	Radical	Open	Distal	Lower	Poor	Adenocarcinoma	No	No	1	0	T1b	N0	M0	IA	＜0.5	5.94	8.3	＜0.5	1.33	2.12	0.63	Unknow	No	0	40	0
00367185	2306	Female	51	156	50	20.5457	No	No	No	Radical	Open	Distal	Lower	Moderate-poor	LSRC	Yes	No	4.5	0	T3	N2	M0	IIIA	1.63	2.82	9.4	2.33	3.6	7.19	3.76	None	No	0	40	0
00364319	2308	Male	68	154	43.5	18.342	No	No	Yes	Radical	Open	Distal	Lower	Moderate	Adenocarcinoma	No	Yes	7.5	1	T3	N1	M0	IIB	0.95	18.93	9.1	1.83	5.13	2.13	4.68	None	No	0	40	0
00426460	2310	Male	64	165	60	22.0386	No	No	No	Radical	Laparoscopy	Distal	Lower	Poor	Adenocarcinoma	Yes	No	4	0	T1b	N0	M0	IA	1.3	3.48	15	2.2	1.62	2.72	0.5	Unknow	No	0	40	0
00364690	2311	Male	79	153	50	21.3593	No	Yes	Yes	Radical	Laparoscopy	Distal	Lower	Moderate-poor	Adenocarcinoma	No	No	5	1	T4a	N2	M0	IIIA	3.91	7.58	24.7	3.75	3.21	3.05	4.67	None	No	0	40	0
00424936	2312	Female	51	158	52	20.83	Yes	No	No	Radical	Laparoscopy	Distal	Lower	Poor	Adenocarcinoma	No	Yes	4	0	T1b	N2	M0	IIA	1.29	10.06	12.9	3.5	4.23	3.27	1.11	Unknow	No	0	40	0
00426086	2314	Female	72	147	36	16.6597	No	No	No	Radical	Laparoscopy	Distal	Lower	Moderate	Adenocarcinoma	No	No	1	0	T1a	N0	M0	IA	2.12	12.33	10.8	1.6	3.91	3.46	5.13	Unknow	No	0	40	0
00387625	2316	Male	57	171	79	27.0169	No	Yes	Yes	Radical	Open	Distal	Lower	poor	LSRC	Yes	Yes	10	1	T4a	N3b	M0	IIIC	7.38	<2.00	3.9	1.6	1.36	15.61	0.5	Negative	Yes	1	40	1
00336951	2318	Female	59	159	52	20.5688	Yes	No	No	Radical	Open	Distal	Lower	poor	LSRC	No	Yes	4	0	T4a	N2	M0	IIIA	0.95	72.99	15.7	1.96	7.13	107	21.7	Negative	Yes	1	40	1
00348858	2320	Female	67	145	47	22.3543	No	No	No	Radical	Open	Total	Lower	poor	LSRC	No	Yes	10	1	T4a	N1	M0	IIIA	2.55	3.77	7.7	2.56	Unknown	Unknown	Unknown	None	Yes	1	40	1
00426901	2323	Female	72	148	48	21.9138	Yes	No	No	Radical	Open	Distal	Lower	Moderate	Adenocarcinoma	No	Yes	9	1	T4a	N2	M0	IIIA	3.18	469.83	17.8	1.5	71.76	3.97	66.55	Unknow	No	0	40	0
00247056	2325	Male	49	170	62	21.4533	No	Yes	No	Radical	Open	Distal	Lower	Poor	HSRC	Yes	Yes	6	1	T4a	N3b	M0	IIIC	1.57	5.31	10.3	1.72	4.13	1.21	Unknown	(2+)	Yes	0	39	1
00366379	2327	Female	64	147	44	20.3619	Yes	No	No	Radical	Open	Distal	Lower	Moderate	Adenocarcinoma	No	No	4.5	0	T4b	N1	M0	IIIB	4.09	7.9	15.1	6.31	9.53	4.67	7.37	None	No	0	40	0
00312482	2329	Female	34	158	57	22.8329	No	No	No	Radical	Open	Unknown	Lower	Poor	HSRC	No	No	3	0	T4a	N2	M0	IIIA	1.1	Unknown	50.5	2.29	0.67	1.9	0.5	Negative	Yes	1	39	1
00410887	2331	Male	63	160	60	23.4375	Yes	No	No	Radical	Open	Distal	Lower	Moderate	Adenocarcinoma	No	No	1.5	0	T3	N3a	M0	IIIB	3.24	22.86	9.1	1.8	7.98	5.75	4.58	Unknow	No	0	40	0
00409957	2334	Female	68	158	55	22.0317	Yes	No	No	Radical	Open	Distal	Lower	Poor	Adenocarcinoma	No	No	4	0	T1b	N0	M0	IA	1.59	6.11	18.6	1.3	1.87	12.66	1.82	negative	No	0	40	0
00423815	2335	Male	61	175	70	22.8571	Yes	Yes	Yes	Radical	Laparoscopy	Distal	Lower	Moderate	Adenocarcinoma	No	No	1.5	0	T1a	N0	M0	IA	＜0.5	10.13	8.2	0.5	5.05	22.76	3.18	Unknow	No	0	40	0
00368890	2339	Male	45	177	78	24.8971	No	Yes	Yes	Radical	Laparoscopy	Distal	Lower	poor	LSRC	No	No	2	0	T1a	N0	M0	IA	2.06	3.36	11.4	2.47	2.79	0.75	3.13	None	No	0	39	0
00364330	2340	Male	66	175	95	31.0204	Yes	Yes	No	Radical	Laparoscopy	Distal	Lower	Moderate	Adenocarcinoma	No	No	1.6	0	T1a	N0	M0	IA	2.47	Unknown	5.7	1.66	Unknown	Unknown	Unknown	None	No	0	40	0
00386266	2341	Female	67	150	40	17.7778	No	No	No	Radical	Open	Total	Lower	poor	LSRC	Yes	No	9	1	T3	N0	M0	IIA	1.64	17.83	24.4	51.73	2.84	0.82	2.02	None	No	0	39	0
00428298	2343	Male	69	172	55	18.5911	Yes	Yes	Yes	Radical	Laparoscopy	Distal	Lower	Poor	HSRC	No	No	1	0	T1a	N0	M0	IA	1.86	13.06	5.8	＜0.5	6.36	0.9	3.95	Unknow	No	0	39	0
00303305	2344	Male	63	172	63	21.2953	No	Yes	Yes	Radical	Laparoscopy	Total	Lower	Moderate-poor	Adenocarcinoma	No	Yes	6	1	T4a	N3a	M0	IIIB	1.58	3.22	9.7	1.07	3.4	7.11	7.1	(3+)	Yes	0	40	1
00290650	2345	Male	65	167	66	23.6652	No	No	No	Radical	Open	Distal	Lower	poor	Adenocarcinoma	Yes	Yes	6	1	T4a	N2	M0	IIIA	0.65	71.17	6	3.09	5.78	13.43	3.77	Negative	Yes	0	40	1
00302230	2347	Male	63	170	67	23.1834	Yes	Yes	Yes	Radical	Open	Distal	Lower	poor	Adenocarcinoma	Yes	Yes	6	1	T4a	N0	M0	IIB	1.47	Unknown	23.9	2.44	0.61	0.85	3.15	Negative	Yes	0	39	1
00368196	2348	Male	67	165	55	20.202	No	No	Yes	Radical	Laparoscopy	Distal	Lower	Poor	HSRC	No	No	2.3	0	T1a	N0	M0	IA	3.1	4.15	8.5	2.08	3.7	1.04	8.13	None	No	0	39	0
00319130	2350	Male	68	162	55	20.9572	No	Yes	Yes	Radical	Open	Distal	Lower	Moderate	Adenocarcinoma	Yes	Yes	4	0	T4a	N1	M0	IIIA	7.02	6.01	14.4	1.96	3.78	1.32	Unknown	None	Yes	0	39	1
00286798	2351	Male	59	162	66	25.1486	No	Yes	No	Radical	Open	Total	Lower	Moderate-poor	Adenocarcinoma	Yes	Yes	4	0	T4a	N2	M0	IIIA	5.34	1186.17	11.6	1.52	11.32	1.71	10.23	Negative	Yes	0	39	1
00367765	2352	Female	46	165	65	23.8751	Yes	No	No	Radical	Open	Total	Lower	Poor	HSRC	No	No	4.5	0	T1a	N1	M0	IB	0.91	2.64	10.8	1.47	3.67	1.13	3.45	None	No	0	39	0
00235903	2354	Male	56	165	70	25.7117	Yes	Yes	Yes	Radical	Open	Distal	Lower	Poor	Adenocarcinoma	No	No	8	1	T1b	N3a	M0	IIB	3.72	1771.59	8.1	2.25	66.5	2.9	Unknown	Unknow	Yes	1	39	1
00368757	2355	Female	71	145	40	19.025	No	Yes	Yes	Radical	Laparoscopy	Distal	Lower	Moderate	Adenocarcinoma	No	No	1	0	T1a	N0	M0	IA	3.98	24.02	8.8	2.35	14	0.48	17.61	None	No	0	39	0
00393654	2359	Male	52	170	60	20.7612	No	No	No	Radical	Laparoscopy	Distal	Lower	poor	Adenocarcinoma	No	No	5	1	T3	N1	M0	IIB	4.97	3.02	18.9	139.18	2.98	0.71	3.41	None	No	0	39	0
00369075	2360	Male	72	170	67	23.1834	No	No	No	Radical	Open	Distal	Lower	Moderate-poor	Adenocarcinoma	Yes	No	3.2	0	T4a	N2	M0	IIIA	5.68	2903.91	10.3	2.2	412	0.78	88.89	None	No	0	39	0
00428740	2362	Male	59	170	69	23.8754	No	No	No	Radical	Laparoscopy	Distal	Lower	Moderate-poor	Adenocarcinoma	No	No	2.5	0	T1a	N0	M0	IA	1.12	10.52	10.7	＜0.5	2.35	0.97	3.89	Unknow	No	0	39	0
00366913	2363	Male	38	162	53	20.1951	No	Yes	Yes	Radical	Open	Total	Lower	poor	Adenocarcinoma	Yes	No	6	1	T4a	N3a	M0	IIIB	6.52	14.54	7.5	2.54	8.14	0.98	11.84	Negative	No	0	39	0
00427106	2364	Male	52	168	59.5	21.0813	Yes	Yes	No	Radical	Open	Distal	Lower	Moderate-poor	Adenocarcinoma	No	No	0.8	0	T1b	N2	M0	IIA	＜0.5	9.69	14.4	2.7	2.26	1.01	1.84	Unknow	No	0	39	0
00428290	2365	Female	70	156	44	18.0802	Yes	No	No	Radical	Laparoscopy	Distal	Lower	Moderate	Adenocarcinoma	Yes	No	1	0	T1a	N0	M0	IA	2.88	9.33	9.3	1.4	1.05	1.05	6.38	Unknow	No	0	39	0
00369243	2366	Male	52	168	57	20.1956	No	No	No	Radical	Laparoscopy	Distal	Lower	Poor	HSRC	No	No	1	0	T1b	N0	M0	IA	0.73	3.91	14.4	2.76	2.84	1.44	3.58	(3+)	No	0	39	0
00431613	2368	Male	81	165	64	23.5078	Yes	No	No	Radical	Open	Distal	Lower	Poor	Adenocarcinoma	No	No	3.5	0	T3	N3a	M0	IIIB	1.73	23.64	10.7	319.4	11.94	1.11	15.15	(1+)	No	0	39	0
00367609	2369	Male	76	175	50	16.3265	No	Yes	No	Radical	Open	Distal	Lower	Moderate-poor	Adenocarcinoma	No	No	2	0	T1a	N0	M0	IA	5.34	3.41	30.1	2.3	3.47	1.14	5.94	None	No	0	39	0
00369001	2370	Female	46	168	62	21.9671	Yes	No	No	Radical	Open	Distal	Lower	Poor	HSRC	No	No	2.5	0	T1a	N0	M0	IA	0.93	14.53	12.9	2.98	8.05	1.55	7.01	None	No	0	39	0
00427435	2371	Male	51	168	56	19.8413	Yes	No	No	Radical	Open	Distal	Lower	Moderate	Adenocarcinoma	No	No	4	0	T2	N0	M0	IB	2.29	19.62	7.7	2.9	9.13	1.17	10.38	(1+)	No	0	39	0
00367108	2372	Female	48	155	55	22.8928	No	No	No	Radical	Open	Distal	Lower	Poor	HSRC	No	No	1.1	0	T1a	N0	M0	IA	3.41	2.37	10.5	2.49	5.08	1.8	4.66	None	No	0	39	0
00426739	2373	Male	53	165	62	22.7732	Yes	Yes	No	Radical	Laparoscopy	Distal	Lower	Well-moderate	Adenocarcinoma	No	No	2	0	T1a	N0	M0	IA	2.15	20.49	6.8	4.4	12.78	1.17	12.05	Unknow	No	0	39	0
00429060	2374	Male	71	165	48	17.6309	No	Yes	No	Radical	Open	Distal	Lower	Well	Adenocarcinoma	No	No	1.5	0	T1a	N0	M0	IA	4.48	7.94	15.5	1.1	1.37	1.25	0.5	Unknow	No	0	39	0
00428120	2375	Male	67	170	58	20.0692	Yes	Yes	No	Radical	Open	Distal	Lower	Poor	Adenocarcinoma	Yes	Yes	3.6	0	T4a	N3a	M0	IIIB	2.76	5.35	11.1	0.5	1.22	1.26	0.5	negative	No	0	39	0
00367842	2376	Female	73	155	50	20.8117	No	No	No	Radical	Laparoscopy	Distal	Lower	Moderate	Adenocarcinoma	No	Yes	1.8	0	T4a	N1	M0	IIIA	5.54	Unknown	16.9	2.09	1.04	1.3	1.43	None	No	0	39	0
00427031	2377	Female	60	150	55	24.4444	No	No	No	Radical	Laparoscopy	Distal	Lower	Moderate-poor	Adenocarcinoma	No	No	2	0	T1a	N0	M0	IA	0.83	14.93	24.4	2.1	3.6	1.34	3.68	(1+)	No	0	39	0
00428769	2379	Female	79	140	45	22.9592	Yes	No	No	Radical	Open	Distal	Lower	Moderate-poor	Adenocarcinoma	Yes	No	4	0	T2	N3a	M0	IIIA	＜0.5	38.3	12.2	1.7	22.03	1.36	12.29	(1+)	No	0	39	0
00367772	2381	Male	53	170	80	27.6817	No	Yes	Yes	Radical	Open	Distal	Lower	Moderate-poor	Adenocarcinoma	Yes	Yes	1.5	0	T2	N2	M0	IIB	2.58	2.12	24	1.74	3.05	1.42	2.47	None	No	0	39	0
00427606	2382	Male	69	175	60	19.5918	No	No	No	Radical	Laparoscopy	Distal	Lower	Moderate	Adenocarcinoma	No	No	1.5	0	T1b	N0	M0	IA	1.94	16.13	7.1	＜0.5	5.08	1.42	3.85	negative	No	0	39	0
00429577	2383	Female	80	160	54	21.0938	No	No	No	Radical	Open	Distal	Lower	Poor	Adenocarcinoma	No	Yes	3	0	T4a	N0	M0	IIB	0.76	11.42	9.8	1.2	2.32	1.46	0.5	(2+)	No	0	39	0
00371479	2384	Female	60	152	73	31.5963	No	No	No	Radical	Open	Distal	Lower	poor	LSRC	No	No	3	0	T1a	N3a	M0	IIB	1.5	4.46	11.8	2.19	3.47	1.81	4.51	(1+)	No	0	39	0
00418596	2386	Male	68	163	56	21.0772	Yes	Yes	No	Radical	Open	Distal	Lower	Poor	Adenocarcinoma	Yes	No	3	0	T1b	N0	M0	IA	1.2	29.35	10	2.8	7.62	1.52	Unknown	negative	No	0	39	0
00428748	2387	Male	53	163	61.5	23.1473	Yes	Yes	No	Radical	Open	Distal	Lower	Poor	Adenocarcinoma	No	No	5	1	T1b	N0	M0	IA	1.39	12.57	5.1	0.9	4.58	1.6	4.43	Unknow	No	0	39	0
00367136	2388	Female	63	155	47	19.563	No	No	No	Radical	Laparoscopy	Distal	Lower	Moderate-poor	Adenocarcinoma	No	No	2.2	0	T1b	N0	M0	IA	2.23	16.14	8.1	6.13	10.54	1.88	8.37	None	No	0	39	0
00429438	2389	Male	62	177	67	21.3859	Yes	Yes	Yes	Radical	Laparoscopy	Distal	Lower	Moderate-poor	Adenocarcinoma	Yes	No	2	0	T1b	N2	M0	IIA	1.92	8.11	10.1	2.9	2.23	1.9	3.14	(2+)	No	0	39	0
00369248	2390	Male	54	178	71	22.4088	No	Yes	No	Radical	Open	Distal	Lower	Unknown	Adenocarcinoma	No	No	5	1	T4a	N2	M0	IIIA	4.18	33.54	8.4	1.72	13.12	1.96	11.35	None	No	0	39	0
00428713	2392	Female	83	160	54	21.0938	Yes	No	No	Radical	Open	Distal	Lower	Poor	Adenocarcinoma	No	No	7	1	T3	N2	M0	IIIA	1.83	24.32	18.1	0.8	8.7	2	17.04	(1+)	No	0	39	0
00412738	2394	Male	70	168	77	27.2817	Yes	Yes	Yes	Radical	Open	Distal	Lower	Moderate-poor	Adenocarcinoma	No	No	3	0	T2	N3a	M0	IIIA	1.91	9.59	16.7	4	12.83	2.07	6.37	Unknow	No	0	39	0
00368997	2396	Male	61	171	75	25.6489	Yes	Yes	No	Radical	Open	Distal	Lower	poor	Adenocarcinoma	Yes	No	6	1	T2	N1	M0	IIA	15.15	571.85	15	2.04	73.81	2.23	24.65	None	No	0	39	0
00427406	2399	Female	31	163	62	23.3355	No	No	No	Radical	Laparoscopy	Distal	Lower	Poor	LSRC	Yes	Yes	3.5	0	T4a	N2	M0	IIIA	＜0.5	13.69	13.2	0.5	4.31	4.17	4.67	(1+)	No	0	39	0
00369469	2400	Male	52	166	54	19.5965	Yes	Yes	Yes	Radical	Laparoscopy	Distal	Lower	Moderate-poor	LSRC	Yes	Yes	6.6	1	T4a	N3a	M0	IIIB	3.46	80.39	5.5	1.69	14.77	4.38	14.56	None	No	0	39	0
00367332	2402	Male	61	158	60	24.0346	No	Yes	Yes	Radical	Open	Distal	Lower	Moderate-poor	Adenocarcinoma	Yes	No	2.5	0	T2	N0	M0	IB	2.42	Unknown	12.1	2.55	2.42	2.45	2.69	None	No	0	39	0
00367280	2404	Male	46	170	65.5	22.6644	No	Yes	No	Radical	Open	Distal	Lower	poor	LSRC	Yes	Yes	1.5	0	T2	N2	M0	IIB	3.87	<2.00	15.3	2.79	1.02	6.02	0.5	Negative	No	0	39	0
00427493	2408	Male	80	168	65	23.03	No	Yes	No	Radical	Open	Distal	Lower	Poor	LSRC	Yes	Yes	5.5	1	T4a	N2	M0	IIIA	1.4	23.06	10.3	＜0.5	5.8	7.31	3.65	(1+)	No	0	39	0
00367235	2410	Female	50	157	45	18.2563	No	No	No	Radical	Open	Distal	Lower	Poor	HSRC	No	No	0.7	0	T1a	N0	M0	IA	1.61	4.18	16	6.58	2.83	10.4	4.69	None	No	0	39	0
00368329	2411	Male	69	170	73	25.2595	No	No	No	Radical	Laparoscopy	Distal	Lower	Poor	HSRC	No	No	2.5	0	T1a	N0	M0	IA	3.03	36.14	10.8	2.79	11.29	11.59	11.32	None	No	0	39	0
00367793	2413	Male	54	176	67	21.6296	Yes	Yes	No	Radical	Open	Distal	Lower	Moderate-poor	LSRC	No	Yes	3	0	T4a	N0	M0	IIB	1.67	7.59	18.7	2.71	4.92	15.17	4.75	Negative	No	0	39	0
00413002	2415	Female	54	165	73	26.8136	Yes	No	No	Radical	Open	Distal	Lower	Poor	LSRC	No	No	4.5	0	T4a	N1	M0	IIIA	1.08	12.46	9.2	1.4	6.42	29.41	2.78	Unknow	No	0	39	0
00368486	2419	Male	55	112	36	28.699	No	No	No	Radical	Open	Distal	Lower	poor	LSRC	No	No	5	1	T1b	N0	M0	IA	2.42	6.12	16	1.63	Unknown	Unknown	Unknown	Negative	No	0	39	0
00413229	2420	Male	57	168	57.5	20.3727	No	No	No	Radical	Open	Distal	Lower	Moderate	Adenocarcinoma	No	No	1.5	0	T2	N0	M0	IB	3.35	446.55	6.7	＜0.5	394	3.76	51.65	Unknow	No	0	39	0
00369127	2422	Male	69	158	44	17.6254	Yes	Yes	No	Radical	Open	Distal	Lower	poor	LSRC	No	No	1.5	0	T1a	N0	M0	IA	6.46	Unknown	11.2	3.61	Unknown	Unknown	Unknown	None	No	0	39	0
00428568	2423	Female	51	160	62	24.2188	No	No	Yes	Radical	Open	Distal	Lower	Moderate	Adenocarcinoma	No	No	4	0	T4a	N1	M0	IIIA	2.61	7.63	11.9	4	2.37	3.96	0.68	Unknow	No	0	39	0
00368309	2424	Male	60	172	71	23.9995	No	Yes	Yes	Radical	Open	Distal	Lower	Moderate-poor	Adenocarcinoma	Yes	Yes	8	1	T3	N2	M0	IIIA	3.21	Unknown	12.4	4.14	0.96	4.15	0.73	None	No	0	39	0
00418180	2428	Female	53	155	45	18.7305	Yes	No	No	Radical	Open	Distal	Lower	Poor	LSRC	No	Yes	5	1	T4a	N3a	M0	IIIB	0.72	60.8	12.4	2.5	12.71	1.07	23.21	negative	Yes	0	38	1
00339232	2430	Male	64	170	58	20.0692	No	Yes	Yes	Radical	Open	Total	Lower	Moderate-poor	LSRC	Yes	No	5	1	T4a	N3b	M0	IIIC	0.97	8.81	24.7	3.37	2.78	1.54	5.31	None	Yes	0	38	1
00407156	2432	Male	64	160	60	23.4375	No	No	No	Radical	Open	Distal	Lower	Moderate	Adenocarcinoma	No	Yes	2.5	0	T2	N0	M0	IB	0.77	13.73	2.6	2.5	3.49	5.82	2.5	None	No	0	39	0
00318850	2433	Male	59	163	72.5	27.2874	No	Yes	Yes	Radical	Open	Distal	Lower	Poor	HSRC	Yes	Yes	5	1	T4a	N1	M0	IIIA	4.78	31.26	21.5	3.21	9.81	2.11	13.7	Negative	Yes	0	38	1
00368318	2434	Female	62	154	52	21.9261	No	No	No	Radical	Laparoscopy	Distal	Lower	Moderate-poor	Adenocarcinoma	Yes	No	1.8	0	T1b	N1	M0	IB	2.68	3.6	9.3	1.18	3.93	5.97	4.53	None	No	0	39	0
00428125	2435	Male	56	176	77	24.858	Yes	Yes	Yes	Radical	Laparoscopy	Distal	Lower	Moderate-poor	Adenocarcinoma	Yes	No	2.2	0	T4a	N2	M0	IIIA	1.85	19.47	9.9	1.3	10.01	6.79	15.09	(2+)	No	0	39	0
00367427	2436	Male	46	178	64	20.1995	No	Yes	No	Radical	Open	Distal	Lower	poor	Adenocarcinoma	Yes	Yes	3.5	0	T4a	N3b	M0	IIIC	4.31	523.89	8.3	2.07	304.3	7.03	107.4	None	No	0	39	0
00371308	2437	Female	43	160	52	20.3125	No	No	No	Radical	Open	Distal	Lower	Poor	HSRC	No	No	1	0	T1a	N0	M0	IA	1.67	Unknown	10.2	1.52	2.71	0.8	3.95	None	No	0	38	0
00367800	2439	Male	53	170	70	24.2215	Yes	Yes	No	Radical	Open	Distal	Lower	Moderate	Adenocarcinoma	Yes	Yes	5	1	T4a	N3a	M0	IIIB	46.49	Unknown	16.1	36.11	Unknown	9.43	290.8	Negative	No	0	39	0
00366991	2440	Male	60	162	63	24.0055	Yes	Yes	Yes	Radical	Open	Distal	Lower	Well-moderate	Adenocarcinoma	No	No	3.5	0	T1a	N0	M0	IA	1.04	Unknown	18.9	2.78	2.24	14.01	1.42	None	No	0	39	0
00370108	2444	Female	45	159	65	25.711	No	No	No	Radical	Open	Distal	Lower	poor	LSRC	No	Yes	3	0	T4a	N3a	M0	IIIB	1.82	45.05	11.8	1.14	10.01	0.93	6.07	None	No	0	38	0
00418047	2445	Female	59	160	60	23.4375	No	No	No	Radical	Laparoscopy	Distal	Lower	Moderate-poor	Adenocarcinoma	No	No	2	0	T1a	N0	M0	IA	＜0.5	10.69	Unknown	2.6	Unknown	Unknown	Unknown	negative	No	0	39	0
00264016	2446	Male	70	163	52	19.5717	Yes	Yes	No	Radical	Open	Total	Lower	Poor	Adenocarcinoma	Yes	Yes	7	1	T4a	N2	M0	IIIA	2.51	134.95	29.7	2.95	12.69	5.24	Unknown	(2+)	Yes	0	39	1
00265723	2450	Female	39	160	45	17.5781	No	No	No	Radical	Open	Total	Lower	Poor	Adenocarcinoma	No	Yes	3	0	T4a	N2	M0	IIIA	1.89	148.04	11.6	144.43	20.59	2.1	25.93	Unknow	Yes	0	38	1
00240914	2451	Female	75	160	65	25.3906	Yes	No	No	Radical	Open	Distal	Lower	Moderate-poor	Adenocarcinoma	Yes	Yes	3	0	T4a	N2	M0	IIIA	3.5	14.86	10	1.82	7.4	2.64	Unknown	(1+)	Yes	1	38	1
00369605	2452	Male	64	176	80	25.8264	Yes	Yes	Yes	Radical	Open	Distal	Lower	Moderate	Adenocarcinoma	Yes	No	3	0	T1b	N1	M0	IB	2.57	7.25	14.3	4.4	3.24	0.7	4.39	None	No	0	38	0
00370752	2453	Male	52	172	75.5	25.5206	No	Yes	Yes	Radical	Laparoscopy	Distal	Lower	Poor	HSRC	No	No	1.2	0	T1a	N0	M0	IA	5.1	3.27	4.4	5.22	2.72	1.18	4.53	None	No	0	38	0
00430810	2454	Male	63	168	55	19.487	Yes	Yes	Yes	Radical	Open	Total	Lower	Poor	LSRC	Yes	Yes	3	0	T2	N2	M0	IIB	1.05	15.11	10.3	2.9	3.05	1.18	3.19	Unknow	No	0	38	0
00429697	2455	Male	61	162	62.5	23.815	Yes	Yes	Yes	Radical	Laparoscopy	Distal	Lower	Poor	LSRC	No	No	1.3	0	T1b	N0	M0	IA	1.06	15.03	10.7	2.1	5.26	1.19	3.98	negative	No	0	38	0
00371394	2459	Female	68	150	40	17.7778	No	No	No	Radical	Open	Distal	Lower	poor	LSRC	No	No	3	0	T1a	N1	M0	IB	1.65	8.75	14.6	1.73	5.32	1.3	6.27	None	No	0	38	0
00417517	2460	Male	56	175	60	19.5918	Yes	Yes	Yes	Radical	Open	Total	Lower	Poor	Adenocarcinoma	No	No	0.5	0	T2	N0	M0	IB	0.75	16.34	12.8	2.1	8.93	0.89	2.78	Unknow	No	0	38	0
00436195	2461	Male	55	180	82	25.3086	No	No	No	Radical	Open	Distal	Lower	Poor	Adenocarcinoma	Yes	Yes	5	1	T4a	N3b	M0	IIIC	1.09	13.44	12	2.7	10.43	0.9	9.33	Unknow	No	1	38	0
00432305	2462	Male	67	165	78	28.6501	No	Yes	No	Radical	Laparoscopy	Distal	Lower	Moderate-poor	Adenocarcinoma	No	No	2	0	T1b	N0	M0	IA	3.87	15.06	13.4	0.7	7.36	0.91	9.7	Unknow	No	0	38	0
00371100	2463	Female	31	165	55	20.202	No	No	No	Radical	Open	Distal	Lower	Poor	HSRC	No	No	0.9	0	T1a	N0	M0	IA	Unknown	9.79	17.3	1.73	3.55	2.1	4.64	None	No	0	38	0
00369557	2464	Female	75	160	31	12.1094	Yes	No	No	Radical	Open	Distal	Lower	Moderate-poor	Adenocarcinoma	Yes	No	3.8	0	T4a	N1	M0	IIIA	5.45	Unknown	40	0.84	1.62	0.93	0.5	None	No	0	38	0
00429857	2465	Female	70	152	45	19.4771	No	No	No	Radical	Laparoscopy	Distal	Lower	Moderate-poor	Adenocarcinoma	No	Yes	2.5	0	T2	N0	M0	IB	1.95	17.02	11.1	0.9	6.61	0.93	8.35	negative	No	0	38	0
00371588	2467	Male	82	173	73	24.3911	No	No	No	Radical	Open	Distal	Lower	poor	Adenocarcinoma	Yes	Yes	2.8	0	T4a	N0	M0	IIB	1.22	12.71	9.7	3.68	4.06	0.95	5.6	None	No	0	38	0
00431183	2468	Male	68	163	56	21.0772	Yes	No	No	Radical	Laparoscopy	Distal	Lower	Poor	LSRC	Yes	Yes	5	1	T4a	N2	M0	IIIA	1.5	10.61	12.2	0.8	3.71	1.54	2.86	negative	No	0	38	0
00435643	2469	Male	69	178	74	23.3556	No	Yes	No	Radical	Open	Distal	Lower	Moderate-poor	Adenocarcinoma	Yes	No	1.8	0	T1b	N1	M0	IB	2.23	33.02	15.5	3.5	12.31	0.95	19	Unknow	No	0	38	0
00431792	2470	Female	58	160	47	18.3594	No	No	No	Radical	Open	Distal	Lower	Moderate-poor	Adenocarcinoma	Yes	No	5	1	T2	N1	M0	IIA	＜0.5	19.83	7.9	4	4.74	1.02	3.92	(2+)	No	0	38	0
00370483	2472	Male	69	162	63.5	24.196	No	No	No	Radical	Laparoscopy	Distal	Lower	Moderate	Adenocarcinoma	Yes	Yes	2.5	0	T4a	N2	M0	IIIA	1.4	Unknown	11.7	1.6	0.96	1.04	0.5	Negative	No	0	38	0
00430902	2473	Male	54	169	67	23.4586	Yes	Yes	Yes	Radical	Open	Distal	Lower	Poor	Adenocarcinoma	Yes	No	4	0	T1b	N1	M0	IB	1.18	17.02	2.5	4.2	13.17	1.06	9.19	Unknow	No	0	38	0
00432218	2475	Male	51	173	80	26.7299	Yes	Yes	No	Radical	Open	Distal	Lower	Poor	Adenocarcinoma	No	Yes	2.5	0	T3	N1	M0	IIB	＜0.5	16.93	9.6	＜0.5	6.19	1.08	7.75	(1+)	No	0	38	0
00430621	2476	Female	70	145	51	24.2568	No	No	No	Radical	Laparoscopy	Distal	Lower	Moderate-poor	Adenocarcinoma	No	No	1.2	0	T1b	N0	M0	IA	4.4	17.59	15.5	3.3	6.69	1.2	7.11	negative	No	0	38	0
00417146	2477	Male	54	167	55	19.721	Yes	Yes	Yes	Radical	Open	Distal	Lower	Moderate	Adenocarcinoma	No	Yes	5.5	1	T4a	N2	M0	IIIA	1.07	10.7	11.1	3.3	4.8	1.24	2.75	(1+)	No	0	38	0
00371276	2480	Female	49	158	60	24.0346	No	No	No	Radical	Open	Distal	Lower	poor	LSRC	Yes	Yes	7	1	T4a	N1	M0	IIIA	1.43	Unknown	7.2	1.84	1.27	3.41	0.5	(1+)	No	0	38	0
00432913	2481	Female	66	150	65	28.8889	Yes	No	No	Radical	Laparoscopy	Distal	Lower	Poor	HSRC	No	No	1.5	0	T1a	N2	M0	IIA	1.14	16.27	16.3	＜0.5	4.81	3.42	11.29	Unknow	No	0	38	0
00430879	2482	Male	54	165	65	23.8751	Yes	No	Yes	Radical	Laparoscopy	Distal	Lower	Moderate	Adenocarcinoma	No	No	1.5	0	T1a	N0	M0	IA	＜0.5	12.4	5.4	＜0.5	3.87	1.38	3.08	Unknow	No	0	38	0
00430705	2484	Male	58	164	70	26.0262	Yes	Yes	No	Radical	Laparoscopy	Distal	Lower	Moderate-poor	Adenocarcinoma	No	Yes	2.8	0	T2	N0	M0	IB	2.91	11.03	16.3	11.2	9.86	1.48	9.01	Unknow	No	1	38	0
00430709	2485	Male	68	162	52.5	20.0046	No	No	Yes	Radical	Open	Total	Lower	Poor	HSRC	No	Yes	6	1	T3	N3a	M0	IIIB	13.37	243.69	305.1	3.2	19.83	6.58	30.84	negative	No	0	38	0
00416163	2486	Female	60	160	59	23.0469	Yes	No	No	Radical	Open	Distal	Lower	Moderate-poor	Adenocarcinoma	Yes	No	5	1	T4a	N0	M0	IIB	0.9	7.39	7.6	1.2	5.68	1.5	6.6	(1+)	No	0	38	0
00431208	2489	Female	61	160	60.5	23.6328	Yes	No	No	Radical	Open	Distal	Lower	Poor	LSRC	No	No	5.2	1	T3	N2	M0	IIIA	3.42	8.86	15.7	＜0.5	1.67	13.31	0.5	negative	No	0	38	0
00371023	2490	Male	59	158	61	24.4352	No	Yes	Yes	Radical	Open	Distal	Lower	Moderate-poor	Adenocarcinoma	Yes	No	1.8	0	T1b	N0	M0	IA	0.87	6.11	8.3	1.96	4.55	1.62	5.24	None	No	0	38	0
00432065	2491	Male	63	173	74	24.7252	No	No	No	Radical	Laparoscopy	Distal	Lower	Moderate-poor	Adenocarcinoma	Yes	No	3.5	0	T3	N2	M0	IIIA	10.95	3.68	4.4	17.5	1.73	1.63	0.5	negative	No	0	38	0
00416988	2496	Male	62	164	64	23.7954	No	No	No	Radical	Open	Distal	Lower	Moderate-poor	Adenocarcinoma	No	Yes	2.5	0	T4a	N1	M0	IIIA	62.51	5.48	20.4	5.2	2.98	2.76	1.78	Unknow	No	0	38	0
00430102	2499	Male	77	165	60	22.0386	No	No	No	Radical	Open	Distal	Lower	Poor	Adenocarcinoma	Yes	Yes	4	0	T4a	N3a	M0	IIIB	1.95	16.97	11.3	＜0.5	2.63	2.91	6	negative	No	0	38	0
00417555	2501	Male	70	160	49	19.1406	Yes	Yes	No	Radical	Open	Distal	Lower	Moderate	Adenocarcinoma	No	No	4	0	T4a	N0	M0	IIB	2.23	24.93	8.1	4.8	7.85	4.05	12.09	Unknow	No	0	38	0
00333559	2503	Male	67	174	59	19.4874	No	No	No	Radical	Open	Distal	Lower	poor	LSRC	No	Yes	1.5	0	T2	N3a	M0	IIIA	3.64	3.76	4.2	1.84	2.14	1.16	4.24	None	Yes	0	37	1
00231528	2507	Male	80	172	68	22.9854	Yes	Yes	Yes	Radical	Open	Distal	Lower	Poor	LSRC	Yes	Yes	4	0	T4a	N3a	M0	IIIB	3.43	186.46	9.4	2.49	31.6	1.37	Unknown	(2+)	Yes	0	37	1
00295840	2508	Male	51	161	65	25.0762	No	Yes	No	Radical	Open	Total	Lower	poor	LSRC	Yes	Yes	8	1	T4a	N3a	M0	IIIB	1.25	4.72	9.6	1.4	3.26	1.41	1.55	(1+)	Yes	0	37	1
00369457	2511	Female	80	166	66	23.9512	No	No	No	Radical	Open	Distal	Lower	Moderate-poor	Adenocarcinoma	Yes	Yes	5.5	1	T4a	N3a	M0	IIIB	3.61	Unknown	18.2	2.48	1.47	24.97	0.5	Negative	No	0	38	0
00301913	2513	Male	79	170	60	20.7612	Yes	No	No	Radical	Open	Distal	Lower	poor	LSRC	Yes	Yes	3	0	T4a	N3a	M0	IIIB	6.51	346.26	11.1	2.09	171.47	3.7	62.71	(1+)	Yes	0	37	1
00370399	2514	Male	56	174	64	21.1389	Yes	Yes	No	Radical	Open	Distal	Lower	Moderate	Adenocarcinoma	Yes	No	2.2	0	T4b	N1	M0	IIIB	3.87	Unknown	22.4	312.39	1.6	68.94	0.5	Negative	No	0	38	0
00371732	2515	Male	74	169	41	14.3552	No	Yes	No	Radical	Open	Distal	Lower	poor	Adenocarcinoma	Yes	No	4.5	0	T1b	N1	M0	IB	1.23	2.11	13.8	1.85	Unknown	Unknown	Unknown	None	No	0	38	0
00332741	2516	Male	64	165	61.5	22.5895	No	Yes	Yes	Radical	Laparoscopy	Distal	Lower	Moderate-poor	Adenocarcinoma	No	No	2	0	T1a	N1	M0	IB	3.19	4.81	8.6	1.76	3.04	8.47	9.13	(2+)	Yes	0	38	1
00320449	2517	Male	60	171	65	22.2291	No	Yes	No	Radical	Laparoscopy	Distal	Lower	poor	LSRC	Yes	Yes	5	1	T4a	N3b	M0	IIIC	4.17	29.34	7.2	1.91	5.82	4.36	9.56	(1+)	Yes	0	37	1
00232495	2518	Male	53	158	57	22.8329	Yes	No	No	Radical	Open	Distal	Lower	Moderate-poor	Adenocarcinoma	No	Yes	4	0	T4b	N1	M0	IIIB	2.54	9.46	9.3	1.8	7.8	Unknown	Unknown	(1+)	Yes	0	38	1
00248797	2519	Male	62	168	74	26.2188	Yes	Yes	No	Radical	Open	Distal	Lower	Moderate	Adenocarcinoma	Yes	No	4	0	T4a	N2	M0	IIIA	2.29	12.08	21.3	2.36	Unknown	Unknown	Unknown	negative	Yes	0	38	1
00435172	2522	Female	63	158	51	20.4294	No	No	No	Radical	Laparoscopy	Distal	Lower	Poor	LSRC	No	No	1.5	0	T1b	N0	M0	IA	＜0.5	3.16	6.1	0.8	2.86	0.73	3.12	Unknow	No	0	37	0
00306208	2523	Male	57	170	55	19.0311	No	Yes	Yes	Radical	Open	Distal	Lower	Moderate	Adenocarcinoma	No	No	4.5	0	T4a	N2	M0	IIIA	2.21	Unknown	4.5	2.83	1.8	0.99	2.46	(3+)	Yes	0	37	1
00377394	2524	Male	61	165	59	21.6713	No	Yes	Yes	Radical	Open	Distal	Lower	Moderate-poor	LSRC	No	No	1.5	0	T1a	N1	M0	IB	1.58	<2.00	10.4	1.57	2.32	0.8	4.7	None	No	0	37	0
00280106	2526	Male	77	160	53	20.7031	Yes	Yes	No	Radical	Open	Distal	Lower	Moderate	Adenocarcinoma	No	No	7.5	1	T4a	N1	M0	IIIA	3.12	6.03	5.8	1.37	3.07	1.18	2.83	Negative	Yes	0	37	1
00220693	2527	Male	74	155	45	18.7305	No	Yes	No	Radical	Open	Distal	Lower	Moderate-poor	Adenocarcinoma	No	Yes	4	0	T4a	N1	M0	IIIA	5.58	14.04	52.1	1.47	11.8	1.19	Unknown	(2+)	Yes	0	37	1
00376279	2528	Male	72	160	47	18.3594	No	Yes	No	Radical	Laparoscopy	Distal	Lower	Moderate-poor	LSRC	No	No	2.5	0	T4a	N0	M0	IIB	4.99	24.99	10.2	1.58	9.96	0.87	16.83	Negative	No	0	37	0
00302794	2529	Female	60	158	45	18.026	Yes	No	No	Radical	Open	Distal	Lower	Moderate-poor	Adenocarcinoma	No	Yes	3	0	T4a	N2	M0	IIIA	0.53	Unknown	16.7	2.33	2.11	1.32	4.43	(2+)	Yes	0	37	1
00331680	2530	Female	57	153	45	19.2234	No	No	No	Radical	Open	Distal	Lower	Moderate-poor	Adenocarcinoma	Yes	Yes	4	0	T4a	N3a	M0	IIIB	1.66	3.41	7.6	8.37	2.55	1.54	4.37	(2+)	Yes	0	37	1
00223544	2531	Female	41	155	48.5	20.1873	No	No	No	Radical	Open	Distal	Lower	Poor	Adenocarcinoma	Yes	Yes	4.5	0	T1a	N3a	M0	IIB	1.68	111.47	8.4	1.09	31.3	2.02	Unknown	(1+)	Yes	1	37	1
00376272	2532	Male	71	163	48.5	18.2544	No	Yes	No	Radical	Laparoscopy	Distal	Lower	poor	LSRC	No	Yes	2.7	0	T3	N2	M0	IIIA	2.2	25.06	26.6	2.48	5.53	0.95	10.31	None	No	0	37	0
00371934	2533	Male	76	165	62	22.7732	No	No	No	Radical	Open	Distal	Lower	poor	LSRC	No	No	2	0	T1b	N2	M0	IIA	1.98	4.2	14.9	3.43	2.66	0.96	4.4	None	No	0	37	0
00296120	2534	Male	46	179	63	19.6623	Yes	Yes	Yes	Radical	Open	Distal	Lower	poor	Adenocarcinoma	No	No	4	0	T4a	N3a	M0	IIIB	5.01	13.84	9.2	2.85	5.64	2.6	5.79	(2+)	Yes	1	37	1
00222988	2535	Male	67	174	69.5	22.9555	Yes	Yes	No	Radical	Open	Total	Lower	Moderate-poor	Adenocarcinoma	Yes	Yes	6	1	T4a	N3a	M0	IIIB	9.32	427.5	10.5	1.74	108.1	3.72	185.58	(1+)	Yes	1	37	1
00392808	2538	Male	56	160	75	29.2969	No	No	Yes	Radical	Open	Total	Lower	Moderate-poor	Adenocarcinoma	No	Yes	4.5	0	T4a	N3a	M0	IIIB	2.72	8.58	21.9	3.44	3.69	5.22	5.19	(1+)	Yes	1	37	1
00376955	2543	Female	60	153	46	19.6506	No	No	No	Radical	Laparoscopy	Distal	Lower	poor	Adenocarcinoma	No	No	2.5	0	T1b	N2	M0	IIA	2.73	35.62	9.1	4.33	13.89	0.74	8.19	None	No	0	37	0
00376457	2544	Male	70	163	62	23.3355	No	No	No	Radical	Laparoscopy	Distal	Lower	Moderate-poor	Adenocarcinoma	No	No	1	0	T1b	N0	M0	IA	5.54	20.42	18	5.08	7.5	0.86	10.62	None	No	0	37	0
00433419	2545	Female	59	152	47	20.3428	No	No	No	Radical	Laparoscopy	Distal	Lower	Moderate-poor	LSRC	No	No	3.5	0	T1a	N0	M0	IA	1.76	20.21	9.9	4.4	6.88	1.18	10.42	Unknow	No	0	37	0
00439177	2548	Male	76	166	54	19.5965	No	Yes	No	Radical	Laparoscopy	Distal	Lower	Poor	LSRC	No	No	1.5	0	T1a	N0	M0	IA	0.92	192.91	7.1	＜0.5	4.43	1.41	7.32	Unknow	No	0	37	0
00420662	2549	Male	60	170	64	22.1453	Yes	Yes	Yes	Radical	Open	Distal	Lower	Poor	LSRC	No	Yes	2	0	T2	N0	M0	IB	Unknown	11.85	12.3	2	4.47	2.76	4.41	Unknow	No	0	37	0
00377701	2550	Female	52	162	54.5	20.7667	No	No	No	Radical	Laparoscopy	Distal	Lower	poor	Adenocarcinoma	Yes	No	1.1	0	T1a	N0	M0	IA	6.98	Unknown	9.8	4.44	1.49	0.94	0.57	None	No	0	37	0
00435922	2552	Male	72	151	62	27.1918	Yes	Yes	No	Radical	Laparoscopy	Distal	Lower	Moderate	Adenocarcinoma	No	No	5	1	T2	N0	M0	IB	16.69	11.02	8.5	1.2	8.87	0.98	5.16	Unknow	No	0	37	0
00433344	2553	Male	61	162	60	22.8624	No	Yes	Yes	Radical	Open	Distal	Lower	Poor	Adenocarcinoma	No	No	2	0	T2	N0	M0	IB	1.83	19.07	9.1	1.5	9.91	0.98	11.91	negative	No	0	37	0
00376696	2554	Female	59	153	56.5	24.136	No	No	No	Radical	Open	Distal	Lower	Poor	HSRC	No	Yes	6	1	T4a	N3a	M0	IIIB	1.23	Unknown	10.8	1.4	0.76	1.57	0.5	None	No	0	37	0
00376577	2555	Male	67	162	62.5	23.815	No	No	No	Radical	Laparoscopy	Distal	Lower	Moderate-poor	LSRC	No	No	3	0	T1a	N0	M0	IA	3.38	8.01	9.3	3.81	7.45	1.6	8.29	None	No	0	37	0
00376512	2556	Male	66	162	65	24.7676	No	Yes	No	Radical	Open	Distal	Lower	poor	Adenocarcinoma	No	No	1.3	0	T2	N0	M0	IB	1.29	10.31	12.3	5.25	6.42	0.99	5.2	None	No	0	37	0
00438887	2557	Male	70	160	45	17.5781	No	Yes	No	Radical	Open	Distal	Lower	Moderate-poor	Adenocarcinoma	No	No	2	0	T1b	N0	M0	IA	3.13	14.08	10	＜0.5	6.91	0.99	7.79	Unknow	No	0	37	0
00412564	2558	Male	56	165	70	25.7117	Yes	No	No	Radical	Open	Total	Lower	Poor	Adenocarcinoma	No	No	5	1	T2	N1	M0	IIA	2.51	35.86	7.9	352.2	20.07	1	9.81	Unknow	No	1	37	0
00435763	2562	Male	75	165	65	23.8751	Yes	No	No	Radical	Open	Distal	Lower	Moderate	Adenocarcinoma	No	No	4.8	0	T4a	N0	M0	IIB	＜0.5	5.81	14.1	1.7	3.19	1.1	5.39	negative	No	0	37	0
00438007	2563	Male	45	172	60.3	20.3826	No	No	No	Radical	Open	Distal	Lower	Poor	LSRC	No	No	2	0	T1a	N0	M0	IA	0.78	9.6	5.7	1.8	5.97	1.84	8.9	Unknow	No	0	37	0
00377451	2564	Female	47	152	45	19.4771	Yes	No	No	Radical	Open	Distal	Lower	Moderate-poor	Adenocarcinoma	Yes	Yes	6	1	T4a	N2	M0	IIIA	1.32	Unknown	21.9	2.07	1.63	1.18	0.7	None	No	0	37	0
00417827	2566	Female	42	160	62	24.2188	No	No	No	Radical	Open	Total	Lower	Poor	LSRC	No	Yes	6	1	T4a	N0	M0	IIB	＜0.5	2.74	12.5	5.8	4.37	2.03	1.08	negative	No	0	37	0
00434826	2567	Male	60	160	54	21.0938	No	Yes	Yes	Radical	Open	Distal	Lower	Well	Adenocarcinoma	No	No	1.3	0	T1a	N0	M0	IA	1.26	17.89	7.9	2.4	2.99	1.26	5	negative	No	0	37	0
00377308	2568	Male	61	167	65	23.3067	Yes	Yes	Yes	Radical	Open	Distal	Lower	poor	Adenocarcinoma	No	No	1.8	0	T4a	N0	M0	IIB	2.51	7.19	8.5	1.79	5.47	1.36	3.5	None	No	0	37	0
00376864	2569	Female	73	157	45	18.2563	No	No	No	Radical	Open	Distal	Lower	poor	Adenocarcinoma	No	No	2.5	0	T1b	N0	M0	IA	0.72	2.45	12.9	2.02	2.92	1.47	3.89	None	No	0	37	0
00435235	2571	Male	67	160	55	21.4844	Yes	Yes	No	Radical	Open	Distal	Lower	Poor	Adenocarcinoma	Yes	Yes	2.3	0	T1b	N1	M0	IB	0.89	<1.2	6.7	1.1	1.27	1.48	0.5	(1+)	No	0	37	0
00377771	2572	Male	47	172	54.5	18.4221	No	Yes	No	Radical	Laparoscopy	Distal	Lower	Moderate-poor	Adenocarcinoma	No	Yes	1.5	0	T4a	N1	M0	IIIA	4.14	50.17	13	4.56	5.77	1.52	5.41	None	No	0	37	0
00378053	2573	Male	59	165	59	21.6713	Yes	No	Yes	Radical	Laparoscopy	Distal	Lower	Moderate-poor	Adenocarcinoma	Yes	No	4	0	T4a	N3a	M0	IIIB	52.6	2800.93	20.5	7.66	371.65	1.55	56.44	None	No	0	37	0
00421892	2574	Male	62	170	77	26.6436	No	Yes	No	Radical	Laparoscopy	Distal	Lower	Well-moderate	Adenocarcinoma	Yes	No	2.5	0	T1b	N2	M0	IIA	89.44	13.34	33.8	1.6	7.93	1.6	6.39	Unknow	No	0	37	0
00377337	2578	Male	58	162	75	28.578	No	Yes	Yes	Radical	Open	Total	Lower	poor	LSRC	No	Yes	9	1	T4a	N2	M0	IIIA	7.23	Unknown	12.1	2.12	1.66	3.11	0.92	None	No	0	37	0
00371925	2580	Male	57	165	62	22.7732	Yes	No	No	Radical	Laparoscopy	Distal	Lower	Moderate-poor	Adenocarcinoma	No	No	3	0	T1a	N0	M0	IA	0.73	4.62	4.9	3.28	4.36	1.81	6.31	None	No	0	37	0
00378062	2581	Male	70	170	80	27.6817	No	Yes	No	Radical	Open	Distal	Lower	Moderate-poor	Adenocarcinoma	No	No	1.5	0	T1a	N0	M0	IA	1.18	6.01	12.1	2.37	2.76	1.82	5.33	None	No	0	37	0
00377481	2582	Female	29	160	57	22.2656	No	No	No	Radical	Laparoscopy	Distal	Lower	poor	LSRC	No	Yes	4	0	T4a	N3a	M0	IIIB	0.52	3.63	22.5	1.17	2.77	3.32	2.66	None	No	0	37	0
00377149	2583	Female	60	152	43	18.6115	Yes	No	No	Radical	Open	Distal	Lower	Moderate-poor	Adenocarcinoma	Yes	Yes	2	0	T2	N1	M0	IIA	0.9	2.19	8	5.76	2.62	1.83	3.58	None	No	0	37	0
00417757	2584	Male	50	170	60	20.7612	No	Yes	No	Radical	Open	Distal	Lower	Moderate-poor	Adenocarcinoma	No	Yes	2.5	0	T4a	N2	M0	IIIA	2.71	10.09	8.2	1.5	4.02	1.88	3.77	Unknow	No	0	37	0
00377543	2586	Male	57	173	60	20.0474	Yes	Yes	No	Radical	Laparoscopy	Distal	Lower	Moderate	Adenocarcinoma	Yes	Yes	3	0	T4a	N2	M0	IIIA	3.03	8.71	6.5	2.88	5.46	2.15	5.21	None	No	0	37	0
00377711	2587	Male	55	175	74.5	24.3265	No	No	Yes	Radical	Open	Distal	Lower	Moderate	Adenocarcinoma	Yes	Yes	3.7	0	T4a	N1	M0	IIIA	46.43	4.66	12.5	1.98	3.55	2.23	5.98	None	No	0	37	0
00436764	2590	Female	65	160	52	20.3125	No	No	No	Radical	Laparoscopy	Distal	Lower	Poor	Adenocarcinoma	Yes	No	3.2	0	T2	N0	M0	IB	1.87	8.21	10.2	3.1	5.54	2.47	8.15	(1+)	No	0	37	0
00376113	2591	Male	68	170	58	20.0692	Yes	Yes	No	Radical	Laparoscopy	Total	Lower	Moderate	Adenocarcinoma	No	No	2.2	0	T1b	N0	M0	IA	10	17.71	14	3.38	6.53	2.48	10.91	None	No	0	37	0
00435558	2595	Female	58	160	66	25.7812	Yes	No	No	Radical	Open	Distal	Lower	Poor	HSRC	No	No	1	0	T1a	N0	M0	IA	＜0.5	10.07	24.4	0.9	2.95	13.51	6.81	Unknow	No	0	37	0
00377489	2599	Male	48	170	65	22.4913	No	No	No	Radical	Open	Distal	Lower	poor	Adenocarcinoma	Yes	Yes	7.5	1	T4a	N3a	M0	IIIB	1.2	9.19	7.6	3.36	5.02	3.3	3.54	None	No	0	37	0
00433775	2600	Male	61	162	54	20.5761	No	Yes	Yes	Radical	Open	Total	Lower	Poor	Adenocarcinoma	No	No	6	1	T3	N1	M0	IIB	2.72	412.32	36.9	4.6	185.7	3.39	80.17	Unknow	No	0	37	0
00415658	2602	Male	72	162	52	19.8141	No	Yes	Yes	Radical	Laparoscopy	Distal	Lower	Poor	LSRC	Yes	No	5	1	T4a	N0	M0	IIB	24.28	<2.00	55.8	2.5	1.83	21.36	0.5	(2+)	No	0	37	0
00436021	2604	Female	65	155	49	20.3954	No	No	No	Radical	Open	Total	Lower	Poor	Adenocarcinoma	No	No	0.3	0	T1a	N0	M0	IA	＜0.5	9.92	13.2	2.2	4.62	4.12	3.35	Unknow	No	0	37	0
00433839	2605	Female	60	162	60	22.8624	No	No	No	Radical	Laparoscopy	Distal	Lower	Poor	Adenocarcinoma	No	No	0.8	0	T1b	N0	M0	IA	0.85	12.82	10.8	4.7	8.08	5.7	6.06	Unknow	No	0	37	0
00437723	2606	Male	62	163	61	22.9591	No	No	No	Radical	Laparoscopy	Distal	Lower	Moderate-poor	Adenocarcinoma	No	Yes	3	0	T3	N0	M0	IIA	3.14	99.79	18.3	＜0.5	45.79	5.98	72.28	(1+)	No	0	37	0
00377590	2607	Male	65	163	50	18.8189	No	Yes	Yes	Radical	Open	Distal	Lower	Moderate	Adenocarcinoma	Yes	Yes	3.5	0	T4a	N1	M0	IIIA	6.29	2.36	13.2	3.77	2.38	6.01	3.43	None	No	0	37	0
00360561	2608	Male	53	164	60	22.3081	Yes	Yes	No	Radical	Laparoscopy	Distal	Lower	poor	LSRC	Yes	Yes	3	0	T4a	N3b	M0	IIIC	4.59	Unknown	9.7	2.57	1.3	6.31	1.08	None	Yes	0	37	1
00276929	2610	Male	77	172	72	24.3375	No	No	Yes	Radical	Open	Distal	Lower	Unknown	LSRC	Yes	Yes	4	0	T4a	N3a	M0	IIIB	1.68	4.49	8.7	3.17	3.45	22.52	10.15	Negative	Yes	0	37	1
00376994	2611	Male	52	165	54	19.8347	Yes	Yes	Yes	Radical	Laparoscopy	Distal	Lower	Moderate-poor	LSRC	Yes	Yes	4	0	T4a	N3b	M0	IIIC	5.05	837.19	11.1	2.27	616	27.16	87.58	(1+)	Yes	1	37	1
00375954	2612	Male	56	166	60	21.7738	No	Yes	Yes	Radical	Open	Distal	Lower	poor	Adenocarcinoma	No	Yes	9	1	T4a	N3b	M0	IIIC	1.07	2.62	5	1.45	2.61	7.53	72.98	None	No	0	37	0
00336381	2613	Male	67	168	71	25.1559	No	Yes	No	Radical	Laparoscopy	Distal	Lower	poor	LSRC	Yes	No	3.7	0	T1b	N1	M0	IB	4.48	162.96	7	2.61	51.3	86.87	29.28	Negative	Yes	0	37	1
00376758	2614	Male	48	173	73	24.3911	Yes	Yes	Yes	Radical	Laparoscopy	Distal	Lower	poor	Adenocarcinoma	No	No	3	0	T4a	N1	M0	IIIA	1.59	43.36	11.2	2.98	15.48	10.46	7.65	None	No	0	37	0
00376643	2615	Female	75	140	43	21.9388	Yes	Yes	No	Radical	Open	Distal	Lower	poor	Adenocarcinoma	Yes	No	6	1	T2	N0	M0	IB	9.36	10.8	15.7	2.69	3.92	12.3	4.5	(1+)	No	0	37	0
00276678	2616	Female	57	164	58	21.5645	Yes	No	No	Radical	Open	Distal	Lower	poor	LSRC	Yes	Yes	6	1	T4a	N3a	M0	IIIB	1.97	36.7	5.6	1.89	9.89	0.94	9.6	Negative	Yes	1	36	1
00254253	2617	Male	75	168	68	24.093	Yes	No	No	Radical	Open	Distal	Lower	Poor	HSRC	No	Yes	8	1	T4a	N2	M0	IIIA	3.55	7.63	30.4	2.93	8.06	1.2	Unknown	negative	Yes	0	36	1
00376099	2618	Male	67	170	60	20.7612	No	Yes	No	Radical	Open	Distal	Lower	Moderate-poor	Adenocarcinoma	No	No	1.3	0	T1a	N0	M0	IA	0.98	2.38	63.6	1.44	2.41	14.27	4.26	None	No	0	37	0
00274463	2626	Male	63	167	75	26.8923	No	No	Yes	Radical	Open	Total	Lower	poor	LSRC	No	Yes	15	1	T4a	N0	M0	IIB	0.93	4.98	5.3	2.33	2.2	2.89	4.07	Negative	Yes	0	36	1
00415778	2627	Male	75	158	62.5	25.0361	Yes	Yes	No	Radical	Laparoscopy	Distal	Lower	Well-moderate	Adenocarcinoma	No	Yes	3	0	T4a	N1	M0	IIIA	3	127.14	2.8	0.9	22.04	30.54	18.15	(2+)	No	0	37	0
00377079	2628	Male	74	157	64	25.9645	No	No	No	Radical	Open	Distal	Lower	Moderate-poor	Adenocarcinoma	No	No	3	0	T2	N1	M0	IIA	502.08	14.38	16.9	2.16	4.53	Unknown	4.76	None	No	0	37	0
00421991	2629	Male	70	170	65	22.4913	No	No	No	Radical	Open	Total	Lower	Poor	Adenocarcinoma	Yes	Yes	5.5	1	T4a	N3a	M0	IIIB	＜0.5	11.07	15.8	1.1	Unknown	Unknown	Unknown	negative	No	0	37	0
00380263	2631	Female	41	158	48.5	19.428	No	No	No	Radical	Laparoscopy	Distal	Lower	Poor	HSRC	No	No	1.2	0	T1b	N0	M0	IA	0.8	11.64	5.7	2.54	3.54	0.53	6.25	None	No	0	36	0
00354661	2632	Male	78	160	53	20.7031	No	No	Yes	Radical	Laparoscopy	Total	Lower	Moderate	Adenocarcinoma	Yes	No	Unknown	999	T4a	N2	M0	IIIA	1.87	79.35	8.5	3.47	43.57	31.93	50.23	None	Yes	0	37	1
00378633	2633	Male	54	160	65	25.3906	No	Yes	Yes	Radical	Open	Distal	Lower	Poor	HSRC	No	Yes	3	0	T2	N0	M0	IB	2.85	8.83	10.6	2.16	1.6	0.66	4.16	None	No	0	36	0
00327612	2634	Male	53	168	71	25.1559	No	No	Yes	Radical	Open	Distal	Lower	Moderate	Adenocarcinoma	No	No	7	1	T4a	N3b	M0	IIIC	23.13	1006.42	12.5	2.61	744.71	172.5	276.99	None	Yes	0	37	1
00246642	2635	Male	80	158	50	20.0288	No	No	No	Radical	Open	Distal	Lower	Poor	Adenocarcinoma	Yes	Yes	5.3	1	T4a	N0	M0	IIB	2.49	6.75	26	3.57	4.09	0.91	Unknown	negative	Yes	0	36	1
00380699	2636	Female	59	160	56	21.875	Yes	No	No	Radical	Laparoscopy	Distal	Lower	poor	LSRC	Yes	No	2	0	T1b	N0	M0	IA	1	10.55	5.5	3.58	4.82	0.71	5.31	None	No	0	36	0
00252600	2638	Male	70	165	60	22.0386	No	No	No	Radical	Open	Distal	Lower	Moderate-poor	Adenocarcinoma	Yes	Yes	5.5	1	T4a	N2	M0	IIIA	1.5	6.28	20.2	1.68	9.06	1.31	Unknown	(2+)	Yes	1	36	1
00262524	2639	Male	66	160	46	17.9688	No	No	No	Radical	Open	Distal	Lower	Moderate-poor	Adenocarcinoma	Yes	Yes	4.5	0	T4b	N2	M0	IIIB	2.41	5.41	6.7	2.51	5.85	1.32	Unknown	negative	Yes	0	36	1
00241585	2640	Male	66	153	57	24.3496	Yes	No	No	Radical	Open	Total	Lower	Moderate-poor	Adenocarcinoma	Yes	Yes	9	1	T4a	N3a	M0	IIIB	3.96	643.66	14.3	0.75	25.4	1.92	Unknown	negative	Yes	0	36	1
00226642	2641	Male	52	162	60	22.8624	Yes	Yes	Yes	Radical	Open	Distal	Lower	Poor	Adenocarcinoma	Yes	No	4	0	T2	N1	M0	IIA	1.65	5.48	8.6	3.19	7.05	2.23	5.18	(1+)	Yes	1	36	1
00418212	2643	Male	56	175	70	22.8571	Yes	No	No	Radical	Laparoscopy	Total	Lower	Poor	LSRC	Yes	Yes	3	0	T2	N1	M0	IIA	0.5	22.41	6.2	9.3	5.26	0.83	4.02	negative	No	0	36	0
00236276	2644	Male	76	163	61.5	23.1473	Yes	Yes	No	Radical	Open	Distal	Lower	Moderate	Adenocarcinoma	Yes	Yes	5	1	T4a	N1	M0	IIIA	4.48	12.54	17.6	2.85	9.9	2.57	Unknown	(3+)	Yes	0	36	1
00421055	2645	Male	60	168	69	24.4473	Yes	Yes	No	Radical	Open	Distal	Lower	Moderate	Adenocarcinoma	No	No	7.5	1	T4a	N2	M0	IIIA	＜0.5	4.18	15.3	2.6	0.73	3.7	0.5	Unknow	Yes	0	36	1
00441465	2648	Male	60	170	70	24.2215	No	Yes	No	Radical	Laparoscopy	Distal	Lower	Poor	Adenocarcinoma	No	Yes	3	0	T3	N0	M0	IIA	＜0.5	5.24	11.9	＜0.5	2.94	0.54	3.37	(1+)	No	0	36	0
00424474	2649	Female	47	155	51	21.2279	Yes	No	No	Radical	Laparoscopy	Distal	Lower	Poor	LSRC	Yes	Yes	5	1	T4a	N3b	M0	IIIC	＜0.5	17.33	8.2	2.4	4.41	0.98	2.58	negative	No	0	36	0
00425924	2654	Male	51	165	65	23.8751	No	No	Yes	Radical	Laparoscopy	Distal	Lower	Poor	LSRC	No	No	1.5	0	T1b	N0	M0	IA	＜0.5	5.41	8.1	3.7	0.93	1.05	0.5	Unknow	No	0	36	0
00441990	2657	Male	69	168	61	21.6128	No	No	No	Radical	Open	Total	Lower	Poor	LSRC	No	No	2	0	T1b	N0	M0	IA	1.52	5.64	7.6	1.8	5.69	1.1	3.54	Unknow	No	0	36	0
00380729	2659	Female	77	143	40.5	19.8054	No	No	No	Radical	Open	Distal	Lower	Moderate-poor	LSRC	Yes	Yes	3	0	T4a	N2	M0	IIIA	1.83	10.48	11.7	3.88	5.35	1.12	10.89	None	No	0	36	0
00436517	2660	Female	66	156	66	27.1203	Yes	No	No	Radical	Laparoscopy	Distal	Lower	Poor	Adenocarcinoma	No	No	1.9	0	T1a	N0	M0	IA	2.19	21.06	7.4	3.4	8.78	0.75	10.97	Unknow	No	0	36	0
00380387	2661	Female	41	165	68	24.977	No	No	No	Radical	Open	Distal	Lower	poor	LSRC	No	Yes	4	0	T4a	N0	M0	IIB	1.01	3.96	22.6	2.06	2.94	1.14	5.83	(1+)	No	0	36	0
00437213	2662	Female	72	160	40	15.625	No	No	No	Radical	Open	Distal	Lower	Poor	Adenocarcinoma	Yes	Yes	4	0	T4a	N3a	M0	IIIB	2.2	4.68	25.2	3.2	2.96	0.79	5.78	(1+)	No	0	36	0
00438365	2664	Male	60	170	58.5	20.2422	No	Yes	Yes	Radical	Laparoscopy	Distal	Lower	Poor	Adenocarcinoma	Yes	Yes	3.5	0	T3	N1	M0	IIB	1.63	12.27	6.7	1	4.97	0.89	9.84	(2+)	No	0	36	0
00378975	2666	Female	47	157	51	20.6905	No	No	No	Radical	Open	Distal	Lower	poor	LSRC	No	No	2.5	0	T1a	N0	M0	IA	＜0.5	<2.00	12.5	3.59	2.59	1.25	2.51	None	No	0	36	0
00379930	2668	Female	53	159	60	23.7332	No	No	No	Radical	Laparoscopy	Distal	Lower	Moderate-poor	Adenocarcinoma	No	No	1.5	0	T1a	N0	M0	IA	3.47	25.06	10.9	2.82	7.66	0.97	5.04	None	No	0	36	0
00378336	2669	Female	53	160	62	24.2188	No	No	No	Radical	Laparoscopy	Distal	Lower	Moderate-poor	LSRC	Yes	No	2	0	T1b	N0	M0	IA	1.47	2.55	10.8	2.87	2.85	1.31	4.26	None	No	0	36	0
00417288	2670	Female	52	153	50	21.3593	Yes	No	No	Radical	Laparoscopy	Distal	Lower	Poor	Adenocarcinoma	No	No	2.8	0	T2	N0	M0	IB	2.5	48.49	9.5	0.6	21.43	0.97	16.03	Unknow	No	0	36	0
00378198	2672	Male	61	175	80	26.1224	No	No	No	Radical	Open	Distal	Lower	Moderate-poor	Adenocarcinoma	No	No	1.3	0	T1b	N0	M0	IA	2.8	6.99	8.8	3.29	5.92	0.99	6.54	None	No	0	36	0
00378943	2674	Male	77	158	52	20.83	Yes	No	No	Radical	Open	Total	Lower	Moderate	Adenocarcinoma	Yes	No	7	1	T4a	N2	M0	IIIA	8.59	10.52	29.7	1.71	2.86	1.07	5.13	None	No	0	36	0
00425554	2676	Male	50	168	71	25.1559	No	Yes	Yes	Radical	Laparoscopy	Distal	Lower	Moderate	Adenocarcinoma	No	No	3	0	T4a	N0	M0	IIB	1.55	19.77	8.2	10.7	7.61	1.13	4.32	(1+)	No	0	36	0
00378915	2677	Male	53	165	51.5	18.9164	Yes	Yes	Yes	Radical	Laparoscopy	Distal	Lower	poor	Adenocarcinoma	No	No	2.8	0	T1b	N0	M0	IA	2.49	4.84	11.6	2.12	1.93	1.15	3.57	None	No	0	36	0
00442443	2679	Male	62	155	60	24.974	No	No	No	Radical	Laparoscopy	Distal	Lower	Moderate-poor	Adenocarcinoma	No	No	1.7	0	T1b	N0	M0	IA	1.46	4.53	6.4	＜0.5	3.02	1.21	3.55	negative	No	0	36	0
00378534	2682	Female	62	152	44.5	19.2607	No	No	No	Radical	Open	Distal	Lower	poor	Adenocarcinoma	Yes	Yes	7.5	1	T3	N0	M0	IIA	1.57	Unknown	7	2.16	0.73	1.27	0.95	None	No	0	36	0
00379123	2687	Female	41	155	45	18.7305	Yes	No	No	Radical	Laparoscopy	Distal	Lower	poor	Adenocarcinoma	No	No	0.6	0	T1a	N0	M0	IA	0.57	11.33	13	1.91	3.07	1.38	2.74	None	No	0	36	0
00379772	2688	Male	47	173	69	23.0546	Yes	No	No	Radical	Laparoscopy	Distal	Lower	Moderate	Adenocarcinoma	No	No	2.2	0	T1a	N0	M0	IA	1.06	12.64	16	2.94	5.5	1.44	3.28	None	No	0	36	0
00380195	2690	Female	65	151	55	24.1217	No	No	No	Radical	Open	Distal	Lower	Moderate-poor	Adenocarcinoma	No	No	8	1	T4a	N0	M0	IIB	Unknown	2.63	12.6	2.25	1.36	0.65	4.45	None	No	0	36	0
00381026	2691	Female	66	158	57	22.8329	No	No	No	Radical	Laparoscopy	Distal	Lower	poor	Adenocarcinoma	No	No	5	1	T1a	N0	M0	IA	1.17	2.35	7.6	3.77	1.88	1.51	1.92	None	No	0	36	0
00423400	2692	Male	57	175	69.5	22.6939	No	Yes	Yes	Radical	Laparoscopy	Total	Lower	Poor	Adenocarcinoma	No	Yes	3	0	T2	N0	M0	IB	＜0.5	11.38	6.1	2.7	2.69	1.51	2.12	negative	No	0	36	0
00438653	2693	Male	65	166	56	20.3223	Yes	No	No	Radical	Laparoscopy	Distal	Lower	Moderate-poor	Adenocarcinoma	No	No	2	0	T1b	N0	M0	IA	Unknown	10.58	9.2	1.7	2.44	1.55	0.56	(2+)	No	0	36	0
00423803	2695	Female	64	148	50	22.8269	Yes	No	No	Radical	Open	Distal	Lower	Poor	LSRC	No	No	7	1	T3	N0	M0	IIA	0.63	4.73	11.4	2	2.07	2.72	1.29	(1+)	No	0	36	0
00378756	2696	Female	55	167	74.5	26.713	No	No	No	Radical	Laparoscopy	Distal	Lower	Moderate-poor	Adenocarcinoma	No	No	4.2	0	T2	N0	M0	IB	2.35	Unknown	12.8	2.83	0.78	1.68	0.74	None	No	0	36	0
00421367	2697	Female	53	154	50	21.0828	Yes	No	No	Radical	Laparoscopy	Total	Lower	Poor	Adenocarcinoma	Yes	Yes	6.5	1	T3	N3b	M0	IIIC	0.5	8.5	8.6	2.6	5.77	1.83	3.41	negative	No	0	36	0
00439882	2699	Male	50	170	60	20.7612	No	No	No	Radical	Laparoscopy	Distal	Lower	Poor	LSRC	No	No	Unknown	999	T1a	N0	M0	IA	2.2	49.03	6.6	＜0.5	9.74	1.01	17.34	Unknow	No	0	36	0
00416302	2700	Male	63	169	75	26.2596	Yes	Yes	No	Radical	Open	Distal	Lower	Moderate-poor	Adenocarcinoma	Yes	Yes	3	0	T4a	N3a	M0	IIIB	3.03	24.03	14.1	2.6	7.55	1.91	12.53	Unknow	No	0	36	0
00378518	2702	Male	69	158	47	18.8271	No	No	No	Radical	Open	Total	Lower	Moderate-poor	Adenocarcinoma	Yes	No	5.5	1	T4a	N0	M0	IIB	2.48	2.29	4.7	1.32	3.92	2.09	6.65	Negative	No	0	36	0
00380401	2703	Male	36	178	68	21.4619	No	Yes	No	Radical	Laparoscopy	Distal	Lower	Poor	HSRC	No	No	0.2	0	T1a	N0	M0	IA	2.77	Unknown	12.7	1.36	0.72	1.42	0.93	None	No	0	36	0
00437694	2706	Male	54	170	76	26.2976	No	Yes	Yes	Radical	Laparoscopy	Distal	Lower	Moderate	Adenocarcinoma	Yes	Yes	3.5	0	T2	N3a	M0	IIIA	＜0.5	6.57	12.2	3.9	3.11	2.21	4.1	Unknow	No	0	36	0
00378623	2709	Female	53	152	59	25.5367	No	No	No	Radical	Open	Distal	Lower	Moderate-poor	Adenocarcinoma	No	No	3	0	T1a	N0	M0	IA	1.38	Unknown	13.4	3.87	0.83	2.34	0.74	None	No	0	36	0
00380172	2710	Male	64	170	60	20.7612	No	No	Yes	Radical	Laparoscopy	Distal	Lower	Moderate	Adenocarcinoma	No	No	3	0	T1a	N0	M0	IA	1.17	Unknown	7.9	3.23	1.97	2.36	3.16	None	No	0	36	0
00416792	2711	Male	42	172	70	23.6614	No	Yes	Yes	Radical	Laparoscopy	Distal	Lower	Poor	HSRC	No	No	0.9	0	T1a	N0	M0	IA	1.85	2.51	8.8	4.9	2.59	5.26	2.17	negative	No	0	36	0
00378170	2712	Male	42	169	80.5	28.1853	No	No	No	Radical	Laparoscopy	Distal	Lower	poor	LSRC	Yes	Yes	2.7	0	T4a	N1	M0	IIIA	1.49	3.32	13.6	2.46	2.49	5.5	2.89	None	No	0	36	0
00379281	2716	Female	55	155	54	22.4766	Yes	No	No	Radical	Open	Distal	Lower	poor	Adenocarcinoma	Yes	No	5	1	T4a	N3b	M0	IIIC	1.51	4.05	9.7	6.32	4.17	2.83	3.79	None	No	0	36	0
00380426	2717	Male	73	161	47	18.132	No	Yes	Yes	Radical	Laparoscopy	Distal	Lower	Well-moderate	Adenocarcinoma	No	No	1.3	0	T4a	N0	M0	IIB	1.77	4.8	24.2	3.65	1.95	3.06	5.49	None	No	0	36	0
00379534	2718	Male	68	170	54.5	18.8581	No	Yes	Yes	Radical	Open	Distal	Lower	Moderate-poor	Adenocarcinoma	Yes	Yes	2.5	0	T4b	N3a	M0	IIIC	2.43	558.44	29.8	2.06	25.08	3.29	17.32	None	No	0	36	0
00380715	2719	Male	65	168	58	20.5499	No	No	No	Radical	Laparoscopy	Distal	Lower	Moderate-poor	Adenocarcinoma	No	No	1.8	0	T4a	N0	M0	IIB	1.04	Unknown	8.5	2.68	2.48	1.06	5.07	None	No	0	36	0
00445259	2720	Female	61	159	62	24.5243	No	No	No	Radical	Open	Distal	Lower	Moderate	Adenocarcinoma	Yes	No	7	1	T3	N3a	M0	IIIB	15.36	4947.86	29.8	2	>1000	3.39	576.5	(3+)	No	0	36	0
00378729	2723	Male	67	158	45	18.026	No	No	No	Radical	Laparoscopy	Distal	Lower	Well-moderate	Adenocarcinoma	No	No	3.5	0	T1b	N0	M0	IA	3.01	25.22	7.3	2.88	6.21	3.91	7.54	None	No	0	36	0
00379279	2724	Male	65	160	51	19.9219	No	Yes	No	Radical	Open	Distal	Lower	poor	LSRC	Yes	Yes	5.3	1	T3	N1	M0	IIB	8.74	322.53	17.7	2.46	166.1	61.79	55.1	None	No	0	36	0
00380817	2726	Male	66	167	65	23.3067	No	Yes	Yes	Radical	Laparoscopy	Distal	Lower	Moderate-poor	Adenocarcinoma	Yes	Yes	4.5	0	T4a	N0	M0	IIB	2.21	6	10.4	2.34	2.77	4.92	3.56	None	No	0	36	0
00378863	2728	Male	67	172	62	20.9573	No	Yes	Yes	Radical	Laparoscopy	Distal	Lower	Moderate	Adenocarcinoma	Yes	No	3.2	0	T2	N0	M0	IB	5.66	Unknown	12.9	4.93	0.57	5.93	0.5	None	No	0	36	0
00418080	2730	Male	71	165	70	25.7117	Yes	No	No	Radical	Open	Distal	Lower	Moderate-poor	Adenocarcinoma	No	No	6.2	1	T4a	N1	M0	IIIA	0.8	554.44	28.2	＜0.5	5.2	7.48	131.7	negative	No	1	36	0
00258793	2732	Male	58	170	60	20.7612	Yes	Yes	No	Radical	Open	Total	Lower	Poor	HSRC	No	Yes	6	1	T4a	N3a	M0	IIIB	2.07	142.27	9.3	2.35	19.26	11.69	Unknown	negative	Yes	1	36	1
00380243	2733	Female	68	155	56.5	23.5172	No	No	No	Radical	Open	Distal	Lower	Moderate	Adenocarcinoma	Yes	No	2.5	0	T4a	N0	M0	IIB	1.84	5.12	18	3.53	3.24	8.31	4.15	None	No	0	36	0
00437148	2736	Male	70	160	48	18.75	No	Yes	Yes	Radical	Open	Distal	Lower	Poor	Adenocarcinoma	Yes	Yes	6	1	T3	N3a	M0	IIIB	2.86	40.63	8.3	5.1	53.07	10.93	32.55	Unknow	No	0	36	0
00423087	2737	Male	62	177	73.5	23.4607	No	Yes	No	Radical	Laparoscopy	Distal	Lower	Moderate	Adenocarcinoma	No	No	7	1	T3	N1	M0	IIB	6.8	9.75	37.9	6.6	3.39	12.48	2.88	(3+)	No	0	36	0
00379135	2738	Female	66	155	54	22.4766	Yes	No	No	Radical	Open	Distal	Lower	poor	Adenocarcinoma	Yes	No	3	0	T2	N2	M0	IIB	1.23	15.13	10.8	2.44	4.87	18.08	7.37	None	No	0	36	0
00299061	2739	Male	74	165	45	16.5289	No	Yes	No	Radical	Open	Distal	Lower	poor	LSRC	Yes	Yes	5	1	T4a	N2	M0	IIIA	2.71	8.62	10.4	2.14	3.88	1.27	Unknown	Negative	Yes	0	35	1
00378941	2740	Male	48	168	77.4	27.4235	Yes	Yes	No	Radical	Open	Distal	Lower	Moderate	Adenocarcinoma	No	No	1.5	0	T4a	N0	M0	IIB	1.03	7.37	15.8	2.84	5.49	19.45	4.95	Negative	No	0	36	0
00380110	2742	Female	73	155	44	18.3143	No	No	No	Radical	Open	Distal	Lower	poor	Adenocarcinoma	Yes	No	2.7	0	T4a	N0	M0	IIB	13.78	82.32	18.2	2.06	33.73	27.32	12.83	None	No	0	36	0
00378942	2743	Male	61	170	68	23.5294	No	No	No	Radical	Laparoscopy	Distal	Lower	Moderate-poor	Adenocarcinoma	No	No	2	0	T2	N0	M0	IB	3.82	9.93	6	1.58	Unknown	Unknown	Unknown	None	No	0	36	0
00379471	2744	Male	50	163	74	27.852	No	No	No	Radical	Laparoscopy	Distal	Lower	Moderate	Adenocarcinoma	No	No	1.8	0	T1b	N0	M0	IA	4.24	34.3	30.1	3.32	Unknown	Unknown	Unknown	None	No	0	36	0
00322626	2746	Female	81	153	42	17.9418	No	No	No	Radical	Open	Distal	Lower	poor	Adenocarcinoma	Yes	Yes	4.7	0	T4a	N2	M0	IIIA	1.51	22.27	11.7	2.21	12.25	7.35	19.4	(2+)	Yes	0	36	1
00382715	2754	Female	35	160	46.5	18.1641	No	No	No	Radical	Open	Distal	Lower	poor	LSRC	No	Yes	4	0	T4a	N2	M0	IIIA	2.04	10.78	7.3	1	8.9	0.67	6.98	Negative	No	0	35	0
00347391	2755	Male	62	178	82	25.8806	No	Yes	Yes	Radical	Open	Total	Lower	poor	Adenocarcinoma	Yes	Yes	9	1	T4a	N3b	M0	IIIC	1.77	13.51	8.5	2.95	7.7	1.23	12.87	None	Yes	0	35	1
00258261	2756	Male	58	165	60.5	22.2222	Yes	Yes	Yes	Radical	Open	Distal	Lower	Poor	Adenocarcinoma	No	No	4	0	T4a	N2	M0	IIIA	6.02	10.49	12.2	5.57	4.49	1.39	Unknown	negative	Yes	0	35	1
00381707	2758	Female	29	158	46	18.4265	No	No	No	Radical	Open	Distal	Lower	poor	LSRC	No	No	3.5	0	T1a	N0	M0	IA	2.28	19.97	13.5	1.18	9.35	0.75	8.43	None	No	0	35	0
00256452	2759	Female	64	150	49	21.7778	No	No	No	Radical	Open	Distal	Lower	Poor	Adenocarcinoma	No	No	7	1	T4a	N1	M0	IIIA	36.62	638.42	8.6	1.2	72.42	1.49	Unknown	Unknow	Yes	0	35	1
00431294	2763	Male	44	172	81	27.3797	Yes	Yes	No	Radical	Laparoscopy	Distal	Lower	Poor	HSRC	No	No	3.2	0	T1b	N1	M0	IB	0.77	10.43	3.6	1	4.04	0.88	1.04	negative	No	0	35	0
00305545	2764	Male	68	167	48	17.2111	No	Yes	Yes	Radical	Open	Total	Lower	Moderate	Adenocarcinoma	Yes	Yes	5.5	1	T4a	N2	M0	IIIA	9.1	5286.25	125.6	2.51	900	1.83	1086	(3+)	Yes	0	35	1
00269730	2765	Male	49	162	52	19.8141	Yes	No	Yes	Radical	Open	Distal	Lower	Poor	Adenocarcinoma	No	No	5.5	1	T4a	N0	M0	IIB	0.76	4.85	10.5	2.01	12.11	2.14	11.81	Unknow	Yes	1	35	1
00417528	2768	Male	71	163	60	22.5827	Yes	Yes	No	Radical	Open	Distal	Lower	Poor	LSRC	Yes	Yes	6	1	T4a	N2	M0	IIIA	2.81	261.54	15.1	1.7	85.17	0.99	50.93	negative	No	0	35	0
00381463	2770	Female	69	162	60	22.8624	No	No	No	Radical	Open	Distal	Lower	Moderate-poor	Adenocarcinoma	No	No	2	0	T2	N1	M0	IIA	0.75	2.47	13.4	3.33	2.72	0.63	6.69	None	No	0	35	0
00381105	2772	Female	64	165	60	22.0386	No	No	No	Radical	Laparoscopy	Distal	Lower	Moderate-poor	Adenocarcinoma	Yes	Yes	2.2	0	T4a	N0	M0	IIB	1.88	13.39	13.9	2.24	6.81	0.73	11.2	Negative	No	0	35	0
00382794	2773	Female	71	150	58	25.7778	Yes	No	No	Radical	Laparoscopy	Distal	Lower	Moderate-poor	Adenocarcinoma	Yes	No	5.3	1	T1b	N0	M0	IA	1.75	3.32	5.6	3.62	2.72	0.74	6.35	None	No	0	35	0
00381524	2774	Male	49	175	66	21.551	No	No	No	Radical	Open	Distal	Lower	Moderate	Adenocarcinoma	Yes	No	3.5	0	T4a	N0	M0	IIB	1.11	8.93	4.1	1.93	4.29	0.75	4.75	(1+)	No	0	35	0
00383057	2775	Male	44	170	60	20.7612	Yes	No	No	Radical	Laparoscopy	Distal	Lower	Moderate-poor	Adenocarcinoma	Yes	No	2.3	0	T1b	N0	M0	IA	5.68	14.33	10.7	1.08	5.54	0.79	6.26	None	No	0	35	0
00381914	2776	Male	71	169	59.5	20.8326	No	No	No	Radical	Open	Distal	Lower	Moderate-poor	Adenocarcinoma	No	No	2	0	T2	N0	M0	IB	3.95	88.71	11.5	2.88	14.36	0.82	23.54	None	No	0	35	0
00381853	2779	Male	71	160	61	23.8281	No	Yes	No	Radical	Open	Total	Lower	poor	Adenocarcinoma	No	No	7	1	T4a	N0	M0	IIB	4.42	3.73	27.4	5.02	3.15	0.86	2.52	Negative	No	0	35	0
00440243	2780	Female	53	161	56.5	21.797	No	No	No	Radical	Laparoscopy	Distal	Lower	Poor	Adenocarcinoma	Yes	Yes	4.5	0	T4a	N3a	M0	IIIB	1.69	8.39	6.9	1.2	5.57	0.88	4.53	negative	No	0	35	0
00381266	2781	Female	61	160	70	27.3438	Yes	No	No	Radical	Laparoscopy	Distal	Lower	poor	Adenocarcinoma	Yes	Yes	4	0	T4a	N3a	M0	IIIB	4.44	61.39	23.7	2.12	20.28	0.91	18.1	None	No	0	35	0
00381662	2782	Female	41	155	56	23.3091	No	No	No	Radical	Laparoscopy	Distal	Lower	poor	LSRC	Yes	Yes	6	1	T2	N3a	M0	IIIA	Unknown	8.13	20.1	2.27	3.76	4.07	3.24	None	No	0	35	0
00381253	2785	Female	41	150	55	24.4444	No	No	No	Radical	Open	Distal	Lower	Poor	HSRC	No	No	2	0	T1b	N0	M0	IA	0.8	Unknown	12.8	4.49	1.61	1.64	2.4	None	No	0	35	0
00382009	2788	Female	66	155	49	20.3954	No	No	No	Radical	Open	Distal	Lower	Moderate	Adenocarcinoma	No	No	1.2	0	T1b	N0	M0	IA	6.57	9.05	5.3	1.95	7.35	1.1	9.45	None	No	0	35	0
00442692	2789	Female	57	149	49	22.0711	No	No	No	Radical	Open	Distal	Lower	Moderate-poor	Adenocarcinoma	No	No	6	1	T1a	N0	M0	IA	4.16	22.53	20.9	1.2	13.6	1.11	22.23	Unknow	No	0	35	0
00443299	2790	Male	72	168	66.5	23.5615	Yes	Yes	Yes	Radical	Laparoscopy	Distal	Lower	Poor	Adenocarcinoma	Yes	No	4	0	T2	N2	M0	IIB	＜0.5	7.81	5.2	1.3	2.91	1.14	3.5	(1+)	No	0	35	0
00440738	2792	Female	39	160	48	18.75	Yes	No	No	Radical	Laparoscopy	Distal	Lower	Poor	HSRC	No	No	1.5	0	T1a	N0	M0	IA	＜0.5	18.96	7.3	＜0.5	3.16	2.11	3.42	Unknow	No	0	35	0
00382589	2795	Male	84	168	52	18.424	No	Yes	No	Radical	Open	Distal	Lower	Moderate-poor	Adenocarcinoma	No	No	7	1	T4a	N0	M0	IIB	3.14	15.12	22.2	3.23	9.25	1.19	8.56	(1+)	No	0	35	0
00443450	2796	Male	65	158	56	22.4323	Yes	Yes	No	Radical	Open	Distal	Lower	Well-moderate	Adenocarcinoma	No	No	5.5	1	T3	N0	M0	IIA	＜0.5	<1.2	10.5	1.4	2.41	1.28	3.38	negative	No	0	35	0
00381331	2798	Male	71	167	69	24.7409	No	No	No	Radical	Laparoscopy	Distal	Lower	Moderate-poor	Adenocarcinoma	Yes	Yes	2	0	T4a	N2	M0	IIIA	2.29	7.89	16.3	2.8	2.44	1.41	5.84	None	No	0	35	0
00381799	2799	Female	42	162	68.5	26.1012	No	No	No	Radical	Open	Distal	Lower	poor	LSRC	No	No	3	0	T1a	N2	M0	IIA	1.36	7.03	16.8	3.02	7.13	2.58	5.04	Negative	No	0	35	0
00382616	2801	Male	55	170	70	24.2215	No	No	Yes	Radical	Open	Distal	Lower	Moderate-poor	LSRC	No	No	1.5	0	T1a	N0	M0	IA	3.12	7.09	6.5	2.93	5.49	2.75	6.92	None	No	0	35	0
00382812	2802	Male	65	169	64	22.4082	Yes	No	Yes	Radical	Laparoscopy	Distal	Lower	Moderate-poor	Adenocarcinoma	No	Yes	6	1	T4a	N0	M0	IIB	1.67	69.36	11.9	2.65	3.67	1.45	3.38	None	No	0	35	0
00381468	2803	Male	69	161	52.5	20.2538	No	Yes	No	Radical	Open	Distal	Lower	poor	LSRC	No	Yes	6	1	T4a	N3a	M0	IIIB	5.41	3.79	17	2.97	2.39	3.34	4.02	Negative	No	0	35	0
00442845	2805	Male	62	175	74	24.1633	No	Yes	Yes	Radical	Open	Total	Lower	Moderate-poor	Adenocarcinoma	No	Yes	2	0	T2	N0	M0	IB	Unknown	Unknown	Unknown	Unknown	Unknown	Unknown	Unknown	Unknow	No	0	35	0
00383035	2806	Female	58	165	60	22.0386	No	No	No	Radical	Open	Distal	Lower	Poor	HSRC	No	No	0.7	0	T1a	N0	M0	IA	3.79	181.7	18.4	4.3	22.57	3	33.95	(1+)	No	0	35	0
00445029	2807	Female	54	160	72	28.125	Yes	No	No	Radical	Laparoscopy	Distal	Lower	Moderate-poor	Adenocarcinoma	No	No	2.5	0	T1b	N0	M0	IA	＜0.5	13.12	16.2	5.4	5.7	1.61	4.18	Unknow	No	0	35	0
00381490	2811	Male	62	170	58.5	20.2422	No	Yes	Yes	Radical	Open	Distal	Lower	Moderate-poor	Adenocarcinoma	Yes	Yes	3.5	0	T4a	N1	M0	IIIA	1.64	4.33	11.8	2.99	6.41	1.87	2.57	(1+)	No	0	35	0
00424838	2812	Female	65	150	49	21.7778	No	No	No	Radical	Laparoscopy	Distal	Lower	Moderate-poor	LSRC	Yes	Yes	4.5	0	T4a	N3a	M0	IIIB	＜0.5	6.73	14.1	1.9	2.87	4.82	3.92	(1+)	No	0	35	0
00425090	2813	Female	83	140	45	22.9592	Yes	No	No	Radical	Laparoscopy	Distal	Lower	Poor	HSRC	No	No	2.5	0	T1b	N0	M0	IA	＜0.5	10.22	7.2	2.7	3.75	4.91	2.09	(1+)	No	0	35	0
00443491	2814	Male	69	167	67	24.0238	Yes	No	Yes	Radical	Laparoscopy	Distal	Lower	Poor	LSRC	Yes	Yes	2.5	0	T1b	N1	M0	IB	1.2	3.05	4.8	3.2	1.8	5.54	0.5	negative	No	0	35	0
00382900	2821	Male	56	170	62	21.4533	No	Yes	Yes	Radical	Laparoscopy	Distal	Lower	Moderate-poor	LSRC	No	Yes	2.6	0	T2	N0	M0	IB	2.4	2.47	3.4	2.94	3.35	13.87	3.92	Negative	No	0	35	0
00382373	2824	Male	47	172	70.5	23.8304	No	No	No	Radical	Open	Distal	Lower	Moderate	Adenocarcinoma	No	No	3.5	0	T1b	N0	M0	IA	1.97	6.69	6.3	2.36	8.33	2.86	6.86	(2+)	No	0	35	0
00381515	2825	Female	61	160	52.5	20.5078	No	No	No	Radical	Open	Distal	Lower	Moderate	Adenocarcinoma	No	No	1.5	0	T1b	N0	M0	IA	1.2	9.49	5.9	3.41	7.53	1.95	6.58	(2+)	No	0	35	0
00423737	2829	Female	60	160	49	19.1406	Yes	No	No	Radical	Laparoscopy	Distal	Lower	Poor	Adenocarcinoma	Yes	Yes	3	0	T4a	N2	M0	IIIA	1.09	19.82	10.6	2.7	7.12	4.28	4.35	(2+)	No	0	35	0
00233394	2831	Male	19	172	53	17.9151	No	No	No	Radical	Open	Total	Lower	Poor	LSRC	Yes	No	13	1	T4a	N2	M0	IIIA	2.81	2.41	12.1	1.42	Unknown	Unknown	Unknown	negative	Yes	0	35	1
00275777	2833	Female	60	150	69.5	30.8889	No	No	No	Radical	Open	Total	Lower	poor	LSRC	Yes	Yes	6.5	1	T4a	N3b	M0	IIIC	2.57	21.92	10.2	2.66	Unknown	Unknown	Unknown	(1+)	Yes	0	35	1
00381617	2834	Male	61	172	69	23.3234	No	No	Yes	Radical	Laparoscopy	Distal	Lower	Moderate-poor	Adenocarcinoma	Yes	Yes	4.5	0	T4a	N2	M0	IIIA	1.46	6.61	33.6	2.77	2.89	7.27	4.67	None	No	0	35	0
00439009	2835	Female	64	157	55.5	22.5161	Yes	No	No	Radical	Laparoscopy	Distal	Lower	Poor	Adenocarcinoma	Yes	No	5.5	1	T3	N2	M0	IIIA	＜0.5	57.24	13.4	＜0.5	39.56	7.45	23.21	Unknow	No	0	35	0
00382700	2836	Male	65	165	66	24.2424	No	No	No	Radical	Laparoscopy	Distal	Lower	Moderate-poor	Adenocarcinoma	No	No	4	0	T1b	N1	M0	IB	1.34	5.75	7.5	4.26	2.64	10.2	3.07	(2+)	No	0	35	0
00365137	2839	Male	52	165	60	22.0386	No	Yes	Yes	Radical	Laparoscopy	Distal	Lower	poor	LSRC	Yes	Yes	7.5	1	T3	N3a	M0	IIIB	4.53	21.05	13.5	2.67	9.47	1.17	9.34	None	Yes	0	34	1
00442393	2841	Male	63	158	58	23.2335	Yes	Yes	Yes	Radical	Open	Distal	Lower	Moderate-poor	Adenocarcinoma	No	No	1.5	0	T1b	N0	M0	IA	2.54	11.6	11.8	2.8	8.17	21.22	11.86	(1+)	No	0	35	0
00314134	2842	Male	64	165	60	22.0386	No	No	No	Radical	Open	Distal	Lower	poor	LSRC	Yes	Yes	1.8	0	T4a	N3a	M0	IIIB	2.12	4.16	9.6	1.28	2.94	1.44	4.09	Negative	Yes	0	34	1
00424126	2847	Male	54	169	69	24.1588	Yes	Yes	Yes	Radical	Open	Distal	Lower	Moderate-poor	Adenocarcinoma	Yes	No	5.5	1	T2	N1	M0	IIA	2.27	21.9	7.7	2.1	8.44	48.55	5.47	(2+)	No	0	35	0
00382238	2849	Male	53	163	77	28.9811	No	Yes	No	Radical	Open	Distal	Lower	Well-moderate	Adenocarcinoma	No	No	6.5	1	T4a	N3a	M0	IIIB	28.27	7.95	17.5	4.37	4.61	112.5	8.77	(1+)	No	0	35	0
00383224	2850	Male	65	165	58	21.3039	No	No	No	Radical	Open	Total	Lower	Moderate-poor	Adenocarcinoma	No	No	3.2	0	T2	N0	M0	IB	1.37	4.59	Unknown	2.84	Unknown	Unknown	Unknown	(1+)	No	0	35	0
00321817	2851	Female	62	148	50	22.8269	No	No	No	Radical	Open	Distal	Lower	poor	LSRC	Yes	Yes	7	1	T4a	N2	M0	IIIA	5.37	1491.78	12.9	1.51	180.42	7.59	126.43	(2+)	Yes	0	34	1
00229315	2855	Female	72	152	48.5	20.992	Yes	Yes	No	Radical	Open	Distal	Lower	Moderate	Adenocarcinoma	Yes	No	4	0	T4a	N2	M0	IIIA	4.66	<2.00	11.2	2.02	Unknown	Unknown	Unknown	(3+)	Yes	0	35	1
00337223	2858	Male	49	166	62.5	22.6811	No	Yes	Yes	Radical	Open	Distal	Lower	Moderate-poor	Adenocarcinoma	No	No	4.5	0	T4a	N2	M0	IIIA	6.56	22.36	5	2.62	8.28	0.73	18.17	None	Yes	0	34	1
00403152	2859	Male	66	173	75	25.0593	Yes	Yes	Yes	Radical	Open	Total	Lower	Moderate-poor	Adenocarcinoma	Yes	Yes	6	1	T3	N2	M0	IIIA	1.42	12.47	19.6	6.3	3.66	0.8	2.7	None	Yes	1	34	1
00364241	2866	Male	51	162	67	25.5296	No	Yes	No	Radical	Open	Distal	Lower	poor	Adenocarcinoma	No	No	6.5	1	T2	N0	M0	IB	3.07	727.55	8.8	3.69	113.4	5.95	101.9	None	Yes	0	34	1
00426734	2868	Female	46	156	59	24.2439	No	No	No	Radical	Laparoscopy	Total	Lower	Poor	LSRC	No	Yes	7	1	T4a	N3a	M0	IIIB	＜0.5	15.04	41.9	1.4	2.8	1.02	2.13	negative	No	1	34	0
00383807	2871	Male	60	174	88	29.0659	No	Yes	No	Radical	Open	Distal	Lower	Moderate	Adenocarcinoma	No	No	1.5	0	T1a	N0	M0	IA	3.67	10.26	6.9	2.92	4.16	0.61	2.73	None	No	0	34	0
00383644	2874	Male	61	174	55	18.1662	Yes	No	No	Radical	Open	Distal	Lower	poor	LSRC	Yes	Yes	4	0	T3	N3a	M0	IIIB	9.97	90.58	9.9	2.46	65.77	1.16	15.65	(2+)	No	0	34	0
00384811	2876	Female	71	153	53	22.6409	No	No	No	Radical	Open	Distal	Lower	Moderate-poor	Adenocarcinoma	No	No	4	0	T1b	N0	M0	IA	1.68	21.95	8.9	1.65	7.17	0.74	6.96	None	No	0	34	0
00384134	2877	Female	52	158	60	24.0346	No	No	No	Radical	Laparoscopy	Distal	Lower	poor	Adenocarcinoma	No	No	2.5	0	T1a	N1	M0	IB	2.16	13.2	6.6	1.56	11.92	0.74	8.91	None	No	0	34	0
00383410	2879	Male	28	180	65	20.0617	No	No	No	Radical	Laparoscopy	Distal	Lower	poor	Adenocarcinoma	No	Yes	3.2	0	T4a	N2	M0	IIIA	1.01	2	5.9	1.92	3.77	0.77	3.05	Negative	No	0	34	0
00383979	2881	Male	50	165	58.5	21.4876	No	No	No	Radical	Laparoscopy	Distal	Lower	Moderate-poor	Adenocarcinoma	Yes	Yes	2.2	0	T3	N2	M0	IIIA	1.63	3.74	11.1	1.41	6.35	0.83	5.35	(1+)	No	0	34	0
00383642	2882	Male	51	169	75	26.2596	Yes	Yes	Yes	Radical	Open	Distal	Lower	Moderate-poor	Adenocarcinoma	Yes	No	5.5	1	T4a	N1	M0	IIIA	17.69	Unknown	7.3	31.57	2.73	0.87	0.94	(1+)	No	0	34	0
00444607	2886	Female	67	152	51	22.0741	Yes	No	No	Radical	Open	Total	Lower	Moderate	Adenocarcinoma	No	No	1.5	0	T1a	N0	M0	IA	2.63	20.72	13.3	0.9	9.15	1.04	20.18	Unknow	No	0	34	0
00422513	2887	Female	53	157	55	22.3133	Yes	No	No	Radical	Open	Distal	Lower	Poor	Adenocarcinoma	No	Yes	3	0	T4a	N0	M0	IIB	＜0.5	27.4	4.9	2.2	24.07	1.07	15.64	negative	No	0	34	0
00384170	2889	Female	52	160	52	20.3125	Yes	No	No	Radical	Open	Distal	Lower	poor	Adenocarcinoma	Yes	No	7	1	T1a	N3a	M0	IIB	1.86	6.04	9.6	2.82	3.33	1.11	3.14	None	No	0	34	0
00446192	2892	Male	78	160	60	23.4375	Yes	Yes	Yes	Radical	Laparoscopy	Distal	Lower	Poor	HSRC	No	No	2	0	T2	N0	M0	IB	2.48	15.93	29.2	1.2	4.07	2.47	6.01	negative	No	0	34	0
00384080	2893	Male	51	177	79	25.2163	Yes	Yes	Yes	Radical	Open	Total	Lower	poor	LSRC	Yes	Yes	5.5	1	T4a	N3a	M0	IIIB	2.08	7.54	13	2.08	12.07	2.54	4.34	Negative	No	0	34	0
00384055	2894	Male	60	164	67	24.9108	No	Yes	No	Radical	Open	Distal	Lower	Moderate-poor	Adenocarcinoma	Yes	No	3.5	0	T4a	N0	M0	IIB	2.66	10.37	8	2.68	5.58	1.21	7.06	Negative	No	0	34	0
00383655	2895	Male	62	170	65	22.4913	No	No	No	Radical	Open	Distal	Lower	Moderate-poor	Adenocarcinoma	No	No	2	0	T1a	N1	M0	IB	1.02	9.97	8	2.7	3.76	1.24	4.52	None	No	0	34	0
00444863	2896	Female	32	168	80	28.3447	No	No	No	Radical	Open	Distal	Lower	Poor	Adenocarcinoma	No	No	2	0	T1b	N0	M0	IA	1.13	8.96	17.4	0.6	3.3	1.31	2.93	negative	No	0	34	0
00384179	2898	Male	55	164	61	22.68	Yes	Yes	Yes	Radical	Open	Distal	Lower	Moderate	Adenocarcinoma	No	Yes	4	0	T2	N1	M0	IIA	38.08	2.32	6.5	1.8	2.36	1.39	2.65	(1+)	No	0	34	0
00445128	2902	Male	76	168	65	23.03	No	Yes	No	Radical	Open	Distal	Lower	Moderate-poor	Adenocarcinoma	No	Yes	1.2	0	T4a	N0	M0	IIB	Unknown	Unknown	Unknown	Unknown	Unknown	Unknown	Unknown	Unknow	No	0	34	0
00384078	2903	Female	46	155	57	23.7253	No	No	No	Radical	Open	Distal	Lower	Poor	HSRC	No	No	0.8	0	T1a	N0	M0	IA	2.67	13.64	29.2	0.76	9.16	0.61	8.02	Negative	No	0	34	0
00384009	2904	Female	32	160	64	25	No	No	No	Radical	Laparoscopy	Distal	Lower	poor	LSRC	No	No	1.7	0	T2	N0	M0	IB	0.79	2.07	18.8	4.13	5.35	4.38	2.95	(1+)	No	0	34	0
00445538	2905	Male	67	160	70	27.3438	No	No	No	Radical	Laparoscopy	Distal	Lower	Well	Adenocarcinoma	No	No	1.2	0	T2	N0	M0	IB	＜0.5	15.97	12.9	1	3.96	1.86	7.28	Unknow	No	0	34	0
00384275	2906	Male	55	177	82	26.1738	No	Yes	Yes	Radical	Open	Total	Lower	poor	LSRC	Yes	Yes	5.2	1	T4a	N3a	M0	IIIB	2.13	4.03	39.3	2.89	3.58	4.98	3.3	Negative	No	0	34	0
00383141	2907	Male	55	172	55	18.5911	No	No	No	Radical	Open	Distal	Lower	Moderate-poor	LSRC	Yes	Yes	4	0	T4a	N2	M0	IIIA	2.6	5.41	10.7	3.22	3.55	5.31	2.06	Negative	No	0	34	0
00383441	2908	Male	74	173	66	22.0522	No	No	No	Radical	Open	Distal	Lower	Moderate-poor	Adenocarcinoma	No	No	1.2	0	T4a	N2	M0	IIIA	1.49	9.72	10.3	4.3	2.99	1.94	4.49	None	No	0	34	0
00443069	2909	Male	65	160	60	23.4375	No	Yes	No	Radical	Open	Distal	Lower	Poor	LSRC	No	Yes	4.5	0	T4a	N2	M0	IIIA	2.81	42.99	10.9	2.1	16	6.79	23.2	Unknow	No	0	34	0
00384249	2913	Male	66	165	57	20.9366	Yes	Yes	Yes	Radical	Laparoscopy	Distal	Lower	poor	LSRC	No	Yes	3.7	0	T2	N2	M0	IIB	2.74	372.39	29.9	2.22	36.4	11.27	96.1	Negative	No	0	34	0
00446647	2915	Male	82	162	61	23.2434	No	Yes	No	Radical	Laparoscopy	Distal	Lower	Moderate-poor	Adenocarcinoma	Yes	Yes	7	1	T3	N1	M0	IIB	1.48	145.23	15.4	2.8	92.24	2.54	94.64	negative	No	0	34	0
00384728	2916	Female	55	158	65	26.0375	No	No	No	Radical	Laparoscopy	Distal	Lower	Poor	HSRC	No	No	0.9	0	T1a	N2	M0	IIA	2.52	Unknown	12.4	1.86	0.98	19.24	0.5	None	No	0	34	0
00383776	2917	Male	56	170	65	22.4913	No	No	No	Radical	Laparoscopy	Distal	Lower	poor	LSRC	Yes	No	5	1	T4a	N3a	M0	IIIB	11.41	7.95	10.8	2.13	7.65	25.86	13.96	(2+)	No	0	34	0
00383164	2919	Male	62	170	69	23.8754	No	Yes	No	Radical	Open	Total	Lower	poor	LSRC	Yes	No	9.3	1	T3	N3a	M0	IIIB	6.64	274.82	8.6	1.35	26.3	29.39	13.33	(1+)	No	0	34	0
00383182	2922	Male	60	180	76	23.4568	No	Yes	Yes	Radical	Open	Distal	Lower	Moderate-poor	Adenocarcinoma	No	No	2	0	T1b	N0	M0	IA	1.96	3.5	6.6	3.76	2.14	3.3	3.65	None	No	0	34	0
00384600	2924	Male	55	173	84	28.0664	No	Yes	No	Radical	Laparoscopy	Distal	Lower	poor	LSRC	Yes	No	3	0	T1a	N1	M0	IB	1.54	3.65	11.1	1.59	Unknown	Unknown	Unknown	(1+)	No	0	34	0
00384842	2925	Female	56	158	50	20.0288	No	No	No	Radical	Open	Distal	Lower	Moderate-poor	Adenocarcinoma	Yes	No	2	0	T1b	N1	M0	IB	3.68	6.76	5.2	94.82	4.83	3.58	3.59	Negative	No	0	34	0
00334335	2927	Male	54	170	75	25.9516	Yes	No	No	Radical	Open	Distal	Lower	poor	LSRC	No	No	4	0	T4a	N1	M0	IIIA	6.42	5.83	5.6	1.58	7.45	12.48	13.62	Negative	Yes	0	34	1
00383516	2931	Male	72	165	55	20.202	No	No	Yes	Radical	Open	Distal	Lower	Moderate-poor	Adenocarcinoma	Yes	Yes	4.2	0	T4a	N1	M0	IIIA	2.93	247.78	34.7	4.33	22.35	7.53	20.79	Negative	No	0	34	0
00229931	2932	Male	64	164	53	19.7055	No	Yes	Yes	Radical	Open	Distal	Lower	Poor	LSRC	No	Yes	2.7	0	T4a	N0	M0	IIB	9.43	12.42	9.1	6.36	Unknown	Unknown	Unknown	negative	Yes	0	34	1
00441678	2935	Male	64	168	59	20.9042	No	Yes	Yes	Radical	Open	Distal	Lower	Moderate	Adenocarcinoma	Yes	No	4	0	T3	N3a	M0	IIIB	200.59	4.71	19.2	3.4	5.74	28.33	13.07	(1+)	No	1	34	0
00280771	2937	Male	53	134	52	28.9597	No	Yes	Yes	Radical	Open	Total	Lower	Poor	HSRC	No	Yes	15	1	T4a	N3a	M0	IIIB	1.79	20.59	2.7	2.98	7.61	0.88	6.77	None	Yes	1	33	1
00236248	2940	Male	68	150	46	20.4444	No	Yes	Yes	Radical	Open	Total	Lower	Poor	LSRC	No	Yes	12	1	T4a	N2	M0	IIIA	5.36	4.34	14.7	5.34	4.1	1.31	Unknown	negative	Yes	0	33	1
00417183	2945	Male	66	160	59	23.0469	Yes	Yes	Yes	Radical	Laparoscopy	Distal	Lower	Moderate-poor	Adenocarcinoma	No	Yes	2	0	T1b	N1	M0	IB	3.74	7.97	9.6	4.5	2.36	27.07	2.76	(2+)	Yes	0	34	1
00370737	2948	Male	60	178	75.5	23.8291	No	No	Yes	Radical	Laparoscopy	Distal	Lower	poor	Adenocarcinoma	Yes	Yes	10	1	T3	N1	M0	IIB	5.14	16.99	26.2	2.62	8.81	31.53	4.36	Negative	Yes	0	34	1
00435112	2949	Male	32	165	52	19.1001	No	Yes	No	Radical	Laparoscopy	Distal	Lower	Poor	LSRC	No	No	2.5	0	T1a	N1	M0	IB	1.94	19.35	12.6	3.5	6.05	0.55	9.08	Unknow	No	0	33	0
00386681	2950	Female	51	157	57	23.1247	No	No	No	Radical	Open	Total	Lower	poor	Adenocarcinoma	No	No	6	1	T4a	N2	M0	IIIA	14.2	500.77	45.3	4.73	316.2	Unknown	62.97	None	Yes	1	34	1
00339059	2952	Male	61	164	56	20.8209	No	No	No	Radical	Open	Distal	Lower	Moderate-poor	Adenocarcinoma	Yes	No	4	0	T2	N2	M0	IIB	4.21	Unknown	20.2	56.77	Unknown	Unknown	Unknown	None	Yes	1	34	1
00285218	2956	Female	74	158	74	29.6427	No	No	No	Radical	Open	Distal	Lower	Moderate-poor	Adenocarcinoma	No	No	3.3	0	T2	N1	M0	IIA	3.27	8.7	8.5	175.85	0.75	1.01	3.26	(1+)	Yes	1	33	1
00357049	2957	Male	65	172	65	21.9713	No	No	No	Radical	Open	Total	Lower	poor	Adenocarcinoma	Yes	Yes	5	1	T4a	N3a	M0	IIIB	1.37	11.74	17.7	2.39	4.79	1.06	4.76	(1+)	Yes	0	33	1
00273686	2960	Male	57	172	77.5	26.1966	No	Yes	No	Radical	Open	Distal	Lower	poor	Adenocarcinoma	No	Yes	4	0	T4a	N2	M0	IIIA	3.5	Unknown	8.5	5.03	1	1.85	2.5	(1+)	Yes	1	33	1
00273791	2961	Male	54	175	70	22.8571	No	No	No	Radical	Open	Distal	Lower	Moderate-poor	Adenocarcinoma	Yes	Yes	2.5	0	T4a	N3a	M0	IIIB	1.5	82.39	3.9	1.55	15.65	2.17	14.28	(2+)	Yes	1	33	1
00386339	2966	Male	72	173	64	21.3839	No	Yes	Yes	Radical	Open	Distal	Lower	Moderate-poor	Adenocarcinoma	No	No	2.7	0	T1b	N0	M0	IA	4.6	4.79	11.9	1.9	4.13	0.81	4.23	(3+)	No	0	33	0
00386651	2969	Female	49	160	60	23.4375	No	No	No	Radical	Laparoscopy	Distal	Lower	Moderate-poor	Adenocarcinoma	Yes	No	2.7	0	T2	N2	M0	IIB	1.23	20.18	11.3	4.08	3.23	0.92	4.31	(1+)	No	0	33	0
00386236	2970	Male	65	170	69.5	24.0484	No	Yes	No	Radical	Laparoscopy	Distal	Lower	poor	LSRC	Yes	No	2.7	0	T2	N1	M0	IIA	2.52	Unknown	14.9	2.25	1.02	1.27	0.93	Negative	No	0	33	0
00386463	2971	Male	57	175	70	22.8571	No	Yes	No	Radical	Open	Distal	Lower	poor	LSRC	Yes	No	2.5	0	T4a	N1	M0	IIIA	4.02	9.54	14.2	2.59	7.74	1.32	5.09	Negative	No	0	33	0
00386897	2973	Male	58	170	91	31.4879	No	No	No	Radical	Open	Distal	Lower	poor	Adenocarcinoma	Yes	No	2.5	0	T2	N2	M0	IIB	3.5	20.16	12.3	8.14	6.01	0.95	7.91	Negative	No	0	33	0
00386599	2976	Male	61	169	67	23.4586	No	Yes	Yes	Radical	Laparoscopy	Distal	Lower	poor	LSRC	No	No	1.2	0	T1b	N0	M0	IA	1.47	2.34	7	1.14	2.08	1.89	1.47	None	No	0	33	0
00386291	2978	Male	56	170	80	27.6817	Yes	Yes	Yes	Radical	Laparoscopy	Distal	Lower	poor	LSRC	No	No	1.8	0	T1a	N0	M0	IA	4.09	3.47	8.8	2.6	5.46	2.06	4.25	None	No	0	33	0
00422896	2979	Female	58	150	37	16.4444	No	No	No	Radical	Open	Distal	Lower	Poor	HSRC	No	No	6	1	T2	N3a	M0	IIIA	257.1	5.31	4.9	＜0.5	2.04	2.29	3.69	Unknow	No	0	33	0
00385740	2981	Male	61	166	55	19.9594	No	Yes	No	Radical	Open	Distal	Lower	poor	LSRC	No	No	2	0	T1a	N0	M0	IA	5.04	5.92	5.7	3.86	5.81	2.37	6.13	None	No	0	33	0
00427190	2984	Male	61	169	67.5	23.6336	No	Yes	No	Radical	Laparoscopy	Distal	Lower	Moderate-poor	Adenocarcinoma	No	No	4	0	T2	N0	M0	IB	6.96	7.54	9.1	26.1	2.41	1.12	0.55	negative	No	1	33	0
00417369	2987	Female	42	164	57	21.1927	Yes	No	No	Radical	Open	Distal	Lower	Poor	HSRC	No	No	1	0	T1a	N1	M0	IB	0.52	16.38	18.9	＜0.5	4.05	0.97	2.34	Unknow	No	0	33	0
00446888	2991	Female	60	158	60	24.0346	Yes	No	No	Radical	Laparoscopy	Distal	Lower	Poor	LSRC	No	No	2	0	T1b	N1	M0	IB	＜0.5	12.33	14	4.3	3.12	4.29	7.17	Unknow	No	0	33	0
00386445	2993	Male	55	165	58	21.3039	Yes	Yes	Yes	Radical	Open	Distal	Lower	Poor	HSRC	No	No	0.6	0	T1a	N0	M0	IA	6.15	4.01	10.7	5.13	4.06	3.91	2.69	None	No	0	33	0
00445203	2994	Male	66	167	66	23.6652	Yes	Yes	Yes	Radical	Open	Distal	Lower	Moderate-poor	Adenocarcinoma	No	No	7.5	1	T1b	N1	M0	IB	1.25	9.89	6.4	3.9	3.45	1.42	4.81	Unknow	No	0	33	0
00385952	2995	Male	50	168	82	29.0533	No	No	No	Radical	Open	Distal	Lower	Moderate-poor	Adenocarcinoma	Yes	Yes	5.6	1	T4a	N2	M0	IIIA	1.59	181.58	6.9	1.32	67.78	1.58	31.39	Negative	No	0	33	0
00425524	2996	Male	52	170	60	20.7612	No	Yes	Yes	Radical	Laparoscopy	Distal	Lower	Moderate	Adenocarcinoma	No	Yes	4.5	0	T4a	N2	M0	IIIA	4.73	126.66	4.9	1.8	30.22	1.67	21.34	(2+)	No	0	33	0
00385779	2997	Male	50	170	75	25.9516	Yes	No	Yes	Radical	Open	Distal	Lower	poor	LSRC	No	Yes	1.8	0	T3	N2	M0	IIIA	2.98	7.53	24.7	4.15	6.15	6	3.76	Negative	No	0	33	0
00422989	2999	Male	64	168	70	24.8016	No	No	Yes	Radical	Open	Total	Lower	Moderate-poor	Adenocarcinoma	Yes	Yes	3	0	T4b	N3a	M0	IIIC	＜0.5	10.07	10.5	1.4	5.61	1.92	2.12	Unknow	No	0	33	0
00386383	3003	Female	68	151	53	23.2446	Yes	No	No	Radical	Open	Distal	Lower	Poor	HSRC	Yes	Yes	3.8	0	T4a	N3a	M0	IIIB	3.91	10.19	14.2	2.1	6.42	9.46	5.88	Negative	No	0	33	0
00424572	3005	Male	57	168	74	26.2188	Yes	Yes	Yes	Radical	Open	Distal	Lower	Poor	LSRC	No	No	8	1	T4a	N3b	M0	IIIC	12.95	68.64	12	1.5	4.06	12.04	15.8	Unknow	No	1	33	0
00387223	3007	Female	67	150	40	17.7778	Yes	No	No	Radical	Laparoscopy	Distal	Lower	poor	Adenocarcinoma	No	Yes	2.5	0	T1b	N1	M0	IB	2.3	Unknown	7.7	5.08	1.1	3.86	0.57	None	No	0	33	0
00232975	3011	Male	53	178	74	23.3556	Yes	No	No	Radical	Open	Total	Lower	Moderate-poor	LSRC	Yes	Yes	5	1	T4a	N3b	M0	IIIC	3	21.97	13.9	2.83	8	16.98	Unknown	(±)	Yes	1	33	1
00431295	3013	Male	67	165	54	19.8347	Yes	Yes	No	Radical	Laparoscopy	Distal	Lower	Poor	Adenocarcinoma	No	Yes	5	1	T3	N1	M0	IIB	＜0.5	21.51	25.9	＜0.5	2.65	4.45	4.13	(2+)	No	0	33	0
00424125	3015	Male	60	162	63	24.0055	Yes	Yes	Yes	Radical	Open	Distal	Lower	Moderate-poor	Adenocarcinoma	No	No	5.5	1	T4a	N0	M0	IIB	＜0.5	89.64	3.8	3.5	20.59	4.83	16.6	Unknow	No	0	33	0
00386797	3018	Male	66	180	69	21.2963	No	Yes	Yes	Radical	Open	Distal	Lower	poor	Adenocarcinoma	Yes	Yes	2.8	0	T3	N0	M0	IIA	6.06	14.76	45.6	1.96	7.26	7.17	8.63	(2+)	No	0	33	0
00221619	3020	Female	34	160	59	23.0469	Yes	No	No	Radical	Open	Total	Lower	Poor	LSRC	Yes	Yes	8.5	1	T4a	N1	M0	IIIA	＜0.5	11	10.7	2.15	3.9	1.15	Unknown	Unknow	Yes	0	32	1
00363558	3021	Female	62	162	69	26.2917	Yes	No	No	Radical	Laparoscopy	Total	Lower	poor	LSRC	No	No	17	1	T4a	N0	M0	IIB	0.69	<2.00	5.5	1.4	2.36	1.2	3.87	(1+)	Yes	0	32	1
00446896	3027	Male	64	170	55	19.0311	No	Yes	Yes	Radical	Laparoscopy	Distal	Lower	Poor	Adenocarcinoma	Yes	Yes	6	1	T4a	N3b	M0	IIIC	1.72	13.16	12.7	1.1	3.25	16.9	3.17	Unknow	No	0	33	0
00292964	3029	Female	68	150	50	22.2222	Yes	No	No	Radical	Open	Distal	Lower	poor	LSRC	Yes	No	3	0	T4a	N3a	M0	IIIB	1.84	14.09	8.2	3.37	6.04	2.96	8.4	(2+)	Yes	0	32	1
00377045	3030	Male	67	171	52.5	17.9542	No	Yes	Yes	Radical	Open	Distal	Lower	Moderate-poor	Adenocarcinoma	Yes	No	3	0	T1b	N2	M0	IIA	53.55	Unknown	23.8	2.85	0.91	34.89	0.5	None	Yes	0	33	1
00328708	3036	Male	59	160	54.5	21.2891	Yes	Yes	No	Radical	Open	Distal	Lower	Moderate	Adenocarcinoma	Yes	No	2.5	0	T4a	N1	M0	IIIA	1.83	Unknown	5.5	2.16	2.01	0.84	5.05	None	Yes	0	32	1
00302253	3039	Male	63	158	48	19.2277	No	Yes	Yes	Radical	Open	Distal	Lower	poor	Adenocarcinoma	No	No	5.3	1	T1a	N0	M0	IA	2.43	6.15	10.4	1.7	2.35	1.11	5.39	None	Yes	0	32	1
00242021	3042	Male	66	160	49	19.1406	No	Yes	No	Radical	Open	Distal	Lower	Moderate-poor	Adenocarcinoma	No	No	3	0	T4a	N1	M0	IIIA	9.24	16.59	9	2.42	7.9	1.36	Unknown	(2+)	Yes	0	32	1
00287539	3044	Male	69	172	66	22.3094	Yes	No	No	Radical	Open	Distal	Lower	poor	Adenocarcinoma	No	Yes	2.7	0	T3	N1	M0	IIB	3.71	125.2	44	7	16.23	1.88	11.63	(1+)	Yes	0	32	1
00322768	3046	Female	68	167	49	17.5697	No	No	No	Radical	Open	Distal	Lower	Moderate-poor	Adenocarcinoma	Yes	Yes	5	1	T4a	N2	M0	IIIA	3.76	57.72	5.7	1.27	2.93	3	12.58	(2+)	Yes	0	32	1
00425850	3048	Female	22	168	49	17.3611	Yes	No	No	Radical	Open	Distal	Lower	Poor	LSRC	No	Yes	6	1	T4a	N2	M0	IIIA	＜0.5	19.7	18.9	0.7	5.07	1	3.69	negative	No	0	32	0
00239483	3050	Male	61	168	67	23.7387	No	No	No	Radical	Open	Distal	Lower	Moderate-poor	Adenocarcinoma	Yes	No	4.5	0	T4a	N2	M0	IIIA	64.08	747.08	12.6	9.3	42.9	4.81	Unknown	negative	Yes	0	32	1
00379797	3053	Male	66	165	74	27.1809	Yes	Yes	Yes	Radical	Open	Distal	Lower	Moderate-poor	Adenocarcinoma	No	No	6	1	T3	N2	M0	IIIA	2.74	3.96	8.3	2.96	2.54	7.9	2.7	Negative	Yes	0	32	1
00387944	3054	Male	54	169	70	24.5089	Yes	Yes	No	Radical	Laparoscopy	Distal	Lower	poor	LSRC	No	Yes	2	0	T2	N0	M0	IB	2.24	2.2	6.8	1.66	4.2	1.22	3.61	Negative	No	0	32	0
00389420	3057	Male	69	164	45	16.7311	No	Yes	Yes	Radical	Laparoscopy	Distal	Lower	Moderate-poor	Adenocarcinoma	No	Yes	3	0	T4a	N2	M0	IIIA	2.34	Unknown	11.4	37.2	1.19	0.78	1.08	(2+)	No	0	32	0
00388949	3059	Male	62	163	58	21.83	No	Yes	No	Radical	Open	Distal	Lower	Moderate-poor	LSRC	Yes	Yes	3.5	0	T1b	N2	M0	IIA	4.41	22.45	12.7	5.54	6.71	1.32	7.05	None	No	0	32	0
00430066	3060	Male	65	150	41	18.2222	Yes	Yes	Yes	Radical	Laparoscopy	Distal	Lower	Poor	LSRC	No	No	2.5	0	T1a	N0	M0	IA	2.63	10	7.7	＜0.5	3.85	1.33	6.45	Unknow	No	0	32	0
00389434	3064	Male	51	167	57.5	20.6174	Yes	No	No	Radical	Laparoscopy	Distal	Lower	Moderate-poor	Adenocarcinoma	No	No	2	0	T2	N0	M0	IB	3.2	6.93	4.9	1.37	4.47	0.96	4.96	(1+)	No	0	32	0
00387547	3067	Male	50	174	75	24.7721	Yes	Yes	Yes	Radical	Open	Distal	Lower	Moderate-poor	Adenocarcinoma	Yes	No	2.7	0	T2	N3a	M0	IIIA	3.16	3.72	38	4.06	4.19	1.15	1.73	(1+)	No	0	32	0
00426107	3069	Female	66	160	63	24.6094	No	No	No	Radical	Laparoscopy	Distal	Lower	Poor	Adenocarcinoma	Yes	Yes	2.5	0	T4a	N2	M0	IIIA	13.67	20.98	5.8	2.4	9.49	1.17	4.61	Unknow	No	0	32	0
00434390	3072	Female	50	152	45	19.4771	No	No	No	Radical	Open	Distal	Lower	Moderate	Adenocarcinoma	No	No	4	0	T2	N2	M0	IIB	11.02	12.63	13	0.6	3.6	1.25	7.87	Unknow	No	0	32	0
00388837	3073	Male	53	169	60	21.0077	No	Yes	No	Radical	Open	Total	Lower	poor	LSRC	No	Yes	4	0	T4a	N1	M0	IIIA	3.26	6.61	8.8	2.94	4.21	1.9	4.6	(1+)	No	0	32	0
00388694	3075	Female	77	155	49	20.3954	No	No	No	Radical	Laparoscopy	Distal	Lower	poor	LSRC	No	No	3.5	0	T1b	N2	M0	IIA	3.57	8.77	26.1	3.72	4.76	2.01	5.46	(2+)	No	0	32	0
00388785	3076	Male	53	159	60	23.7332	No	Yes	No	Radical	Open	Total	Lower	poor	LSRC	Yes	No	8	1	T3	N3a	M0	IIIB	0.8	5.44	3.1	3.41	4.04	2.12	2.03	(2+)	No	0	32	0
00388567	3078	Male	53	160	59	23.0469	No	Yes	Yes	Radical	Open	Distal	Lower	Moderate-poor	Adenocarcinoma	Yes	Yes	2.5	0	T4a	N2	M0	IIIA	16.87	45.86	10.3	3.14	16.96	1.36	9.53	Negative	No	0	32	0
00339948	3079	Female	52	150	47	20.8889	Yes	No	No	Radical	Open	Distal	Lower	poor	Adenocarcinoma	No	Yes	5	1	T4a	N3a	M0	IIIB	1.53	Unknown	17.1	2.58	3.18	11.08	5.4	None	Yes	0	32	1
00387922	3081	Female	34	162	53	20.1951	Yes	No	No	Radical	Open	Total	Lower	poor	LSRC	No	Yes	4	0	T4a	N0	M0	IIB	0.81	3.94	8.5	2.28	3.42	2.43	1.74	Negative	No	0	32	0
00428507	3082	Male	44	175	67	21.8776	Yes	Yes	No	Radical	Laparoscopy	Distal	Lower	Moderate-poor	LSRC	No	No	4	0	T1a	N0	M0	IA	1.02	7.32	6.1	5.2	4.82	2.43	4.06	Unknow	No	0	32	0
00389839	3083	Male	63	168	53	18.7783	No	No	Yes	Radical	Open	Distal	Lower	Moderate	Adenocarcinoma	No	No	4.5	0	T3	N0	M0	IIA	1.52	5.12	5	1.2	3.75	1.41	4.62	(1+)	No	0	32	0
00417359	3088	Male	66	172	70	23.6614	Yes	Yes	Yes	Radical	Laparoscopy	Distal	Lower	Moderate-poor	Adenocarcinoma	No	No	1	0	T1b	N0	M0	IA	0.91	13.09	10.8	1.5	2.65	1.71	2.41	Unknow	No	0	32	0
00387727	3089	Female	54	160	56	21.875	Yes	No	No	Radical	Laparoscopy	Distal	Lower	Moderate-poor	Adenocarcinoma	Yes	No	2.8	0	T1b	N0	M0	IA	0.72	Unknown	4.3	1.7	4.83	1.82	3.83	None	No	0	32	0
00429994	3091	Male	52	170	80	27.6817	No	Yes	Yes	Radical	Laparoscopy	Total	Lower	Moderate-poor	Adenocarcinoma	Yes	Yes	3	0	T4a	N2	M0	IIIA	0.63	15.26	9.6	＜0.5	6.98	1.85	3.93	(1+)	No	0	32	0
00389061	3092	Male	59	162	59	22.4813	No	Yes	No	Radical	Open	Distal	Lower	Moderate-poor	LSRC	Yes	Yes	4	0	T4a	N1	M0	IIIA	3.3	Unknown	14.3	2.85	1.33	4.21	1.41	(1+)	No	0	32	0
00437215	3098	Male	61	167	69	24.7409	Yes	Yes	No	Radical	Open	Distal	Lower	Moderate	Adenocarcinoma	Yes	Yes	6	1	T4a	N0	M0	IIB	43.83	6.82	23.5	4.2	2.71	2.45	3.61	negative	No	0	32	0
00429797	3099	Male	54	169	66	23.1084	Yes	Yes	No	Radical	Laparoscopy	Distal	Lower	Poor	Adenocarcinoma	Yes	Yes	2.5	0	T4a	N3a	M0	IIIB	1.42	24.13	17.9	6.3	11.1	2.66	13.57	Unknow	No	1	32	0
00429905	3102	Male	55	160	60	23.4375	Yes	Yes	Yes	Radical	Open	Distal	Lower	Poor	Adenocarcinoma	Yes	No	3	0	T4a	N3b	M0	IIIC	1.81	34.03	14.5	＜0.5	12.91	3.42	10.3	Unknow	No	0	32	0
00437602	3107	Female	67	150	52	23.1111	No	No	No	Radical	Open	Distal	Lower	Moderate	Adenocarcinoma	No	No	5	1	T4a	N1	M0	IIIA	0.74	2.8	13.5	1	3.11	4.03	4.45	Unknow	No	0	32	0
00329753	3109	Male	80	160	51	19.9219	No	No	Yes	Radical	Open	Distal	Lower	poor	LSRC	Yes	No	6	1	T4a	N0	M0	IIB	13.13	236.6	11.6	2.88	Unknown	Unknown	Unknown	None	Yes	0	32	1
00229011	3111	Male	47	175	61	19.9184	Yes	Yes	Yes	Radical	Open	Distal	Lower	Poor	LSRC	Yes	Yes	3	0	T4a	N2	M0	IIIA	4.02	9.35	8.1	3.06	4.8	0.83	Unknown	(1+)	Yes	0	31	1
00428763	3112	Male	58	170	49	16.955	No	Yes	Yes	Radical	Open	Distal	Lower	Moderate-poor	Adenocarcinoma	No	No	3.5	0	T3	N2	M0	IIIA	0.81	67.62	8.5	＜0.5	12.88	5.16	10.92	negative	No	0	32	0
00209433	3113	Male	63	163	63	23.7118	Yes	No	Yes	Radical	Open	Distal	Lower	Poor	LSRC	Yes	Yes	7	1	T4a	N2	M0	IIIA	2.62	111.7	10.1	1.73	11.9	1.08	Unknown	negative	Yes	0	31	1
00388748	3115	Male	51	170	61	21.1073	No	Yes	No	Radical	Open	Distal	Lower	Moderate-poor	Adenocarcinoma	Yes	Yes	5	1	T4a	N0	M0	IIB	10.42	Unknown	9.8	1.66	2.27	5.42	1.77	Negative	No	0	32	0
00388637	3116	Male	64	152	52	22.5069	No	Yes	No	Radical	Laparoscopy	Distal	Lower	Moderate	Adenocarcinoma	No	No	6	1	T4a	N0	M0	IIB	1.74	5.95	5.2	2.56	2.54	6.17	4.18	None	No	0	32	0
00205831	3117	Female	37	154	43	18.1312	No	No	No	Radical	Open	Distal	Lower	Poor	LSRC	Yes	No	4.5	0	T4a	N3a	M0	IIIB	0.7	18.37	22.1	3.72	7.4	2.1	Unknown	negative	Yes	1	31	1
00237832	3118	Female	61	164	55.5	20.635	Yes	No	No	Radical	Open	Distal	Lower	Moderate-poor	LSRC	Yes	Yes	5.5	1	T4a	N2	M0	IIIA	0.76	24.86	6.5	2.46	10.4	2.12	Unknown	negative	Yes	1	31	1
00387763	3120	Male	70	156	63.5	26.093	No	Yes	Yes	Radical	Open	Distal	Lower	Moderate	Adenocarcinoma	No	No	4.8	0	T1b	N0	M0	IA	4.2	4.24	8.7	1.73	4.63	6.2	4.12	(3+)	No	0	32	0
00387622	3121	Male	47	175	69	22.5306	No	Yes	No	Radical	Open	Distal	Lower	Moderate-poor	Adenocarcinoma	Yes	No	4	0	T2	N1	M0	IIA	2.54	3.12	5.1	394.43	3.55	6.85	3.33	None	No	0	32	0
00435663	3122	Male	55	166	65	23.5883	Yes	Yes	No	Radical	Laparoscopy	Distal	Lower	Poor	Adenocarcinoma	No	Yes	2.9	0	T4a	N0	M0	IIB	1.63	12.89	7.7	＜0.5	5.28	10.19	5.83	Unknow	No	0	32	0
00427883	3124	Female	68	162	56	21.3382	Yes	No	No	Radical	Laparoscopy	Distal	Lower	Moderate-poor	Adenocarcinoma	No	No	2	0	T1b	N0	M0	IA	1.48	6.04	13.2	1.3	2.31	25.03	1.73	Unknow	No	0	32	0
00429987	3125	Male	63	170	59	20.4152	Yes	No	No	Radical	Laparoscopy	Distal	Lower	Moderate-poor	Adenocarcinoma	Yes	No	7	1	T1b	N2	M0	IIA	0.64	150.11	8	1.8	26.45	34.22	15.57	(3+)	No	0	32	0
00431803	3130	Female	36	150	49	21.7778	No	No	No	Radical	Laparoscopy	Distal	Lower	Poor	LSRC	No	Yes	2.5	0	T2	N0	M0	IB	＜0.5	39.74	13.9	＜0.5	9.56	0.63	8.84	negative	No	0	31	0
00311866	3131	Male	43	174	80	26.4236	No	Yes	No	Radical	Open	Distal	Lower	poor	Adenocarcinoma	Yes	No	6	1	T4a	N1	M0	IIIA	4.7	6038.03	8.2	3.84	375.5	34.12	211.51	Negative	Yes	0	32	1
00266931	3132	Male	79	161	47.5	18.3249	No	Yes	Yes	Radical	Open	Distal	Lower	Moderate-poor	Adenocarcinoma	Yes	No	6	1	T4a	N2	M0	IIIA	99.9	<2.00	258.2	1.41	1.46	46.71	3.19	(2+)	Yes	0	32	1
00384681	3133	Male	63	165	74	27.1809	No	No	No	Radical	Open	Distal	Lower	Moderate	Adenocarcinoma	No	No	3	0	T4a	N0	M0	IIB	2.18	31.04	8	3.29	7.13	0.67	6.37	None	Yes	0	31	1
00334222	3135	Male	56	162	60	22.8624	Yes	Yes	Yes	Radical	Open	Distal	Lower	Moderate-poor	Adenocarcinoma	Yes	Yes	8	1	T4a	N3a	M0	IIIB	1.93	169.19	16	11.43	20.34	1.23	26.04	None	Yes	0	31	1
00217547	3138	Female	60	152	54	23.3726	No	No	No	Radical	Open	Distal	Lower	Moderate	Adenocarcinoma	Yes	No	8	1	T1b	N2	M0	IIA	1.5	84.72	7.2	3.89	0.1	2.55	Unknown	(2+)	Yes	0	31	1
00390198	3139	Female	67	150	44	19.5556	No	No	No	Radical	Laparoscopy	Distal	Lower	poor	LSRC	No	No	3	0	T2	N0	M0	IB	4.48	<2.00	14	8.49	1.13	0.98	2.13	None	No	0	31	0
00200100	3140	Male	58	170	73	25.2595	No	Yes	No	Radical	Open	Distal	Lower	Moderate-poor	Adenocarcinoma	No	Yes	7	1	T4a	N1	M0	IIIA	3.2	56.84	5.6	7.31	12.9	2.71	Unknown	(1+)	Yes	1	31	1
00419041	3141	Male	63	170	49	16.955	No	No	Yes	Radical	Open	Total	Lower	Moderate-poor	Adenocarcinoma	Yes	No	4.5	0	T4a	N1	M0	IIIA	6.99	9.29	11.5	8.9	2.04	3.08	3.37	Unknow	Yes	0	31	1
00240554	3142	Male	49	175	70	22.8571	No	No	No	Radical	Open	Total	Lower	Moderate	Adenocarcinoma	No	Yes	5	1	T4a	N2	M0	IIIA	5.51	4305.19	15.5	2.76	158.3	3.3	Unknown	negative	Yes	1	31	1
00391815	3143	Male	61	160	45	17.5781	No	Yes	Yes	Radical	Open	Distal	Lower	poor	LSRC	No	No	9	1	T4a	N2	M0	IIIA	1.34	10.05	13.5	2.31	3.13	1.07	5.78	(2+)	No	0	31	0
00396008	3144	Male	65	170	57.5	19.8962	No	Yes	No	Radical	Open	Distal	Lower	poor	Adenocarcinoma	Yes	Yes	5	1	T4a	N1	M0	IIIA	9.19	514.87	18.6	1.48	68.65	9.68	33.96	(2+)	Yes	1	31	1
00391158	3147	Male	50	162	63	24.0055	No	Yes	Yes	Radical	Laparoscopy	Distal	Lower	poor	Adenocarcinoma	No	No	0.8	0	T1a	N2	M0	IIA	1.45	5.57	35.9	2.51	3.2	0.69	5.69	None	No	0	31	0
00389965	3148	Male	72	163	52	19.5717	Yes	Yes	Yes	Radical	Open	Distal	Lower	Moderate-poor	Adenocarcinoma	No	No	0.6	0	T1b	N0	M0	IA	3.05	7.51	5.2	1.23	4.23	0.74	4.26	None	No	0	31	0
00392104	3151	Male	67	170	64	22.1453	No	No	No	Radical	Open	Distal	Lower	Moderate	Adenocarcinoma	No	No	1	0	T1b	N0	M0	IA	2.82	4.98	7.9	5.02	5.52	0.8	6.7	None	No	0	31	0
00431492	3154	Male	62	170	65	22.4913	Yes	Yes	No	Radical	Open	Distal	Lower	Moderate-poor	Adenocarcinoma	No	No	2	0	T1a	N1	M0	IB	1.74	7.57	5.2	0.5	2.88	0.96	3.55	Unknow	No	0	31	0
00391248	3156	Female	59	158	50	20.0288	Yes	No	No	Radical	Laparoscopy	Distal	Lower	Moderate	Adenocarcinoma	No	No	3	0	T1b	N0	M0	IA	1.49	2.53	4.8	2.54	5.69	1.03	3.45	None	No	0	31	0
00391204	3157	Male	45	170	69	23.8754	No	No	Yes	Radical	Laparoscopy	Distal	Lower	poor	LSRC	Yes	No	5	1	T2	N0	M0	IB	5.17	22.77	8.1	2.74	6.06	1.46	5.49	Negative	No	0	31	0
00390239	3158	Male	66	158	45	18.026	No	Yes	Yes	Radical	Open	Distal	Lower	poor	Adenocarcinoma	No	Yes	5	1	T4a	N0	M0	IIB	4.09	94.69	14.8	1.97	83.82	1.05	21.82	None	No	0	31	0
00390628	3160	Female	73	150	57.5	25.5556	No	No	No	Radical	Open	Distal	Lower	Moderate	Adenocarcinoma	Yes	No	5.3	1	T3	N1	M0	IIB	5.26	6.18	51.5	5.6	3.48	1.12	5.39	Negative	No	0	31	0
00389880	3161	Male	65	158	61	24.4352	No	No	No	Radical	Laparoscopy	Distal	Lower	poor	Adenocarcinoma	No	No	4.5	0	T1a	N0	M0	IA	5.23	4.71	11.4	2.48	5.09	1.12	3.35	None	No	0	31	0
00391071	3163	Male	60	170	78	26.9896	No	Yes	No	Radical	Open	Total	Lower	poor	LSRC	No	Yes	2.7	0	T4a	N1	M0	IIIA	Unknown	Unknown	Unknown	Unknown	Unknown	Unknown	Unknown	(1+)	No	0	31	0
00431983	3165	Male	61	163	58	21.83	No	Yes	Yes	Radical	Open	Distal	Lower	Moderate-poor	LSRC	No	No	5	1	T4a	N3a	M0	IIIB	2.3	13.64	12.6	0.7	3.79	1.85	3.19	Unknow	No	0	31	0
00424109	3166	Male	65	160	47.5	18.5547	Yes	Yes	Yes	Radical	Laparoscopy	Distal	Lower	Moderate	Adenocarcinoma	No	No	5	1	T3	N0	M0	IIA	3.29	167.13	37.3	3.3	20.05	1.19	30.73	Unknow	No	0	31	0
00391713	3168	Male	59	180	66	20.3704	No	Yes	Yes	Radical	Open	Distal	Lower	Moderate-poor	Adenocarcinoma	No	No	3	0	T1a	N0	M0	IA	3.41	7.82	12.3	6.34	6.64	1.22	6.18	None	No	0	31	0
00439194	3169	Male	83	170	51	17.6471	No	No	No	Radical	Open	Distal	Lower	Poor	HSRC	No	Yes	7	1	T3	N1	M0	IIB	24.84	19.82	4.3	0.7	3.34	2.31	10.83	negative	No	0	31	0
00390472	3171	Male	52	169	72.5	25.3843	Yes	Yes	Yes	Radical	Open	Distal	Lower	Moderate-poor	LSRC	No	No	2	0	T4a	N0	M0	IIB	2.99	10.51	9.4	6.13	5.55	2.51	4.19	Negative	No	0	31	0
00432938	3173	Male	66	170	54	18.6851	Yes	Yes	No	Radical	Open	Distal	Lower	Poor	Adenocarcinoma	Yes	No	5.5	1	T2	N1	M0	IIA	0.86	10.92	17.1	1.8	1.91	1.32	4.49	negative	No	0	31	0
00389546	3175	Female	64	152	44	19.0443	Yes	No	No	Radical	Open	Distal	Lower	poor	Adenocarcinoma	No	No	1	0	T1a	N0	M0	IA	2.86	7.64	11.5	3.83	2.46	1.54	1.75	None	No	0	31	0
00390182	3178	Female	55	165	56	20.5693	No	No	No	Radical	Laparoscopy	Distal	Lower	Moderate-poor	Adenocarcinoma	No	No	2.5	0	T1b	N0	M0	IA	1.93	2.65	4.3	2.17	3.72	1.61	3.51	Negative	No	0	31	0
00391893	3180	Female	59	158	50	20.0288	No	No	No	Radical	Open	Distal	Lower	Moderate-poor	Adenocarcinoma	Yes	No	3	0	T3	N2	M0	IIIA	3.38	21.52	6.2	2.87	8.74	1.72	12.23	None	No	0	31	0
00392255	3182	Male	68	174	73.5	24.2767	No	No	No	Radical	Laparoscopy	Distal	Lower	poor	Adenocarcinoma	Yes	No	5.5	1	T4a	N1	M0	IIIA	1.24	4.25	10.7	3.17	4.14	1.93	4.6	Negative	No	0	31	0
00391951	3183	Male	48	167	61	21.8724	No	Yes	No	Radical	Open	Distal	Lower	Moderate-poor	Adenocarcinoma	Yes	Yes	2	0	T4a	N1	M0	IIIA	2.77	Unknown	9.4	2.07	1.21	1.99	2.35	None	No	0	31	0
00433293	3185	Female	78	144	38	18.3256	Yes	No	No	Radical	Open	Distal	Lower	Moderate-poor	Adenocarcinoma	No	No	1.5	0	T1a	N0	M0	IA	1.42	12.8	9.1	0.8	2.4	2.28	6.23	Unknow	No	0	31	0
00390743	3186	Female	44	160	49	19.1406	No	No	No	Radical	Open	Distal	Lower	poor	LSRC	No	Yes	5.5	1	T4a	N2	M0	IIIA	57.73	1233.08	10.9	1.63	109.1	6.95	39.77	Negative	No	0	31	0
00430119	3187	Male	63	160	52	20.3125	Yes	No	No	Radical	Open	Distal	Lower	Poor	Adenocarcinoma	Yes	Yes	2.5	0	T3	N2	M0	IIIA	9.78	24.69	17.4	11.6	8.9	2.43	10.46	negative	No	0	31	0
00391379	3189	Female	62	154	61	25.721	No	No	No	Radical	Open	Distal	Lower	Moderate	Adenocarcinoma	No	No	4	0	T1a	N0	M0	IA	2.74	4.43	11.6	1.25	3.34	2.65	7.27	None	No	0	31	0
00389984	3193	Male	66	170	60	20.7612	No	Yes	Yes	Radical	Open	Distal	Lower	Moderate	Adenocarcinoma	Yes	Yes	3.2	0	T4a	N2	M0	IIIA	2.6	2.34	4.7	2.21	2.2	4.07	3.47	None	No	0	31	0
00392094	3194	Male	61	169	67	23.4586	No	No	Yes	Radical	Open	Distal	Lower	poor	LSRC	Yes	No	2.2	0	T2	N2	M0	IIB	1.18	10.39	8.2	3.01	4.47	16.93	6.23	None	No	0	31	0
00391702	3195	Male	82	158	60	24.0346	No	Yes	Yes	Radical	Open	Distal	Lower	Well-moderate	Adenocarcinoma	No	No	2.5	0	T1a	N0	M0	IA	2.4	5.89	18.6	1.93	2.02	4.23	4.59	None	No	0	31	0
00391970	3197	Male	73	165	60	22.0386	No	Yes	Yes	Radical	Laparoscopy	Distal	Lower	Moderate-poor	Adenocarcinoma	Yes	Yes	2.5	0	T1b	N2	M0	IIA	4.14	6.33	8	3.43	4.21	4.29	4.21	None	No	0	31	0
00431504	3198	Male	64	170	58	20.0692	Yes	Yes	No	Radical	Laparoscopy	Total	Lower	Moderate-poor	Adenocarcinoma	No	No	4.5	0	T3	N2	M0	IIIA	1.07	66.05	78.4	＜0.5	10.13	4.95	10.35	(2+)	No	0	31	0
00430715	3199	Male	63	163	67	25.2174	No	No	No	Radical	Open	Distal	Lower	Moderate	Adenocarcinoma	No	No	5.5	1	T3	N0	M0	IIA	＜0.5	24.32	8.3	1.9	11.14	5.7	6.64	negative	No	0	31	0
00391671	3201	Male	65	160	57	22.2656	No	Yes	Yes	Radical	Open	Distal	Lower	Moderate-poor	Adenocarcinoma	No	No	2.5	0	T1b	N1	M0	IB	1.78	19.4	13.3	3.25	3.75	6.91	6.26	(2+)	No	0	31	0
00391576	3203	Female	90	150	50	22.2222	No	No	No	Radical	Laparoscopy	Distal	Lower	Moderate-poor	Adenocarcinoma	Yes	No	2.7	0	T2	N1	M0	IIA	6.76	15.8	17.5	1.73	8.78	7.55	8.35	Negative	No	0	31	0
00389729	3204	Female	54	160	60.5	23.6328	Yes	No	No	Radical	Open	Distal	Lower	poor	Adenocarcinoma	Yes	No	7	1	T4a	N0	M0	IIB	11.19	10.41	12.4	11.01	10.81	7.64	7.3	(2+)	No	0	31	0
00391450	3205	Female	64	150	55	24.4444	Yes	No	No	Radical	Open	Total	Lower	poor	Adenocarcinoma	No	Yes	1.5	0	T4a	N1	M0	IIIA	0.92	4.8	11.1	1.52	4.04	8.29	4.38	None	No	0	31	0
00391308	3206	Male	37	172	60	20.2812	No	No	No	Radical	Open	Distal	Lower	poor	Adenocarcinoma	No	No	2	0	T1b	N0	M0	IA	1.89	6.32	6.1	4.4	27.67	8.89	3.31	(1+)	No	0	31	0
00288695	3210	Female	67	160	50	19.5312	No	No	No	Radical	Open	Distal	Lower	Poor	HSRC	No	Yes	4	0	T4a	N1	M0	IIIA	1.21	27.89	19.3	3.1	3.87	Unknown	Unknown	(1+)	Yes	0	31	1
00211452	3211	Male	69	167	63	22.5896	No	No	Yes	Radical	Open	Total	Lower	Poor	HSRC	No	No	4	0	T2	N2	M0	IIB	7.2	8.37	9	3.42	Unknown	Unknown	Unknown	negative	Yes	0	31	1
00389611	3213	Male	78	165	60	22.0386	Yes	No	No	Radical	Laparoscopy	Distal	Lower	Moderate-poor	Adenocarcinoma	No	No	1.5	0	T1a	N0	M0	IA	3.9	6.26	6.1	2.31	4.3	21.11	3.35	Negative	No	0	31	0
00440796	3214	Male	64	170	70	24.2215	Yes	No	No	Radical	Open	Distal	Lower	Moderate-poor	Adenocarcinoma	No	No	1.8	0	T2	N1	M0	IIA	2.04	44.64	28.1	3.8	12.99	23.53	23.76	Unknow	No	0	31	0
00401631	3215	Male	52	168	60	21.2585	No	Yes	Yes	Radical	Open	Distal	Lower	poor	LSRC	No	No	4.3	0	T3	N3a	M0	IIIB	2.15	8.11	9.2	＜0.5	3.08	0.94	3.17	Negative	Yes	1	30	1
00421247	3216	Female	53	160	69	26.9531	Yes	No	No	Radical	Open	Distal	Lower	Poor	LSRC	No	Yes	7	1	T4a	N0	M0	IIB	＜0.5	41.16	7.8	＜0.5	8.54	1.05	14.13	negative	Yes	1	30	1
00390881	3221	Male	75	165	55	20.202	No	Yes	No	Radical	Laparoscopy	Distal	Lower	Moderate-poor	Adenocarcinoma	No	No	4	0	T4a	N0	M0	IIB	2.58	4.85	31.6	2.15	3.52	28.83	4.9	(2+)	No	0	31	0
00390063	3224	Male	61	162	71	27.0538	Yes	Yes	Yes	Radical	Laparoscopy	Distal	Lower	poor	Adenocarcinoma	No	No	9	1	T4a	N2	M0	IIIA	11.09	3942.51	10.5	5.26	Unknown	79.33	404.3	(1+)	No	0	31	0
00232612	3225	Female	62	155	55	22.8928	No	No	No	Radical	Open	Distal	Lower	Poor	LSRC	No	Yes	5	1	T4a	N3a	M0	IIIB	3.79	4.88	8.8	2.53	6.9	3.04	Unknown	negative	Yes	0	30	1
00389554	3226	Male	71	160	45	17.5781	No	No	No	Radical	Open	Distal	Lower	Moderate-poor	Adenocarcinoma	No	No	8	1	T2	N0	M0	IB	1.65	Unknown	14.6	0.73	Unknown	Unknown	Unknown	(2+)	No	0	31	0
00391075	3227	Female	58	155	45	18.7305	No	No	No	Radical	Open	Distal	Lower	Moderate-poor	Adenocarcinoma	Yes	Yes	3.6	0	T4b	N3a	M0	IIIC	1.65	50.62	Unknown	3.08	Unknown	Unknown	Unknown	Negative	No	0	31	0
00392040	3228	Male	58	165	60	22.0386	Yes	No	No	Radical	Open	Distal	Lower	Unknown	Adenocarcinoma	Yes	No	7	1	T3	N3a	M0	IIIB	7.99	611.28	Unknown	3.48	Unknown	Unknown	Unknown	Negative	No	0	31	0
00360983	3229	Male	71	163	50	18.8189	No	No	No	Radical	Laparoscopy	Distal	Lower	Moderate-poor	Adenocarcinoma	Yes	No	8	1	T4a	N2	M0	IIIA	2.24	7.58	6.5	1.85	3.86	149	5.3	None	Yes	1	31	1
00210571	3231	Male	68	173	64.5	21.551	Yes	Yes	Yes	Radical	Open	Distal	Lower	Poor	Adenocarcinoma	Yes	Yes	5	1	T4a	N0	M0	IIB	4.45	20.38	7.7	5.06	Unknown	Unknown	Unknown	negative	Yes	0	31	1
00421257	3232	Female	55	155	56	23.3091	Yes	No	No	Radical	Laparoscopy	Distal	Lower	Well-moderate	Adenocarcinoma	No	Yes	5	1	T4a	N3a	M0	IIIB	1.08	194.21	10	1.2	13.53	0.89	90.68	negative	Yes	0	30	1
00384963	3233	Male	66	170	66	22.8374	No	Yes	Yes	Radical	Laparoscopy	Distal	Lower	Moderate-poor	Adenocarcinoma	Yes	No	5.5	1	T4a	N0	M0	IIB	1.82	5.17	10.7	4.26	3.5	0.92	2.09	(1+)	Yes	0	30	1
00329527	3234	Male	71	165	69	25.3444	No	No	No	Radical	Open	Total	Lower	poor	Adenocarcinoma	Yes	Yes	8	1	T3	N3a	M0	IIIB	3.1	2.56	7.5	3.02	4.82	1.56	4.46	Negative	Yes	0	30	1
00259464	3240	Male	70	172	40	13.5208	Yes	Yes	Yes	Radical	Open	Distal	Lower	Moderate-poor	Adenocarcinoma	No	No	2.5	0	T2	N1	M0	IIA	17.34	<2.00	21.3	2.76	3.21	2.25	Unknown	(2+)	Yes	0	30	1
00273811	3241	Male	61	173	63	21.0498	Yes	Yes	Yes	Radical	Open	Distal	Lower	Moderate-poor	Adenocarcinoma	Yes	Yes	11	1	T4a	N3b	M0	IIIC	1.75	9.12	5.5	2.49	4.41	3.07	4.34	(1+)	Yes	0	30	1
00393901	3243	Female	48	160	59	23.0469	Yes	No	No	Radical	Laparoscopy	Distal	Lower	poor	LSRC	No	No	2.5	0	T1a	N0	M0	IA	0.79	2.21	12.3	1.52	2.72	1.1	2.62	Negative	No	0	30	0
00432635	3245	Male	60	178	75	23.6713	Yes	No	No	Radical	Open	Distal	Lower	Poor	LSRC	Yes	Yes	3.5	0	T4a	N3a	M0	IIIB	0.54	12.12	13.6	＜0.5	4.07	1.15	5.59	(1+)	No	0	30	0
00427468	3248	Male	69	172	62	20.9573	Yes	Yes	Yes	Radical	Open	Distal	Lower	Moderate-poor	Adenocarcinoma	Yes	No	4	0	T1b	N3a	M0	IIB	6.39	28.36	21.5	34.6	8.3	7.52	9.58	Unknow	Yes	0	30	1
00434483	3250	Male	53	168	71	25.1559	Yes	Yes	Yes	Radical	Open	Distal	Lower	Poor	Adenocarcinoma	No	No	4	0	T4a	N1	M0	IIIA	1.11	5.83	7.6	1.9	1.25	0.59	1.25	Unknow	No	0	30	0
00439572	3253	Female	51	140	45	22.9592	No	No	No	Radical	Laparoscopy	Distal	Lower	Poor	Adenocarcinoma	No	No	2	0	T1b	N2	M0	IIA	0.56	9.55	9.2	3.9	7.98	0.75	12.65	negative	No	0	30	0
00392715	3258	Male	51	170	55	19.0311	No	Yes	Yes	Radical	Laparoscopy	Distal	Lower	poor	Adenocarcinoma	No	Yes	3	0	T1b	N0	M0	IA	2.06	2.97	10	264.21	3.66	0.94	3.55	None	No	0	30	0
00394065	3259	Male	53	158	52	20.83	No	Yes	Yes	Radical	Laparoscopy	Distal	Lower	poor	LSRC	No	No	2	0	T1b	N0	M0	IA	3.87	16.32	2.8	3.35	3.32	1.63	4.37	None	No	0	30	0
00416005	3260	Male	65	160	50	19.5312	Yes	Yes	Yes	Radical	Open	Distal	Lower	Moderate-poor	LSRC	No	No	2	0	T2	N1	M0	IIA	0.77	16.94	8.8	5	2.92	1.64	3.09	negative	No	0	30	0
00435596	3261	Female	51	153	53	22.6409	No	No	No	Radical	Laparoscopy	Distal	Lower	Poor	Adenocarcinoma	No	No	2.5	0	T1b	N3a	M0	IIB	1.86	50.46	11.2	4.4	11.8	1.05	18.24	Unknow	No	0	30	0
00393233	3262	Female	51	147	50	23.1385	No	No	No	Radical	Open	Distal	Lower	poor	LSRC	No	No	2.5	0	T1a	N0	M0	IA	1.31	2.2	8.4	5.73	3.68	1.67	4.5	None	No	0	30	0
00393569	3267	Female	63	158	62	24.8358	Yes	No	No	Radical	Laparoscopy	Distal	Lower	Moderate-poor	Adenocarcinoma	Yes	No	3	0	T1b	N0	M0	IA	1.63	3.29	8	2.36	3.97	1.26	6.73	Negative	No	0	30	0
00393526	3268	Male	59	170	75.5	26.1246	Yes	Yes	Yes	Radical	Laparoscopy	Distal	Lower	poor	Adenocarcinoma	No	No	1	0	T1a	N0	M0	IA	3.22	2.77	18	4.57	3.82	1.35	3.48	None	No	0	30	0
00393267	3269	Female	64	155	50	20.8117	No	No	No	Radical	Laparoscopy	Distal	Lower	Moderate	Adenocarcinoma	No	Yes	6	1	T4a	N3a	M0	IIIB	1.57	32.18	10.4	3.34	6.2	1.37	6.88	Negative	No	0	30	0
00437086	3272	Female	44	158	66	26.4381	Yes	No	No	Radical	Laparoscopy	Distal	Lower	Poor	Adenocarcinoma	No	No	6	1	T4a	N3a	M0	IIIB	＜0.5	11.28	5.8	＜0.5	6.64	1.5	12.27	Unknow	No	0	30	0
00438709	3274	Male	61	170	63	21.7993	Yes	No	No	Radical	Laparoscopy	Distal	Lower	Poor	LSRC	No	No	4	0	T1a	N0	M0	IA	＜0.5	8.64	8.1	1.4	8.04	2.57	2.65	Unknow	No	0	30	0
00433863	3276	Male	30	173	68	22.7204	No	No	No	Radical	Laparoscopy	Distal	Lower	Well-moderate	Adenocarcinoma	Yes	No	3.8	0	T1b	N0	M0	IA	＜0.5	9.82	11.1	1.1	3.65	1.67	1.65	Unknow	No	0	30	0
00444865	3277	Male	60	160	60	23.4375	Yes	Yes	Yes	Radical	Open	Distal	Lower	Poor	LSRC	Yes	Yes	6	1	T4a	N3a	M0	IIIB	＜0.5	24.47	4.9	2.3	17.24	3.39	11.09	(1+)	No	0	30	0
00393343	3279	Female	58	155	60	24.974	No	No	No	Radical	Laparoscopy	Distal	Lower	poor	Adenocarcinoma	No	No	1.6	0	T1b	N0	M0	IA	1.82	6.15	8.2	2.3	3.66	1.77	3.46	None	No	0	30	0
00393092	3280	Male	49	172	68	22.9854	Yes	Yes	Yes	Radical	Open	Distal	Lower	poor	Adenocarcinoma	No	No	2	0	T1b	N0	M0	IA	Unknown	Unknown	4.3	3.29	3.06	3.76	3.18	(2+)	No	0	30	0
00425412	3281	Male	73	175	64	20.898	No	No	Yes	Radical	Open	Total	Lower	Poor	Adenocarcinoma	Yes	Yes	6.5	1	T4b	N3a	M0	IIIC	Unknown	19.54	Unknown	1.9	Unknown	Unknown	Unknown	negative	No	0	30	0
00440513	3283	Male	40	170	51	17.6471	Yes	No	No	Radical	Laparoscopy	Distal	Lower	Poor	HSRC	No	No	Unknown	999	T1a	N0	M0	IA	0.7	1.44	17.2	＜0.5	3.43	0.44	2.7	Unknow	No	0	30	0
00393729	3287	Female	45	152	52	22.5069	No	No	No	Radical	Open	Total	Lower	poor	LSRC	Yes	Yes	7	1	T4a	N3b	M0	IIIC	0.77	51.04	21.2	2.03	6.34	6.69	5.28	(2+)	No	0	30	0
00393186	3289	Male	69	178	67	21.1463	Yes	Yes	Yes	Radical	Laparoscopy	Distal	Lower	poor	LSRC	Yes	Yes	5.5	1	T4a	N1	M0	IIIA	1.66	4.21	6.7	1.88	3.6	9.36	4.38	None	No	0	30	0
00434216	3292	Male	64	164	45	16.7311	No	Yes	No	Radical	Open	Distal	Lower	Moderate-poor	Adenocarcinoma	No	Yes	5	1	T3	N2	M0	IIIA	3.41	136.4	12.8	4.1	13.12	2.22	19.15	Unknow	No	1	30	0
00392146	3297	Female	77	150	59.5	26.4444	No	No	No	Radical	Open	Distal	Lower	Moderate-poor	LSRC	Yes	Yes	7.5	1	T4a	N0	M0	IIB	1.01	Unknown	12.2	2.36	3.03	29.91	3.65	(2+)	No	0	30	0
00414418	3299	Male	56	164	63	23.4236	Yes	No	No	Radical	Open	Distal	Lower	Unknown	Adenocarcinoma	No	No	4	0	T1a	N0	M0	IA	12.73	172.9	10.2	2.7	83.2	3.59	4.78	Unknow	No	0	30	0
00424332	3300	Male	63	163	69	25.9701	Yes	Yes	Yes	Radical	Open	Distal	Lower	Poor	Adenocarcinoma	Yes	No	3	0	T4a	N3a	M0	IIIB	1.02	15.99	6.9	1.8	7.09	3.74	3.41	Unknow	No	0	30	0
00394431	3301	Male	63	175	58	18.9388	No	Yes	Yes	Radical	Open	Total	Lower	Moderate-poor	Adenocarcinoma	Yes	Yes	5	1	T4a	N2	M0	IIIA	19.46	102.52	21.6	2.96	20.38	3.86	10.26	None	No	0	30	0
00436663	3302	Male	55	170	69	23.8754	Yes	No	No	Radical	Laparoscopy	Distal	Lower	Moderate-poor	Adenocarcinoma	No	No	2	0	T2	N0	M0	IB	＜0.5	1.29	6.8	2.4	2.6	4.66	2.95	Unknow	No	0	30	0
00392416	3304	Female	62	150	47	20.8889	No	No	No	Radical	Open	Distal	Lower	Moderate-poor	Adenocarcinoma	Yes	No	2.5	0	T1b	N0	M0	IA	1.51	7.53	8.5	3.2	5.02	4.88	6.77	None	No	0	30	0
00394884	3305	Male	80	180	68	20.9877	No	No	No	Radical	Open	Distal	Lower	Moderate-poor	LSRC	Yes	Yes	11	1	T4a	N3a	M0	IIIB	16.04	Unknown	76.6	2.73	Unknown	Unknown	Unknown	None	No	0	30	0
00392378	3307	Male	72	170	76	26.2976	No	No	No	Radical	Laparoscopy	Distal	Lower	Moderate	Adenocarcinoma	No	No	1.2	0	T1b	N0	M0	IA	2.27	12.12	9	4.23	6.76	10.08	7.46	None	No	0	30	0
00393142	3308	Male	65	170	55	19.0311	Yes	Yes	No	Radical	Laparoscopy	Distal	Lower	Moderate-poor	Adenocarcinoma	No	No	2.5	0	T4a	N0	M0	IIB	105.79	11295.3	6.3	2.6	Unknown	10.7	244.1	(3+)	No	0	30	0
00422480	3311	Female	62	165	55	20.202	Yes	No	No	Radical	Open	Total	Lower	Poor	HSRC	No	No	8	1	T3	N0	M0	IIA	2.26	41.98	10	12	11.46	1.05	33.93	(1+)	Yes	0	29	1
00393699	3313	Female	66	158	44.5	17.8257	No	No	No	Radical	Open	Distal	Lower	Moderate-poor	Adenocarcinoma	No	Yes	7	1	T3	N0	M0	IIA	3.8	161.97	23.4	1.28	19.56	22.15	10.97	Negative	No	0	30	0
00421365	3314	Male	62	175	69	22.5306	Yes	Yes	No	Radical	Laparoscopy	Distal	Lower	Moderate	Adenocarcinoma	Yes	Yes	3	0	T4a	N0	M0	IIB	1.68	3.66	4.3	＜0.5	1.27	34.3	0.5	(1+)	No	0	30	0
00229899	3315	Male	59	161	43	16.5889	Yes	Yes	No	Radical	Open	Distal	Lower	Moderate-poor	LSRC	No	Yes	1.8	0	T4a	N2	M0	IIIA	1.87	6.94	14.2	32.2	6.7	1.4	Unknown	(1+)	Yes	1	29	1
00427394	3317	Male	66	175	62	20.2449	Yes	Yes	Yes	Radical	Open	Total	Lower	Poor	Adenocarcinoma	Yes	No	5	1	T4a	N3a	M0	IIIB	2.85	324.41	21.4	＜0.5	58.7	45.79	121	Unknow	No	0	30	0
00394240	3323	Female	61	145	41	19.5006	No	No	No	Radical	Open	Distal	Lower	Moderate-poor	Adenocarcinoma	Yes	Yes	4	0	T4a	N2	M0	IIIA	0.91	50.96	13.9	2.69	Unknown	Unknown	Unknown	Negative	No	0	30	0
00226677	3324	Female	71	150	38.5	17.1111	No	No	No	Radical	Open	Distal	Lower	Poor	Adenocarcinoma	Yes	Yes	4.5	0	T4a	N1	M0	IIIA	1.55	<2.00	6.7	2.16	2.1	41.26	Unknown	(1+)	Yes	0	30	1
00322838	3325	Male	58	182	70	21.1327	Yes	Yes	No	Radical	Open	Distal	Lower	poor	LSRC	No	Yes	9	1	T4a	N2	M0	IIIA	3.93	Unknown	13.8	1.71	1.62	3.2	5.58	None	Yes	1	29	1
00258390	3326	Female	82	153	46	19.6506	No	No	No	Radical	Open	Distal	Lower	Moderate	Adenocarcinoma	Yes	Yes	3.8	0	T4a	N3a	M0	IIIB	Unknown	Unknown	Unknown	Unknown	Unknown	Unknown	Unknown	negative	Yes	0	30	1
00267623	3329	Female	70	148	52	23.74	No	No	No	Radical	Open	Distal	Lower	Poor	HSRC	No	Yes	3.5	0	T4a	N1	M0	IIIA	1.32	16.37	20.3	1.88	8.75	5.56	3.6	(1+)	Yes	0	29	1
00305969	3332	Male	76	179	79	24.6559	No	No	No	Radical	Open	Distal	Lower	Moderate	Adenocarcinoma	No	Yes	3.2	0	T4a	N0	M0	IIB	2.36	258.25	9.5	2.86	18.52	1.19	63.82	Negative	Yes	0	29	1
00275946	3336	Female	76	150	42	18.6667	No	No	No	Radical	Open	Distal	Lower	Moderate	Adenocarcinoma	Yes	No	5	1	T4a	N2	M0	IIIA	5.9	47.46	10.1	219.53	17.29	1.57	10.32	(3+)	Yes	0	29	1
00270025	3337	Female	60	158	52	20.83	Yes	No	No	Radical	Open	Distal	Lower	Moderate-poor	Adenocarcinoma	Yes	Yes	3	0	T4a	N3a	M0	IIIB	1.52	26.59	9.4	3.53	7.77	1.58	9.51	(1+)	Yes	0	29	1
00396221	3340	Female	64	150	45.5	20.2222	Yes	No	No	Radical	Open	Total	Lower	poor	LSRC	No	No	8.5	1	T4a	N0	M0	IIB	1.63	Unknown	18.8	1.91	1.28	0.75	3.29	Negative	No	0	29	0
00396415	3342	Female	66	155	39	16.2331	No	No	No	Radical	Open	Distal	Lower	Moderate-poor	LSRC	No	No	5.2	1	T2	N0	M0	IB	2.13	33.62	11.8	1.26	7.52	0.75	12.8	Negative	No	0	29	0
00271187	3343	Female	72	152	44	19.0443	Yes	No	No	Radical	Open	Distal	Lower	Poor	Adenocarcinoma	No	No	1.1	0	T1b	N1	M0	IB	6.42	16.66	7	7.58	6.83	2.02	9.14	negative	Yes	0	29	1
00209311	3344	Male	45	170	75	25.9516	Yes	Yes	No	Radical	Open	Total	Lower	Poor	Adenocarcinoma	Yes	Yes	6	1	T4a	N3b	M0	IIIC	1.65	7.86	8.1	3.89	5.7	2.84	Unknown	(1+)	Yes	0	29	1
00418387	3345	Male	69	171	69	23.597	No	No	No	Radical	Open	Distal	Lower	Poor	Adenocarcinoma	No	Yes	3.5	0	T4a	N1	M0	IIIA	1.26	20.84	9.7	2.4	4.75	2.98	6.78	Unknow	Yes	0	29	1
00421047	3347	Male	69	165	52.5	19.2837	No	Yes	No	Radical	Open	Distal	Lower	Poor	Adenocarcinoma	Yes	No	3	0	T4a	N3a	M0	IIIB	1.86	13.73	14.7	3.1	8.3	3.57	6.64	(1+)	Yes	0	29	1
00337853	3349	Male	65	163	45	16.937	No	Yes	No	Radical	Open	Distal	Lower	Moderate-poor	Adenocarcinoma	Yes	Yes	4.8	0	T4a	N3a	M0	IIIB	7.72	97.07	8.6	1.47	18.74	5.11	29.97	None	Yes	0	29	1
00269413	3353	Male	78	165	69.5	25.528	No	No	No	Radical	Open	Distal	Lower	Moderate-poor	Adenocarcinoma	Yes	Yes	5	1	T4a	N2	M0	IIIA	2.72	10.67	8.3	2.07	7.13	11.22	7.99	(1+)	Yes	0	29	1
00394726	3356	Male	56	170	62	21.4533	Yes	No	Yes	Radical	Laparoscopy	Distal	Lower	Moderate-poor	LSRC	Yes	Yes	3.9	0	T4a	N2	M0	IIIA	1.79	5.84	5.9	1.59	2.71	1.16	4.14	Negative	No	0	29	0
00397400	3358	Male	70	165	58	21.3039	No	No	No	Radical	Laparoscopy	Distal	Lower	Moderate	Adenocarcinoma	No	Yes	2	0	T4a	N0	M0	IIB	2.28	3.16	9.7	2.48	2.37	0.67	4.63	Negative	No	0	29	0
00397000	3359	Male	65	158	45	18.026	No	Yes	No	Radical	Open	Total	Lower	Moderate-poor	Adenocarcinoma	Yes	No	3	0	T2	N2	M0	IIB	2.71	Unknown	5.5	106.55	2.37	0.74	4.92	Negative	No	0	29	0
00396333	3360	Female	61	150	55	24.4444	Yes	No	No	Radical	Open	Distal	Lower	Moderate	Adenocarcinoma	No	No	1.7	0	T2	N0	M0	IB	2.03	9.51	13.7	1.66	8.25	0.74	7.42	None	No	0	29	0
00396998	3362	Male	77	163	49	18.4425	Yes	Yes	Yes	Radical	Open	Distal	Lower	poor	LSRC	No	No	2	0	T1b	N0	M0	IA	3.07	28.6	13.7	2.42	5.81	1.5	5.27	Negative	No	0	29	0
00395227	3363	Male	61	160	55	21.4844	No	No	No	Radical	Laparoscopy	Distal	Lower	poor	LSRC	No	No	2	0	T1a	N0	M0	IA	3.29	5.2	6.2	2.07	3.47	1.54	2.16	None	No	0	29	0
00397647	3364	Male	63	175	54	17.6327	No	Yes	Yes	Radical	Laparoscopy	Distal	Lower	poor	Adenocarcinoma	No	No	3.5	0	T4a	N0	M0	IIB	1.61	3.68	14.4	0.75	7.66	0.86	4.57	None	No	0	29	0
00439278	3366	Male	65	173	65	21.7181	Yes	Yes	No	Radical	Open	Distal	Lower	Moderate	Adenocarcinoma	Yes	No	3	0	T3	N2	M0	IIIA	4.85	893.74	9.6	1.5	107.4	0.95	96.24	Unknow	No	0	29	0
00365699	3370	Female	72	145	47	22.3543	No	No	No	Radical	Open	Distal	Lower	Moderate	Adenocarcinoma	No	No	5	1	T4a	N2	M0	IIIA	1.81	Unknown	8.6	1.66	2	21.91	2.07	(3+)	Yes	0	29	1
00395271	3371	Female	74	154	51	21.5045	No	No	No	Radical	Open	Distal	Lower	Well	Adenocarcinoma	No	No	4	0	T1b	N0	M0	IA	1.73	2.09	15.1	1.43	1.69	1.1	5.49	(2+)	No	0	29	0
00339064	3372	Male	61	160	55	21.4844	No	Yes	Yes	Radical	Open	Total	Lower	Moderate-poor	LSRC	Yes	Yes	6.5	1	T4b	N3a	M0	IIIC	5.25	21.68	24.3	4.12	9.13	23.89	6.85	Negative	Yes	1	29	1
00436304	3373	Female	71	155	62	25.8065	No	No	No	Radical	Laparoscopy	Distal	Lower	Moderate-poor	Adenocarcinoma	No	No	4	0	T2	N0	M0	IB	1.03	23.92	7.9	2.4	11.47	1.12	10.71	Unknow	No	0	29	0
00395560	3374	Male	63	162	51	19.433	No	Yes	Yes	Radical	Open	Distal	Lower	poor	Adenocarcinoma	No	No	2	0	T1b	N0	M0	IA	3.93	2.74	3.8	1.18	5.17	1.19	3.99	None	No	0	29	0
00395393	3375	Male	40	173	83	27.7323	Yes	Yes	Yes	Radical	Laparoscopy	Distal	Lower	poor	Adenocarcinoma	No	No	2	0	T1b	N2	M0	IIA	1.05	11.41	12.2	3.45	3.6	1.28	6.89	None	No	0	29	0
00437866	3379	Male	71	168	62	21.9671	No	No	No	Radical	Open	Distal	Lower	Poor	Adenocarcinoma	Yes	Yes	1.5	0	T4a	N3a	M0	IIIB	4.2	16.76	10.7	＜0.5	3.72	1.54	7.35	Unknow	No	0	29	0
00395960	3383	Male	60	170	71	24.5675	Yes	No	No	Radical	Open	Distal	Lower	Moderate-poor	Adenocarcinoma	Yes	Yes	3.5	0	T2	N3a	M0	IIIA	50.13	2.22	12.1	4.34	3.39	1.66	4.61	Negative	No	0	29	0
00440848	3385	Male	61	173	66	22.0522	No	Yes	Yes	Radical	Open	Distal	Lower	Poor	Adenocarcinoma	No	Yes	10	1	T4a	N0	M0	IIB	＜0.5	16.76	13.9	1.6	2.94	1.72	4.63	negative	No	0	29	0
00395795	3387	Female	62	154	46.5	19.607	Yes	No	No	Radical	Laparoscopy	Distal	Lower	Moderate	Adenocarcinoma	Yes	No	4.2	0	T3	N0	M0	IIA	1.77	Unknown	6.1	2.93	1.2	1.86	2	(1+)	No	0	29	0
00443849	3389	Male	72	170	69	23.8754	Yes	No	No	Radical	Open	Distal	Lower	Moderate	Adenocarcinoma	No	No	2	0	T1b	N0	M0	IA	1.59	12.24	11	0.6	2.95	1.96	6.45	Unknow	No	0	29	0
00441596	3391	Male	48	170	68.5	23.7024	No	No	No	Radical	Laparoscopy	Distal	Lower	Moderate-poor	Adenocarcinoma	No	Yes	3	0	T3	N0	M0	IIA	＜0.5	8.11	11.8	1.2	3.03	2.05	10.38	negative	No	0	29	0
00397597	3392	Female	59	155	75	31.2175	Yes	No	No	Radical	Laparoscopy	Distal	Lower	poor	LSRC	No	No	1.2	0	T1a	N1	M0	IB	1.38	5.63	14	3.69	7.5	5.96	5.53	(1+)	No	0	29	0
00428942	3394	Male	86	175	65	21.2245	No	No	No	Radical	Open	Distal	Lower	Moderate-poor	LSRC	No	Yes	5	1	T4a	N1	M0	IIIA	59.31	11.59	3.2	0.7	3.21	6.28	4.45	(1+)	No	0	29	0
00396615	3399	Male	62	170	65	22.4913	No	No	No	Radical	Laparoscopy	Distal	Lower	Moderate-poor	Adenocarcinoma	No	No	2	0	T1a	N0	M0	IA	2.22	6.08	7.1	4.3	3.43	3.38	4.54	None	No	0	29	0
00438334	3400	Male	65	165	71	26.079	No	No	No	Radical	Laparoscopy	Distal	Lower	Moderate-poor	Adenocarcinoma	Yes	Yes	4	0	T2	N1	M0	IIA	9.53	263.54	10.1	0.8	46.37	3.86	67.77	(1+)	No	0	29	0
00442775	3403	Female	57	160	66.5	25.9766	Yes	No	No	Radical	Open	Distal	Lower	Poor	Adenocarcinoma	Yes	Yes	4	0	T2	N1	M0	IIA	1.82	5.43	15.1	1.8	1.92	4.15	0.91	negative	No	0	29	0
00422681	3404	Male	56	176	73	23.5666	No	Yes	Yes	Radical	Open	Distal	Lower	Poor	HSRC	No	Yes	6	1	T4a	N0	M0	IIB	0.73	14.23	9.9	4.1	6.53	11.26	9.83	negative	No	0	29	0
00395136	3405	Female	55	160	60	23.4375	No	No	No	Radical	Laparoscopy	Distal	Lower	Well-moderate	Adenocarcinoma	No	No	0.8	0	T1a	N0	M0	IA	2.88	Unknown	11.4	2.04	5.45	1.93	4.84	None	No	0	29	0
00397656	3406	Male	44	165	72	26.4463	Yes	Yes	Yes	Radical	Open	Distal	Lower	poor	LSRC	No	Yes	9	1	T4a	N1	M0	IIIA	1.62	11.84	6.9	0.81	10.91	15.3	6.63	(2+)	No	0	29	0
00396028	3408	Male	70	158	56	22.4323	No	No	Yes	Radical	Open	Distal	Lower	Moderate-poor	LSRC	No	Yes	4	0	T4a	N2	M0	IIIA	1.84	8.1	6.4	Unknown	Unknown	Unknown	Unknown	Negative	No	0	29	0
00396225	3409	Male	70	169	70	24.5089	Yes	No	No	Radical	Open	Distal	Lower	Moderate	Adenocarcinoma	No	Yes	3.5	0	T4a	N3b	M0	IIIC	2.57	715.12	12.6	2.89	270.2	5.05	66	Negative	No	0	29	0
00420819	3410	Male	62	160	47	18.3594	Yes	Yes	No	Radical	Open	Distal	Lower	Poor	Adenocarcinoma	No	No	Unknown	999	T3	N0	M0	IIA	13.89	27.87	15.5	1.3	7.7	3.45	9.9	Unknow	No	0	29	0
00445730	3413	Male	65	165	69	25.3444	No	Yes	No	Radical	Open	Total	Lower	Moderate	Adenocarcinoma	Yes	Yes	3.5	0	T3	N1	M0	IIB	40.19	43.64	51.5	2	4.64	6.29	13.33	(2+)	No	0	29	0
00395142	3414	Male	74	160	56	21.875	No	No	No	Radical	Open	Distal	Lower	poor	Adenocarcinoma	Yes	Yes	3.5	0	T4a	N3a	M0	IIIB	1.81	3.31	7	8.47	4.21	6.39	3.46	None	No	0	29	0
00396551	3417	Male	64	170	52.5	18.1661	No	Yes	No	Radical	Laparoscopy	Distal	Lower	Moderate	Adenocarcinoma	No	Yes	3	0	T4a	N1	M0	IIIA	10.01	Unknown	8.3	1.04	1.2	7.55	2.35	Negative	No	0	29	0
00395851	3419	Female	68	161	52	20.061	No	No	No	Radical	Laparoscopy	Distal	Lower	Moderate-poor	Adenocarcinoma	Yes	No	4	0	T1b	N1	M0	IB	9.66	Unknown	6.2	2.79	1.89	7.82	4.47	None	No	0	29	0
00321700	3420	Female	70	150	57	25.3333	Yes	No	No	Radical	Open	Distal	Lower	Moderate-poor	LSRC	Yes	No	3	0	T2	N3a	M0	IIIA	3.26	12.8	18.6	1.78	10.89	0.83	18.48	None	Yes	0	28	1
00443768	3424	Female	57	154	55	23.1911	Yes	No	No	Radical	Laparoscopy	Distal	Lower	Moderate-poor	Adenocarcinoma	No	No	1	0	T1a	N0	M0	IA	0.93	13.52	21.6	1.5	7.71	12.43	9.68	negative	No	0	29	0
00332327	3426	Female	50	164	64.5	23.9813	No	No	No	Radical	Open	Distal	Lower	poor	LSRC	Yes	Yes	7	1	T4a	N3b	M0	IIIC	0.85	31.38	8.2	1.78	1.27	2.54	25.15	Negative	Yes	1	28	1
00436701	3429	Female	49	158	65	26.0375	No	No	No	Radical	Open	Distal	Lower	Moderate	Adenocarcinoma	No	Yes	2.5	0	T4a	N0	M0	IIB	2.87	621.2	23.1	＜0.5	280.05	217.7	170.5	negative	No	1	29	0
00253372	3434	Male	55	172	69	23.3234	Yes	Yes	Yes	Radical	Open	Distal	Lower	Poor	LSRC	Yes	Yes	10.5	1	T4a	N3a	M0	IIIB	3.95	4.48	47.9	2.27	4.88	6.09	Unknown	negative	Yes	0	28	1
00397302	3435	Male	69	170	55	19.0311	No	No	No	Radical	Open	Distal	Lower	Moderate	Adenocarcinoma	Yes	Yes	3	0	T4a	N2	M0	IIIA	3.55	24.29	Unknown	2.3	Unknown	Unknown	Unknown	Negative	No	0	29	0
00395015	3436	Female	67	157	44	17.8506	No	No	No	Radical	Open	Distal	Lower	poor	Adenocarcinoma	Yes	Yes	6	1	T3	N1	M0	IIB	1.55	186.94	15.8	2.75	Unknown	Unknown	Unknown	Negative	No	0	29	0
00308058	3438	Male	62	168	66	23.3844	No	No	No	Radical	Open	Distal	Lower	poor	Adenocarcinoma	No	Yes	4	0	T4a	N2	M0	IIIA	5.66	Unknown	7.3	2.63	Unknown	Unknown	Unknown	Negative	Yes	0	29	1
00398281	3446	Female	53	162	66.5	25.3391	No	No	No	Radical	Open	Distal	Lower	poor	LSRC	No	No	1.7	0	T1b	N0	M0	IA	1.81	4.91	7.5	2.68	2.97	0.82	12.59	None	No	0	28	0
00289672	3447	Male	56	164	52	19.3337	No	Yes	No	Radical	Open	Distal	Lower	poor	Adenocarcinoma	No	No	7	1	T4a	N3a	M0	IIIB	2.22	3.11	17.9	2.98	2.85	3.28	4.24	Negative	Yes	0	28	1
00253447	3448	Male	56	163	60	22.5827	No	Yes	No	Radical	Open	Total	Lower	Poor	Adenocarcinoma	Yes	Yes	2	0	T4a	N2	M0	IIIA	13.64	42.8	21.8	6.72	8.61	3.33	Unknown	(1+)	Yes	1	28	1
00398443	3449	Female	54	163	65	24.4646	No	No	No	Radical	Open	Distal	Lower	poor	LSRC	No	No	3.5	0	T4a	N2	M0	IIIA	0.95	10.74	85.9	2.35	2.16	0.91	2.1	None	No	0	28	0
00325538	3450	Male	75	160	50	19.5312	No	Yes	Yes	Radical	Open	Distal	Lower	poor	Adenocarcinoma	Yes	Yes	6.5	1	T4a	N2	M0	IIIA	3.11	8.94	6.9	2.31	3.93	3.41	9.89	(3+)	Yes	0	28	1
00433620	3454	Female	57	160	55	21.4844	No	No	No	Radical	Open	Distal	Lower	Poor	HSRC	Yes	Yes	4	0	T4b	N1	M0	IIIB	＜0.5	7.34	9.7	1	1.34	0.98	3.21	Unknow	No	0	28	0
00352377	3455	Female	68	147	48	22.213	Yes	No	No	Radical	Open	Distal	Lower	Moderate	Adenocarcinoma	No	Yes	4.5	0	T4a	N2	M0	IIIA	5.77	937.07	13.8	1.73	186.1	6.7	73.31	None	Yes	0	28	1
00399158	3456	Female	67	153	39	16.6603	No	No	No	Radical	Open	Distal	Lower	poor	LSRC	No	Yes	3	0	T2	N3a	M0	IIIA	1.18	5.04	11.4	2.42	6.51	1.03	3.38	Negative	No	0	28	0
00355642	3460	Male	67	172	67	22.6474	Yes	Yes	No	Radical	Laparoscopy	Distal	Lower	Moderate	Adenocarcinoma	No	No	3.8	0	T4a	N2	M0	IIIA	612.77	16.61	12	1.73	4.34	12.37	7.41	None	Yes	1	28	1
00422412	3461	Male	74	167	64	22.9481	No	No	No	Radical	Open	Distal	Lower	Moderate-poor	Adenocarcinoma	No	Yes	4.5	0	T4b	N1	M0	IIIB	1.73	30.98	9.2	5.4	3.05	17.67	3.23	(3+)	Yes	0	28	1
00445761	3462	Female	48	164	50	18.5901	No	No	No	Radical	Laparoscopy	Distal	Lower	Moderate-poor	Adenocarcinoma	No	No	2	0	T1b	N0	M0	IA	＜0.5	36.37	20	2.5	8.9	0.75	11.62	negative	No	0	28	0
00399559	3465	Male	60	165	78	28.6501	No	No	No	Radical	Laparoscopy	Distal	Lower	Moderate-poor	Adenocarcinoma	No	No	5.5	1	T2	N2	M0	IIB	4.16	16.75	9	2.6	5.25	0.8	5.46	None	No	0	28	0
00441685	3466	Female	59	147	49	22.6757	No	No	No	Radical	Open	Distal	Lower	Poor	LSRC	Yes	Yes	6.5	1	T4a	N3a	M0	IIIB	＜0.5	6.16	4.4	0.9	5.42	1.18	7.16	negative	No	0	28	0
00399997	3467	Male	56	167	56	20.0796	No	Yes	Yes	Radical	Laparoscopy	Distal	Lower	Moderate	Adenocarcinoma	No	No	1.5	0	T1a	N0	M0	IA	2.4	9.77	10.3	1.5	7.12	0.84	3.81	None	No	0	28	0
00445782	3468	Female	76	153	64.5	27.5535	No	No	No	Radical	Laparoscopy	Distal	Lower	Moderate-poor	Adenocarcinoma	No	Yes	2.5	0	T4a	N2	M0	IIIA	1.89	14.36	15.3	0.9	9.24	0.89	17.4	negative	No	0	28	0
00443870	3470	Female	61	160	53	20.7031	No	No	No	Radical	Laparoscopy	Distal	Lower	Moderate-poor	Adenocarcinoma	Yes	No	4.5	0	T1b	N0	M0	IA	1.84	8.32	7.6	1.4	2.39	0.96	3.96	Unknow	No	0	28	0
00445464	3471	Female	82	145	38	18.0737	No	No	No	Radical	Open	Distal	Lower	Poor	LSRC	Yes	No	8	1	T3	N3a	M0	IIIB	1.95	7.76	18.2	1.9	2.97	1.42	3.26	(2+)	No	0	28	0
[truncated: 3,424 more rows]

## Sheet: Table S2
Table S2. The propensity score matching was performed at a ratio of 1:1.
Variables	Adenocarcinoma (n=274)	GSRCC (n=274)	P value
Age(years)
<60	170(62)	168(61.3)	0.861
60	104(38)	106(38.7)
Gender
Female	123(44.9)	123(44.9)	1
Male	151(55.1)	151(55.1)
Maximum diameter
5cm	142(53)	132(50.6)	0.413
5cm	126(47)	129(49.4)
Vascular tumor thrombus
No	189(69.2)	190(69.6)	0.926
Yes	84(30.8)	83(30.4)
Nerve invasion
No	113(41.4)	118(43.2)	0.665
Yes	160(58.6)	155(56.8)
pTNM stage
I	80(29.2)	86(31.4)	0.751
II	34(12.4)	28(10.2)
III	154(56.2)	156(56.9)
IV	6(2.2)	4(1.5)
Recurrence or Metastasis
No	233(85)	235 (85.8)	0.809
Yes	41(15)	39(14.2)

## Sheet: Table S3
Table S3. The propensity score matching was performed at a ratio of 1:4.
Variables	Adenocarcinoma (n=993)	GSRCC (n=271)	P value
Age(years)
<60	580(58.4)	167(61.6)	0.34
60	413(41.6)	104(38.4)
Gender
Female	399(40.2)	120(44.3)	0.224
Male	594(59.8)	151(55.7)
Maximum diameter
5cm	453(47.1)	132(50.6)	0.317
5cm	509(52.9)	129(49.4)
Vascular tumor thrombus
No	673(68)	188(69.6)	0.62
Yes	316(32)	82(30.4)
Nerve invasion
No	432(43.7)	116(43)	0.833
Yes	557(56.3)	154(57)
pTNM stage
I	319(32.1)	86(31.7)	0.987
II	109(11)	28(10.3)
III	550(55.4)	153(56.5)
IV	15(1.5)	4(1.5)
Recurrence or Metastasis
No	883(88.9)	234(86.3)	0.241
Yes	110(11.1)	37(13.7)

## Sheet: Table S4
Table S4. Clinicopathological information of 112 patients with GSRCC.
Hospital ID	Hospital ID-P	Sample number	Age	Sex	Family history	Smoking	Drinking	Tumor size	Tumor volume(Less than 5 is 0)	Vascular tumor emboli	Nerve invasion	Survival state	Survival time(Months)	TNM	T	N	M	CEA(WNL: 0-5ng/ml)	CA199(WNL: 0-37U/ml)	CA125(WNL: 0-35U/ml)	AFP(WNL: 0-8.1ng/ml)	CA242	CA724(WNL: 0-6.9U/ml)	CA50(WNL: 0-25U/ml)	Ferr	Lauren type	Borrmann	Her2	EBV	MSI
00288571	201421974	1	35	Male	No	Yes	No	1*0.5*0.3	0	No	No	NO	75	I	T1a	N0	M0	4.43	6.25	11.9	2.32	1.8	0.98	11.79	150.6	Diffuse	Ⅲ	Negative	Negative	pMMR
00205816	201000938	2	37	Male	No	Yes	Yes	1.3*1*0.2	0	No	No	NO	132	I	1	0	0	2.56	6.26	3.5	2.01	No	No	No	No	Diffuse	Ⅲ	Negative	Positive	pMMR
00246777	201214630	3	42	Male	Yes	Yes	Yes	1.3*1*0.2	0	No	No	NO	100	I	1	0	0	1.31	4.32	9.2	2.94	3.95	0.87	No	407.43	Diffuse	Ⅲ	Negative	Negative	pMMR
00269682	201320816	4	43	Male	No	No	No	3*2*0.6	0	No	yes	NO	85	I	2	0	0	1.15	13.83	4.8	2.32	No	No	No	No	Diffuse	Ⅲ	Negative	Negative	pMMR
00359815	201710980	5	45	Male	No	No	Yes	5*4*0.5	1	No	No	NO	43	I	T1a	N0	M0	2.56	4.8	8.1	1.63	NA	NA	NA	NA	Diffuse	Ⅲ	Negative	Negative	pMMR
00240202	201206536	6	46	Male	Yes	Yes	Yes	1.5*1.5*1	0	No	yes	NO	104	I	4	0	0	0.64	5.23	12.3	3.83	6.1	2.6	No	23.91	Diffuse	Ⅲ	Negative	Positive	pMMR
00401264	201822225	7	48	Male	Yes	Yes	Yes	1*1*0.5	0	No	No	NO	28	I	T1a	N0	M0	NA	7.27	5.9	2.6	2.16	5.15	2.84	123.4	Diffuse	Ⅲ	Negative	Negative	pMMR
00284451	201416330	8	51	Male	No	Yes	Yes	4*4*0.7	1	No	Yes	NO	77	I	T1b	N0	M0	4.52	11.65	5.7	3.18	4.96	1.32	5.24	551.64	Diffuse	Ⅲ	Negative	Negative	pMMR
00369243	201723139	9	52	Male	No	No	No	1*0.8*NA	1	No	No	NO	40	I	T1b	N0	M0	0.73	3.91	14.4	2.76	2.84	1.44	3.58	113.11	Diffuse	Ⅲ	Positive	Negative	pMMR
00365275	201717911	10	53	Male	Yes	No	No	2.5*2*0.2	0	No	No	NO	41	I	T1b	N0	M0	0.77	6.17	5.1	1.78	7.5	2.18	4.89	NA	Diffuse	Ⅲ	Negative	Negative	pMMR
00218485	201016836	11	55	Male	No	Yes	Yes	2.1*1×1.2*0.2	0	No	No	NO	121	I	1a	0	0	0.97	< 2.00	5.8	2.95	No	No	No	No	Diffuse	Ⅲ	Negative	Negative	pMMR
00241807	201208452	12	56	Male	No	Yes	Yes	2.5*5×2*0.4	0	No	No	NO	103	I	1a	0	0	1.97	5.13	8.9	2.11	3.4	2.52	No	140.49	Diffuse	Ⅲ	Negative	Negative	pMMR
00413162	201837791	13	57	Male	Yes	No	Yes	2*1.5*1.3	0	No	No	NO	24	I	T1a	N0	M0	2.28	22.83	7.2	1.5	6.97	1.4	5.82	NA	Diffuse	Ⅲ	Negative	Negative	pMMR
00315418	201524964	14	58	Male	Yes	No	No	3*2*0.2	0	No	No	NO	62	I	1	0	0	2.84	2.71	7.3	1.86	2.29	6.45	未报	474.09	Diffuse	Ⅲ	Negative	Negative	dMMR
00318850	201529084	15	59	Male	No	Yes	Yes	5*4*1.3	1	Yes	Yes	Yes	39	I	T4a	N1	M0	4.78	31.26	21.5	3.21	9.81	2.11	13.7	74.47	Diffuse	Ⅲ	Negative	Negative	pMMR
00287981	201420820	16	61	Male	No	Yes	No	1.8*1*0.2	0	No	No	NO	75	I	T1a	N0	M0	5.94	NA	4.9	2.39	0.67	8.3	8.08	67.85	Diffuse	Ⅲ	Negative	Negative	pMMR
00361485	201713240	17	63	Male	Yes	Yes	Yes	1.2*0.7*0.1	0	No	No	NO	43	I	T1a	N0	M0	2.47	6.15	5.3	2.81	2.55	22.5	3.66	NA	Diffuse	Ⅲ	Negative	Negative	pMMR
00258808	201307155	18	65	Male	No	No	No	4*3*0.8	0	No	No	NO	92	I	2	0	0	10.21	< 2.00	8.5	2.81	3.62	112.4	No	103.32	Diffuse	Ⅲ	Negative	Negative	dMMR
00242399	201209245	19	66	Male	No	Yes	Yes	2*1.8*0.9	0	No	No	NO	103	I	1b	0	0	2.36	4.1	17.8	4.38	3.3	1.21	No	8.82	Diffuse	Ⅲ	Negative	Negative	pMMR
00368196	201721868	20	67	Male	No	No	Yes	2.3*1.4*0.3	0	No	No	NO	40	I	T1a	N0	M0	3.1	4.15	8.5	2.08	3.7	1.04	8.13	644.22	Diffuse	Ⅲ	Negative	Negative	pMMR
00308993	201517129	21	68	Male	No	Yes	No	1*0.8*0.2	0	No	No	NO	65	I	T1a	N0	M0	5.14	48.9	18	1.85	19.65	1.08	13.36	513.07	Diffuse	Ⅲ	Negative	Negative	pMMR
00363708	201716224	22	69	Male	No	Yes	Yes	3*3*0.8	0	Yes	Yes	NO	42	I	T2	N0	M0	4.19	4.81	9	3.04	5.04	1.02	5.79	823.33	Diffuse	Ⅲ	Negative	Negative	dMMR
00414249	201839112	23	75	Male	No	No	No	2*2*0.5	0	No	No	NO	23	I	T1b	N0	M0	NA	12.49	26.6	0.9	4.82	1.41	7.47	47.5	Diffuse	Ⅲ	Negative	Negative	pMMR
00380070	201733014	24	77	Male	No	Yes	No	0.5*3*5	0	No	No	NO	37	I	T1a	N0	M0	2.7	2.74	25	3.6	1.77	2.5	3.88	NA	Diffuse	Ⅳ	Negative	Negative	dMMR
00267941	201318654	25	27	Female	No	No	No	2*1*0.2	0	No	No	NO	86	I	1a	0	0	< 0.50	18.37	19.6	1.67	7.27	2.3	4.14	49.79	Diffuse	Ⅲ	Negative	Negative	pMMR
00221399	201102362	26	31	Female	No	No	No	1.5*5×1*0.4	0	No	No	NO	119	I	1a	0	0	1.08	9.01	18.7	2.21	18.6	2.13	No	13.29	Diffuse	Ⅲ	Negative	Negative	dMMR
00272474	201400340	27	33	Female	No	No	No	3.2*1.8*0.2	0	No	No	NO	84	I	T1a	N0	M0	1	20.29	8.1	0.81	7.52	0.88	7.16	53.65	Diffuse	Ⅲ	Negative	Negative	pMMR
00269632	201320733	28	39	Female	No	No	No	3*2*0.2	0	No	No	NO	85	I	1a	0	0	2.12	27.49	9.7	2.1	11.67	0.89	5.98	6.04	Diffuse	Ⅲ	Negative	Negative	pMMR
00403227	201824537	29	43	Female	No	No	No	17*15*1	1	No	Yes	NO	28	I	T4a	N0	M0	NA	8.84	108.4	0.9	3.26	0.65	2.59	88.8	Diffuse	Ⅳ	Negative	Negative	dMMR
00210190	201006509	30	45	Female	No	No	No	NA	0	No	No	NO	128	I	1	0	0	1.38	13.41	12.3	7.5	3.5	6.12	No	210.82	Diffuse	Ⅲ	Negative	Negative	dMMR
00221994	201103256	32	54	Female	No	No	No	3*3*0.4	0	No	No	NO	118	I	1b	0	0	0.87	< 2.00	7.5	1.83	No	No	No	No	Diffuse	Ⅲ	Negative	Negative	pMMR
00242403	201209617	33	63	Female	No	No	No	4.5*5×2.5*0.3cm	0	No	No	NO	103	I	1a	0	0	4.75	6.05	6.1	1.68	No	No	No	No	Diffuse	Ⅲ	Negative	Negative	dMMR
00406250	201922459	34	68	Female	No	No	No	NA	0	yes	No	NO	56	I	1	0	0	1.71	8	5.2	2.7	1.73	0.72	3.16	No	Diffuse	Ⅲ	Negative	Negative	pMMR
00362991	201715410	35	69	Female	No	No	No	2.5*1.5*0.5	0	No	No	NO	42	I	T1a	N0	M0	3.02	9.86	17	2.96	8.66	9.45	9.25	154.64	Diffuse	Ⅲ	Positive	Negative	pMMR
00272931	201401056	36	70	Female	No	No	No	2*1.2*0.5	0	No	No	NO	102	I	T1a	N0	M0	2.9	2.95	NA	NA	NA	NA	NA	NA	Diffuse	Ⅲ	Negative	Negative	dMMR
00256637	201304109	37	77	Female	No	No	No	1.2*2×1*0.2	0	No	yes	NO	23	I	1b	0	0	2.04	< 2.00	6.5	1.58	9.09	2.26	No	No	Diffuse	Ⅲ	Negative	Negative	pMMR
00317117	201526743	38	59	Male	Yes	No	No	5*3*1	1	No	No	Yes	12	II	T2	N3a	M0	202.75	4.85	8.7	2.87	2.83	2.85	1.43	128.16	Diffuse	Ⅲ	Negative	Negative	pMMR
00208614	201004458	40	54	Male	Yes	Yes	Yes	5.5*5*2	1	yes	yes	Yes	18	II	4b	3a	0	5.86	9.09	9.5	3.79	9.1	18.44	No	285.45	Diffuse	Ⅲ	Negative	Negative	pMMR
00383073	201736291	41	58	Male	No	Yes	No	NA	NA	No	No	NO	36	II	2	3a	0	3.29	3.68	17	1.71	3.16	3.99	未报	未报	Diffuse	Ⅳ	Negative	Negative	pMMR
00365264	201718112	42	64	Male	Yes	Yes	Yes	4*3.5*1.7	1	No	Yes	NO	41	II	T4a	N0	M0	2.58	5.91	6	2.35	5.55	1.37	3.17	306.77	Diffuse	Ⅲ	Negative	Negative	pMMR
00328835	201611225	43	60	Male	Yes	Yes	Yes	4*3*0.8	0	Yes	Yes	NO	55	II	2	2	0	1.28	4.9	6.5	1.67	未报	未报	未报	未报	Diffuse	Ⅲ	Negative	Negative	pMMR
00322176	201602189	44	44	Male	No	Yes	No	4*3.5*1.7	1	Yes	Yes	NO	58	II	T1b	N3a	M0	3.58	4.41	6.9	2.62	8.3	0.74	5.36	32.11	Diffuse	Ⅲ	Negative	Negative	pMMR
00308806	201516494	45	53	Male	No	Yes	No	4.5*2.5*0.6	0	No	No	NO	65	II	T4a	N0	M0	2.73	3.73	14.3	2.53	6.34	3.75	2.35	192.07	Diffuse	Ⅲ	Negative	Negative	pMMR
00259699	201308024	46	42	Male	No	No	No	1.5*1*0.8	0	No	No	NO	92	II	1	2	0	2.57	15.55	7	4.43	7.17	1.33	No	271.23	Diffuse	Ⅲ	Positive	Negative	pMMR
00252049	201220991	47	70	Female	No	No	No	16*12*1.5	1	yes	yes	NO	108	II	4a	3a	0	4.72	284.06	37.6	3.84	1.29	6.69	No	36.04	Diffuse	Ⅳ	Negative	Positive	pMMR
00267623	201318102	49	71	Female	No	No	No	3.5*5×3.5*1	0	No	yes	NO	30	II	4a	1	0	1.32	16.37	20.3	1.88	8.75	5.56	3.6	58.92	Diffuse	Ⅲ	Negative	Negative	pMMR
00376696	201728047	50	59	Female	No	No	No	6*3.5*1	1	No	Yes	NO	38	II	T4a	N3a	M0	1.23	NA	10.8	1.4	0.76	1.57	0.5	66.67	Diffuse	Ⅲ	Negative	Negative	pMMR
00367765	201721301	51	46	Female	Yes	No	No	4.5*4*0.2	0	No	No	NO	40	II	T1a	N1	M0	0.91	2.64	10.8	1.47	3.67	1.13	3.45	84.02	Diffuse	Ⅲ	Negative	Negative	pMMR
00332628	201615730	52	64	Female	No	No	No	5*3*0.7	1	Yes	No	NO	53	II	T1b	N1	M0	2.15	5.22	11.2	6.63	4.08	0.66	6.88	26.22	Diffuse	Ⅲ	Negative	Negative	pMMR
00320538	201600809	53	52	Female	No	No	No	2.5*2.2*0.5	0	No	No	NO	59	II	T1a	N1	M0	4.08	7.88	30.8	3.57	7.32	1.33	13.17	21.58	Diffuse	Ⅲ	Positive	Negative	pMMR
00273344	201401362	54	50	Female	Yes	No	No	5*4*1.5	1	Yes	No	NO	83	II	T4a	N2	M0	1.71	6.68	8.6	2.2	4.25	1.12	3.69	91.72	Diffuse	Ⅳ	Negative	Positive	pMMR
00263364	201312865	55	52	Female	No	No	No	4*2.5*0.2	0	No	No	Yes	83	II	1	1	0	2	5.89	228.3	2.28	8.64	29.35	No	83.76	Diffuse	Ⅲ	Negative	Positive	pMMR
00266114	201316112	57	46	Female	No	No	No	1.8*8×1*0.5	0	No	yes	NO	88	II	1b	1	0	0.9	2.7	9.8	2.08	4.41	1.99	2.5	42.68	Diffuse	Ⅲ	Negative	Negative	pMMR
00257493	201305587	58	59	Female	No	No	No	3*2*0.3	0	No	No	NO	93	II	1b	1	0	0.67	< 2.00	40.3	2.15	4.53	2.28	No	28.76	Diffuse	Ⅲ	Negative	Positive	pMMR
00206081	201001120	61	81	Female	No	No	No	8*7*1.5	1	No	No	Yes	106	II	4a	0	0	191.36	7.76	7.6	2.57	2.8	0.1	No	47.03	Diffuse	Ⅲ	Negative	Negative	dMMR
00217519	201015660	62	63	Female	No	No	No	6.5*5×4*2.5	1	No	No	NO	1	III	4a	0	0	0.94	5.25	7.9	0.94	5.3	No	No	No	Diffuse	Ⅳ	Negative	Negative	pMMR
00332649	201615618	63	63	Female	No	No	No	6.5*6*3	1	Yes	Yes	Yes	3	III	T4a	N3b	M0	34.58	5859.41	149.6	1.69	317.78	7.93	205.37	222.82	Diffuse	Ⅲ	Negative	Negative	pMMR
00267302	201317525	64	56	Male	No	No	Yes	8*7*2	1	No	yes	NO	6	III	4a	3a	0	5.93	49.39	9.1	2.16	17.69	1.12	8.03	52.57	Diffuse	Ⅲ	Negative	Negative	pMMR
00335758	201619230	65	80	Male	No	Yes	Yes	9.2*7*1	1	Yes	Yes	Yes	6	III	T4b	N3a	M0	5.86	2057.2	37.5	4.4	899.14	1.19	244.59	333.82	Diffuse	Ⅳ	Negative	Negative	pMMR
00428052	201916379	66	47	Male	No	No	Yes	5*4*2	1	yes	yes	Yes	6	III	3	2	0	10.06	14.3	34.3	1	5.2	2.11	4.32	No	Diffuse	Ⅲ	Negative	Negative	pMMR
00215404	201013208	67	70	Female	No	No	No	7*4*2.5	1	No	yes	NO	7	III	4a	3a	0	10.38	2.5	6.6	1.36	143.9	8.17	No	10531	Diffuse	Ⅲ	Negative	Negative	pMMR
00399555	201819778	68	68	Male	No	Yes	Yes	12*9*1	1	Yes	Yes	NO	8	III	T4a	N3b	M0	60.77	3.67	64.9	1.4	1.63	NA	1.04	15.9	Diffuse	Ⅳ	Negative	Negative	pMMR
00217757	201015958	69	59	Male	No	No	No	5.8*8×3.5*1.2	1	yes	yes	NO	10	III	4a	3b	0	8.29	< 2.00	11.2	2.92	0.1	7.06	No	31.07	Diffuse	Ⅳ	Negative	Negative	pMMR
00364085	201717009	70	38	Male	No	No	No	9*8*1.5	1	No	Yes	Yes	10	III	T4a	N2	M0	1.21	86.21	11.1	2.19	13.6	0.55	15.73	17.44	Diffuse	Ⅳ	Negative	Negative	pMMR
00211119	201007836	72	44	Female	Yes	No	No	9*4*1	1	yes	yes	Yes	11	III	3	2	0	< 0.50	21.38	23	3.1	4.8	No	No	No	Diffuse	Ⅲ	Negative	Negative	pMMR
00288753	201421841	73	66	Female	Yes	No	No	5.5*3.5*1.5	1	Yes	Yes	Yes	11	III	T4a	N2	M0	0.56	3.58	7.9	2.37	0.91	0.96	9.2	184.28	Diffuse	Ⅲ	Negative	Negative	pMMR
00207168	201002622	74	52	Male	Yes	Yes	No	14*11*1.5	1	No	yes	Yes	12	III	3	2	0	0.81	9	12.3	1.92	1.6	1.6	No	171.31	Diffuse	Ⅳ	Negative	Negative	pMMR
00258793	201307010	75	59	Male	No	Yes	No	6*6*1.5	1	No	yes	Yes	12	III	3	3	0	2.07	142.27	9.3	2.35	19.26	11.69	No	93.59	Diffuse	Ⅲ	Negative	Negative	pMMR
00269790	201320543	76	45	Male	No	Yes	No	NA	1	No	No	Yes	12	III	4	2	0	1.02	7.68	12.8	1.96	4.86	4.86	4.9	147.17	Diffuse	Ⅳ	Negative	Negative	pMMR
00368758	201722914	79	66	Male	No	Yes	Yes	13*7*1.5	1	No	Yes	NO	40	III	T4a	N3a	M0	3.03	3.07	19	2.03	2.17	268.1	1.74	73.41	Diffuse	Ⅳ	Negative	Negative	dMMR
00356384	201707232	80	74	Female	Yes	No	No	3.5*3.2*0.8	0	No	No	NO	40	III	T4a	N2	M0	1.83	4.83	9.2	3.15	3.13	10.32	6.16	175.37	Diffuse	Ⅲ	Positive	Negative	pMMR
00242946	201210140	81	57	Male	Yes	Yes	Yes	10*5*1.5	1	yes	yes	Yes	41	III	4	3	0	3.9	19.68	6.4	2.57	No	No	No	No	Diffuse	Ⅲ	Negative	Negative	pMMR
00365428	201717948	82	51	Female	Yes	No	No	3*2.2*1.2	0	No	Yes	NO	41	III	T4a	N3a	M0	0.94	4.76	6.7	1.37	3.14	0.76	5.77	97.63	Diffuse	Ⅲ	Negative	Negative	pMMR
00283235	201414706	83	48	Male	Yes	Yes	Yes	5*2*1.4	1	No	No	Yes	43	III	T4a	N3b	M0	2.24	21.31	6.8	3.02	29.64	2.45	25.17	227.43	Diffuse	Ⅲ	Negative	Negative	pMMR
00353126	201702720	85	60	Female	No	No	No	6*3.5*1.2	1	Yes	Yes	NO	46	III	T4a	N3b	M0	1.01	25.3	11.9	3.87	5.85	0.59	11.63	62.34	Diffuse	Ⅲ	Negative	Negative	pMMR
00349197	201630253	86	56	Male	No	No	No	2.5*2*1	0	No	Yes	NO	48	III	T4a	N1	M0	2.93	5.13	9.8	3.72	6.53	1.2	6.17	154.22	Diffuse	Ⅲ	Negative	Negative	pMMR
00296245	201500823	87	51	Female	Yes	No	No	5.8*4.5*2	1	Yes	Yes	Yes	50	III	T4a	N3a	M0	1.17	6.34	8.3	1.49	2.12	0.99	3.05	4.89	Diffuse	Ⅲ	Negative	Negative	pMMR
00214825	201012292	88	54	Female	No	No	No	14*11*2.2	1	yes	yes	Yes	52	III	4b	3a	0	2.68	42.03	13	2.19	12.2	No	No	No	Diffuse	Ⅳ	Negative	Negative	dMMR
00326632	201607913	89	76	Female	Yes	No	No	10*8.5*2.5	1	Yes	No	NO	56	III	T4a	N3a	M0	2.25	14.22	27	1.25	13	9.47	22.35	10.06	Diffuse	Ⅲ	Negative	Negative	pMMR
00276054	201404830	90	76	Male	No	Yes	No	2.5*2.2*1.5	0	Yes	Yes	Yes	58	III	T4a	N3a	M0	2.45	7.81	12	5.18	5.46	2.07	6.42	204.06	Diffuse	Ⅲ	Negative	Negative	pMMR
00211086	201007905	91	48	Female	No	No	No	3.5*3.5*1.2	1	yes	yes	Yes	60	III	4	3	0	1.38	22.74	71.3	6.46	21.2	4.53	No	6.46	Diffuse	Ⅲ	Negative	Negative	pMMR
00315234	201524751	92	66	Male	Yes	Yes	No	5*5*1	1	No	No	NO	62	III	T4a	N2	M0	2.11	3.91	13.2	3.58	2.07	2.3	1.56	14.73	Diffuse	Ⅲ	Negative	Negative	pMMR
00212068	201009659	93	68	Male	No	Yes	No	2*1.5*1	0	No	No	Yes	65	III	3	2	0	3.12	2.02	10	3.56	No	No	No	No	Diffuse	Ⅳ	Positive	Negative	dMMR
00293942	201428187	94	60	Female	No	No	No	12*6.5*1	1	No	Yes	NO	72	III	T4a	N2	M0	0.77	7.46	15.6	1.98	3.79	9.45	5.4	74.69	Diffuse	Ⅳ	Negative	Negative	pMMR
00285771	201418291	95	47	Female	No	No	No	4*2.8*1.2	0	No	Yes	NO	76	III	4a	1	0	2.57	13.71	11.6	1.92	7.43	16.74	未报	124.57	Diffuse	Ⅲ	Negative	Negative	pMMR
00278064	201407585	96	56	Female	No	No	No	4.3*3.5*1.7	1	No	Yes	NO	81	III	T4a	N0	M0	1.51	5.57	9.7	2.69	2.66	10.57	10.46	55.37	Diffuse	Ⅲ	Negative	Positive	pMMR
00273082	201401033	97	78	Female	No	No	No	4.5*4*1.5	1	No	No	NO	83	III	T4a	N2	M0	3.17	5.16	4.1	0.45	5.57	1.91	5.24	22.68	Diffuse	Ⅲ	Negative	Negative	pMMR
00269715	201320998	98	31	Female	No	Yes	No	4.5*3.5*1.3	1	No	yes	NO	85	III	4	2	0	0.83	6.72	29.8	2.52	11.49	0.96	11.69	19.97	Diffuse	Ⅲ	Negative	Positive	pMMR
00314345	201523475	99	73	Female	Yes	Yes	Yes	16*9*1.2	1	No	Yes	Yes	4	IV	T4a	N3b	M0	2.6	523.79	11.9	2.81	217.35	32.89	83.96	153.43	Diffuse	Ⅳ	Negative	Negative	pMMR
00234923	201118825	100	71	Male	No	Yes	Yes	13*11*1.8	1	yes	yes	NO	9	IV	4a	3b	0	13.03	< 2.00	16.9	3.91	3.4	182	No	153.06	Diffuse	Ⅳ	Negative	Negative	pMMR
00324082	201604456	101	45	Female	No	No	No	12*9*1.7	1	No	Yes	NO	9	IV	T4a	N2	M0	2.86	680.21	NA	3.13	NA	NA	NA	NA	Diffuse	Ⅳ	Negative	Negative	pMMR
00407983	201831511	102	53	Male	No	No	No	15*12*2	1	No	No	Yes	10	IV	4a	3b	0	8.38	689.04	689.04	<0.5	137.9	283.4	未报	5.7	Diffuse	Ⅳ	Negative	Negative	pMMR
00215341	201012933	104	48	Male	No	No	No	7.5*7.5*1.7	1	yes	yes	Yes	11	IV	4b	3a	0	2.32	< 2.00	22.6	1.95	0.1	No	No	No	Diffuse	Ⅲ	Negative	Negative	pMMR
00321104	201600845	105	67	Male	No	No	No	16*15*2.2	1	Yes	Yes	Yes	11	IV	T4a	N3b	M0	1.13	2.16	14.5	3.72	1.9	7.5	3.8	45.18	Diffuse	Ⅳ	Negative	Negative	pMMR
00255490	201302619	106	53	Male	No	Yes	Yes	7.5*3.5*3	1	yes	yes	Yes	12	IV	4	3	0	1.48	25.13	10.9	2.96	8.07	7.03	No	18.33	Diffuse	Ⅲ	Positive	Negative	pMMR
00270965	201322876	107	71	Male	No	Yes	No	15*14.5*1.5	1	No	yes	Yes	12	IV	4	3	0	3.47	9.83	12	1.17	5.6	24.13	6.92	265.02	Diffuse	Ⅳ	Negative	Negative	pMMR
00311729	201520230	108	66	Male	No	No	Yes	5*4.5*1.5	1	No	Yes	Yes	12	IV	T4a	N3a	M0	1.32	5.74	14.1	3.28	1.47	1.16	0.7	6.98	Diffuse	Ⅲ	Negative	Negative	pMMR
00407868	201830641	109	70	Male	No	Yes	Yes	8*4*1	1	Yes	Yes	NO	12	IV	T4a	N3a	M0	NA	27.78	9.9	0.7	6.1	2.17	4.63	312.7	Diffuse	Ⅲ	Negative	Negative	pMMR
00227893	201200991	110	68	Male	No	Yes	No	5*3*0.5	0	No	No	NO	12	IV	4a	1	0	1.99	10.35	4.9	3.05	5.5	1.17	No	18.23	Diffuse	Ⅲ	Negative	Negative	pMMR
00242951	201215835	111	55	Female	Yes	No	No	9*6*2.5	1	yes	yes	Yes	12	IV	4a	3b	1	1.96	< 2.00	7.8	2.36	1.9	1.33	No	23.99	Diffuse	Ⅳ	Positive	Negative	pMMR
00299916	201505411	112	51	Female	No	No	No	6.5*4.5*1.5	1	Yes	Yes	Yes	42	IV	T4a	N2	M0	2.06	43.32	16.5	2.97	10.35	0.96	10.55	5.72	Diffuse	Ⅳ	Negative	Negative	pMMR
00360924	201713286	113	50	Male	Yes	Yes	No	5*4.5*1	1	Yes	Yes	NO	43	IV	T4a	N2	M0	64.49	8.78	12.8	2.67	4.13	31.66	6.32	238.98	Diffuse	Ⅲ	Negative	Negative	pMMR
00356490	201706801	114	51	Male	Yes	Yes	Yes	2*1.1*0.4	0	No	Yes	NO	45	IV	T4a	N0	M0	2.58	12.57	8.8	5.52	9.05	2.43	12.79	127.9	Diffuse	Ⅲ	Negative	Negative	pMMR
00231117	201113612	115	39	Male	Yes	Yes	No	5*4.5*1.5	1	No	yes	Yes	56	IV	4b	3a	0	2.6	5.64	7.9	3.33	4.4	20.96	No	91.87	Diffuse	Ⅲ	Negative	Negative	pMMR
00305222	201512067	117	49	Male	Yes	No	Yes	3.5*2*1.5	1	No	Yes	NO	67	IV	T4a	N0	M0	2.81	NA	130.3	2.59	2.03	1.26	3.29	247.05	Diffuse	Ⅲ	Negative	Positive	pMMR
00288122	201421064	118	65	Male	Yes	Yes	Yes	6*5*1	1	No	No	NO	75	IV	T4a	N2	M0	1.91	NA	5.2	2.18	0.82	3.18	7.75	52.02	Diffuse	Ⅳ	Negative	Positive	pMMR
00270707	201321831	119	48	Female	No	No	No	8*8*2cm	1	No	yes	NO	56	IV	4a	2	0	0.72	9.58	12.6	2.79	6.01	38.35	4.33	4.02	Diffuse	Ⅳ	Negative	Negative	dMMR
00260319	201308949	120	62	Male	No	No	No	6*5.5*1	1	No	yes	NO	42	IV	4a	3a	0	2	48.21	10.7	5.15	9.59	2.65	No	36.57	Diffuse	Ⅲ	Negative	Negative	pMMR
00221941	201102841	122	52	Male	No	Yes	No	8*4*1.2	1	yes	yes	NO	45	IV	4a	3a	0	0.73	28.16	5.1	1.75	6.5	2.25	No	312.91	Diffuse	Ⅳ	Negative	Negative	pMMR
00219010	201017464	123	54	Male	No	Yes	Yes	6.5*5×3*2	1	No	yes	NO	61	IV	4a	0	0	1.95	3.58	No	2.24	3.6	4.29	No	No	Diffuse	Ⅲ	Negative	Positive	pMMR
00210502	201007158	124	51	Male	No	No	Yes	5*5*1.5	1	yes	yes	NO	37	IV	4a	3a	0	1.13	5.8	4.7	4.92	No	No	No	No	Diffuse	Ⅲ	Negative	Negative	pMMR
00207749	201003085	125	42	Male	No	Yes	Yes	5.5*4.5*1.5	1	No	yes	NO	40	IV	4b	3a	0	3.41	20.7	4.8	2.26	6	No	No	316.9	Diffuse	Ⅳ	Positive	Negative	pMMR

## Sheet: Table S5
Table S5. Clinicopathological information of 79 patients with LMT-GSRCC.
Hospital ID	Hospital ID-P	Sample number	Age	Sex	Family history	Smoking	Drinking	Tumor size	Tumor volume(Less than 5 is 0)	Vascular tumor emboli	Nerve invasion	Survival state	Survival time(Months)	TNM	T	N	M	CEA(WNL: 0-5ng/ml)	CA199(WNL: 0-37U/ml)	CA125(WNL: 0-35U/ml)	AFP(WNL: 0-8.1ng/ml)	CA242	CA724(WNL: 0-6.9U/ml)	CA50(WNL: 0-25U/ml)	Ferr	Lauren type	Borrmann	Her2	EBV	MSI
00288571	201421974	1	35	Male	No	Yes	No	1*0.5*0.3	0	No	No	NO	75	I	T1a	N0	M0	4.43	6.25	11.9	2.32	1.8	0.98	11.79	150.6	Diffuse	Ⅲ	Negative	Negative	pMMR
00246777	201214630	3	42	Male	Yes	Yes	Yes	1.3*1*0.2	0	No	No	NO	100	I	1	0	0	1.31	4.32	9.2	2.94	3.95	0.87	No	407.43	Diffuse	Ⅲ	Negative	Negative	pMMR
00269682	201320816	4	43	Male	No	No	No	3*2*0.6	0	No	yes	NO	85	I	2	0	0	1.15	13.83	4.8	2.32	No	No	No	No	Diffuse	Ⅲ	Negative	Negative	pMMR
00359815	201710980	5	45	Male	No	No	Yes	5*4*0.5	1	No	No	NO	43	I	T1a	N0	M0	2.56	4.8	8.1	1.63	NA	NA	NA	NA	Diffuse	Ⅲ	Negative	Negative	pMMR
00401264	201822225	7	48	Male	Yes	Yes	Yes	1*1*0.5	0	No	No	NO	28	I	T1a	N0	M0	NA	7.27	5.9	2.6	2.16	5.15	2.84	123.4	Diffuse	Ⅲ	Negative	Negative	pMMR
00284451	201416330	8	51	Male	No	Yes	Yes	4*4*0.7	1	No	Yes	NO	77	I	T1b	N0	M0	4.52	11.65	5.7	3.18	4.96	1.32	5.24	551.64	Diffuse	Ⅲ	Negative	Negative	pMMR
00365275	201717911	10	53	Male	Yes	No	No	2.5*2*0.2	0	No	No	NO	41	I	T1b	N0	M0	0.77	6.17	5.1	1.78	7.5	2.18	4.89	NA	Diffuse	Ⅲ	Negative	Negative	pMMR
00218485	201016836	11	55	Male	No	Yes	Yes	2.1*1×1.2*0.2	0	No	No	NO	121	I	1a	0	0	0.97	< 2.00	5.8	2.95	No	No	No	No	Diffuse	Ⅲ	Negative	Negative	pMMR
00241807	201208452	12	56	Male	No	Yes	Yes	2.5*5×2*0.4	0	No	No	NO	103	I	1a	0	0	1.97	5.13	8.9	2.11	3.4	2.52	No	140.49	Diffuse	Ⅲ	Negative	Negative	pMMR
00413162	201837791	13	57	Male	Yes	No	Yes	2*1.5*1.3	0	No	No	NO	24	I	T1a	N0	M0	2.28	22.83	7.2	1.5	6.97	1.4	5.82	NA	Diffuse	Ⅲ	Negative	Negative	pMMR
00318850	201529084	15	59	Male	No	Yes	Yes	5*4*1.3	1	Yes	Yes	Yes	39	I	T4a	N1	M0	4.78	31.26	21.5	3.21	9.81	2.11	13.7	74.47	Diffuse	Ⅲ	Negative	Negative	pMMR
00287981	201420820	16	61	Male	No	Yes	No	1.8*1*0.2	0	No	No	NO	75	I	T1a	N0	M0	5.94	NA	4.9	2.39	0.67	8.3	8.08	67.85	Diffuse	Ⅲ	Negative	Negative	pMMR
00361485	201713240	17	63	Male	Yes	Yes	Yes	1.2*0.7*0.1	0	No	No	NO	43	I	T1a	N0	M0	2.47	6.15	5.3	2.81	2.55	22.5	3.66	NA	Diffuse	Ⅲ	Negative	Negative	pMMR
00242399	201209245	19	66	Male	No	Yes	Yes	2*1.8*0.9	0	No	No	NO	103	I	1b	0	0	2.36	4.1	17.8	4.38	3.3	1.21	No	8.82	Diffuse	Ⅲ	Negative	Negative	pMMR
00368196	201721868	20	67	Male	No	No	Yes	2.3*1.4*0.3	0	No	No	NO	40	I	T1a	N0	M0	3.1	4.15	8.5	2.08	3.7	1.04	8.13	644.22	Diffuse	Ⅲ	Negative	Negative	pMMR
00308993	201517129	21	68	Male	No	Yes	No	1*0.8*0.2	0	No	No	NO	65	I	T1a	N0	M0	5.14	48.9	18	1.85	19.65	1.08	13.36	513.07	Diffuse	Ⅲ	Negative	Negative	pMMR
00414249	201839112	23	75	Male	No	No	No	2*2*0.5	0	No	No	NO	23	I	T1b	N0	M0	NA	12.49	26.6	0.9	4.82	1.41	7.47	47.5	Diffuse	Ⅲ	Negative	Negative	pMMR
00267941	201318654	25	27	Female	No	No	No	2*1*0.2	0	No	No	NO	86	I	1a	0	0	< 0.50	18.37	19.6	1.67	7.27	2.3	4.14	49.79	Diffuse	Ⅲ	Negative	Negative	pMMR
00272474	201400340	27	33	Female	No	No	No	3.2*1.8*0.2	0	No	No	NO	84	I	T1a	N0	M0	1	20.29	8.1	0.81	7.52	0.88	7.16	53.65	Diffuse	Ⅲ	Negative	Negative	pMMR
00269632	201320733	28	39	Female	No	No	No	3*2*0.2	0	No	No	NO	85	I	1a	0	0	2.12	27.49	9.7	2.1	11.67	0.89	5.98	6.04	Diffuse	Ⅲ	Negative	Negative	pMMR
00221994	201103256	32	54	Female	No	No	No	3*3*0.4	0	No	No	NO	118	I	1b	0	0	0.87	< 2.00	7.5	1.83	No	No	No	No	Diffuse	Ⅲ	Negative	Negative	pMMR
00406250	201922459	34	68	Female	No	No	No	NA	0	yes	No	NO	56	I	1	0	0	1.71	8	5.2	2.7	1.73	0.72	3.16	No	Diffuse	Ⅲ	Negative	Negative	pMMR
00256637	201304109	37	77	Female	No	No	No	1.2*2×1*0.2	0	No	yes	NO	23	I	1b	0	0	2.04	< 2.00	6.5	1.58	9.09	2.26	No	No	Diffuse	Ⅲ	Negative	Negative	pMMR
00317117	201526743	38	59	Male	Yes	No	No	5*3*1	1	No	No	Yes	12	II	T2	N3a	M0	202.75	4.85	8.7	2.87	2.83	2.85	1.43	128.16	Diffuse	Ⅲ	Negative	Negative	pMMR
00208614	201004458	40	54	Male	Yes	Yes	Yes	5.5*5*2	1	yes	yes	Yes	18	II	4b	3a	0	5.86	9.09	9.5	3.79	9.1	18.44	No	285.45	Diffuse	Ⅲ	Negative	Negative	pMMR
00383073	201736291	41	58	Male	No	Yes	No	NA	NA	No	No	NO	36	II	2	3a	0	3.29	3.68	17	1.71	3.16	3.99	未报	未报	Diffuse	Ⅳ	Negative	Negative	pMMR
00365264	201718112	42	64	Male	Yes	Yes	Yes	4*3.5*1.7	1	No	Yes	NO	41	II	T4a	N0	M0	2.58	5.91	6	2.35	5.55	1.37	3.17	306.77	Diffuse	Ⅲ	Negative	Negative	pMMR
00328835	201611225	43	60	Male	Yes	Yes	Yes	4*3*0.8	0	Yes	Yes	NO	55	II	2	2	0	1.28	4.9	6.5	1.67	未报	未报	未报	未报	Diffuse	Ⅲ	Negative	Negative	pMMR
00322176	201602189	44	44	Male	No	Yes	No	4*3.5*1.7	1	Yes	Yes	NO	58	II	T1b	N3a	M0	3.58	4.41	6.9	2.62	8.3	0.74	5.36	32.11	Diffuse	Ⅲ	Negative	Negative	pMMR
00308806	201516494	45	53	Male	No	Yes	No	4.5*2.5*0.6	0	No	No	NO	65	II	T4a	N0	M0	2.73	3.73	14.3	2.53	6.34	3.75	2.35	192.07	Diffuse	Ⅲ	Negative	Negative	pMMR
00267623	201318102	49	71	Female	No	No	No	3.5*5×3.5*1	0	No	yes	NO	30	II	4a	1	0	1.32	16.37	20.3	1.88	8.75	5.56	3.6	58.92	Diffuse	Ⅲ	Negative	Negative	pMMR
00376696	201728047	50	59	Female	No	No	No	6*3.5*1	1	No	Yes	NO	38	II	T4a	N3a	M0	1.23	NA	10.8	1.4	0.76	1.57	0.5	66.67	Diffuse	Ⅲ	Negative	Negative	pMMR
00367765	201721301	51	46	Female	Yes	No	No	4.5*4*0.2	0	No	No	NO	40	II	T1a	N1	M0	0.91	2.64	10.8	1.47	3.67	1.13	3.45	84.02	Diffuse	Ⅲ	Negative	Negative	pMMR
00332628	201615730	52	64	Female	No	No	No	5*3*0.7	1	Yes	No	NO	53	II	T1b	N1	M0	2.15	5.22	11.2	6.63	4.08	0.66	6.88	26.22	Diffuse	Ⅲ	Negative	Negative	pMMR
00266114	201316112	57	46	Female	No	No	No	1.8*8×1*0.5	0	No	yes	NO	88	II	1b	1	0	0.9	2.7	9.8	2.08	4.41	1.99	2.5	42.68	Diffuse	Ⅲ	Negative	Negative	pMMR
00217519	201015660	62	63	Female	No	No	No	6.5*5×4*2.5	1	No	No	NO	1	III	4a	0	0	0.94	5.25	7.9	0.94	5.3	No	No	No	Diffuse	Ⅳ	Negative	Negative	pMMR
00332649	201615618	63	63	Female	No	No	No	6.5*6*3	1	Yes	Yes	Yes	3	III	T4a	N3b	M0	34.58	5859.41	149.6	1.69	317.78	7.93	205.37	222.82	Diffuse	Ⅲ	Negative	Negative	pMMR
00267302	201317525	64	56	Male	No	No	Yes	8*7*2	1	No	yes	NO	6	III	4a	3a	0	5.93	49.39	9.1	2.16	17.69	1.12	8.03	52.57	Diffuse	Ⅲ	Negative	Negative	pMMR
00335758	201619230	65	80	Male	No	Yes	Yes	9.2*7*1	1	Yes	Yes	Yes	6	III	T4b	N3a	M0	5.86	2057.2	37.5	4.4	899.14	1.19	244.59	333.82	Diffuse	Ⅳ	Negative	Negative	pMMR
00428052	201916379	66	47	Male	No	No	Yes	5*4*2	1	yes	yes	Yes	6	III	3	2	0	10.06	14.3	34.3	1	5.2	2.11	4.32	No	Diffuse	Ⅲ	Negative	Negative	pMMR
00215404	201013208	67	70	Female	No	No	No	7*4*2.5	1	No	yes	NO	7	III	4a	3a	0	10.38	2.5	6.6	1.36	143.9	8.17	No	10531	Diffuse	Ⅲ	Negative	Negative	pMMR
00399555	201819778	68	68	Male	No	Yes	Yes	12*9*1	1	Yes	Yes	NO	8	III	T4a	N3b	M0	60.77	3.67	64.9	1.4	1.63	NA	1.04	15.9	Diffuse	Ⅳ	Negative	Negative	pMMR
00217757	201015958	69	59	Male	No	No	No	5.8*8×3.5*1.2	1	yes	yes	NO	10	III	4a	3b	0	8.29	< 2.00	11.2	2.92	0.1	7.06	No	31.07	Diffuse	Ⅳ	Negative	Negative	pMMR
00364085	201717009	70	38	Male	No	No	No	9*8*1.5	1	No	Yes	Yes	10	III	T4a	N2	M0	1.21	86.21	11.1	2.19	13.6	0.55	15.73	17.44	Diffuse	Ⅳ	Negative	Negative	pMMR
00211119	201007836	72	44	Female	Yes	No	No	9*4*1	1	yes	yes	Yes	11	III	3	2	0	< 0.50	21.38	23	3.1	4.8	No	No	No	Diffuse	Ⅲ	Negative	Negative	pMMR
00288753	201421841	73	66	Female	Yes	No	No	5.5*3.5*1.5	1	Yes	Yes	Yes	11	III	T4a	N2	M0	0.56	3.58	7.9	2.37	0.91	0.96	9.2	184.28	Diffuse	Ⅲ	Negative	Negative	pMMR
00207168	201002622	74	52	Male	Yes	Yes	No	14*11*1.5	1	No	yes	Yes	12	III	3	2	0	0.81	9	12.3	1.92	1.6	1.6	No	171.31	Diffuse	Ⅳ	Negative	Negative	pMMR
00258793	201307010	75	59	Male	No	Yes	No	6*6*1.5	1	No	yes	Yes	12	III	3	3	0	2.07	142.27	9.3	2.35	19.26	11.69	No	93.59	Diffuse	Ⅲ	Negative	Negative	pMMR
00269790	201320543	76	45	Male	No	Yes	No	NA	1	No	No	Yes	12	III	4	2	0	1.02	7.68	12.8	1.96	4.86	4.86	4.9	147.17	Diffuse	Ⅳ	Negative	Negative	pMMR
00242946	201210140	81	57	Male	Yes	Yes	Yes	10*5*1.5	1	yes	yes	Yes	41	III	4	3	0	3.9	19.68	6.4	2.57	No	No	No	No	Diffuse	Ⅲ	Negative	Negative	pMMR
00365428	201717948	82	51	Female	Yes	No	No	3*2.2*1.2	0	No	Yes	NO	41	III	T4a	N3a	M0	0.94	4.76	6.7	1.37	3.14	0.76	5.77	97.63	Diffuse	Ⅲ	Negative	Negative	pMMR
00283235	201414706	83	48	Male	Yes	Yes	Yes	5*2*1.4	1	No	No	Yes	43	III	T4a	N3b	M0	2.24	21.31	6.8	3.02	29.64	2.45	25.17	227.43	Diffuse	Ⅲ	Negative	Negative	pMMR
00353126	201702720	85	60	Female	No	No	No	6*3.5*1.2	1	Yes	Yes	NO	46	III	T4a	N3b	M0	1.01	25.3	11.9	3.87	5.85	0.59	11.63	62.34	Diffuse	Ⅲ	Negative	Negative	pMMR
00349197	201630253	86	56	Male	No	No	No	2.5*2*1	0	No	Yes	NO	48	III	T4a	N1	M0	2.93	5.13	9.8	3.72	6.53	1.2	6.17	154.22	Diffuse	Ⅲ	Negative	Negative	pMMR
00296245	201500823	87	51	Female	Yes	No	No	5.8*4.5*2	1	Yes	Yes	Yes	50	III	T4a	N3a	M0	1.17	6.34	8.3	1.49	2.12	0.99	3.05	4.89	Diffuse	Ⅲ	Negative	Negative	pMMR
00326632	201607913	89	76	Female	Yes	No	No	10*8.5*2.5	1	Yes	No	NO	56	III	T4a	N3a	M0	2.25	14.22	27	1.25	13	9.47	22.35	10.06	Diffuse	Ⅲ	Negative	Negative	pMMR
00276054	201404830	90	76	Male	No	Yes	No	2.5*2.2*1.5	0	Yes	Yes	Yes	58	III	T4a	N3a	M0	2.45	7.81	12	5.18	5.46	2.07	6.42	204.06	Diffuse	Ⅲ	Negative	Negative	pMMR
00211086	201007905	91	48	Female	No	No	No	3.5*3.5*1.2	1	yes	yes	Yes	60	III	4	3	0	1.38	22.74	71.3	6.46	21.2	4.53	No	6.46	Diffuse	Ⅲ	Negative	Negative	pMMR
00315234	201524751	92	66	Male	Yes	Yes	No	5*5*1	1	No	No	NO	62	III	T4a	N2	M0	2.11	3.91	13.2	3.58	2.07	2.3	1.56	14.73	Diffuse	Ⅲ	Negative	Negative	pMMR
00293942	201428187	94	60	Female	No	No	No	12*6.5*1	1	No	Yes	NO	72	III	T4a	N2	M0	0.77	7.46	15.6	1.98	3.79	9.45	5.4	74.69	Diffuse	Ⅳ	Negative	Negative	pMMR
00285771	201418291	95	47	Female	No	No	No	4*2.8*1.2	0	No	Yes	NO	76	III	4a	1	0	2.57	13.71	11.6	1.92	7.43	16.74	未报	124.57	Diffuse	Ⅲ	Negative	Negative	pMMR
00273082	201401033	97	78	Female	No	No	No	4.5*4*1.5	1	No	No	NO	83	III	T4a	N2	M0	3.17	5.16	4.1	0.45	5.57	1.91	5.24	22.68	Diffuse	Ⅲ	Negative	Negative	pMMR
00314345	201523475	99	73	Female	Yes	Yes	Yes	16*9*1.2	1	No	Yes	Yes	4	IV	T4a	N3b	M0	2.6	523.79	11.9	2.81	217.35	32.89	83.96	153.43	Diffuse	Ⅳ	Negative	Negative	pMMR
00234923	201118825	100	71	Male	No	Yes	Yes	13*11*1.8	1	yes	yes	NO	9	IV	4a	3b	0	13.03	< 2.00	16.9	3.91	3.4	182	No	153.06	Diffuse	Ⅳ	Negative	Negative	pMMR
00324082	201604456	101	45	Female	No	No	No	12*9*1.7	1	No	Yes	NO	9	IV	T4a	N2	M0	2.86	680.21	NA	3.13	NA	NA	NA	NA	Diffuse	Ⅳ	Negative	Negative	pMMR
00407983	201831511	102	53	Male	No	No	No	15*12*2	1	No	No	Yes	10	IV	4a	3b	0	8.38	689.04	689.04	<0.5	137.9	283.4	未报	5.7	Diffuse	Ⅳ	Negative	Negative	pMMR
00215341	201012933	104	48	Male	No	No	No	7.5*7.5*1.7	1	yes	yes	Yes	11	IV	4b	3a	0	2.32	< 2.00	22.6	1.95	0.1	No	No	No	Diffuse	Ⅲ	Negative	Negative	pMMR
00321104	201600845	105	67	Male	No	No	No	16*15*2.2	1	Yes	Yes	Yes	11	IV	T4a	N3b	M0	1.13	2.16	14.5	3.72	1.9	7.5	3.8	45.18	Diffuse	Ⅳ	Negative	Negative	pMMR
00270965	201322876	107	71	Male	No	Yes	No	15*14.5*1.5	1	No	yes	Yes	12	IV	4	3	0	3.47	9.83	12	1.17	5.6	24.13	6.92	265.02	Diffuse	Ⅳ	Negative	Negative	pMMR
00311729	201520230	108	66	Male	No	No	Yes	5*4.5*1.5	1	No	Yes	Yes	12	IV	T4a	N3a	M0	1.32	5.74	14.1	3.28	1.47	1.16	0.7	6.98	Diffuse	Ⅲ	Negative	Negative	pMMR
00407868	201830641	109	70	Male	No	Yes	Yes	8*4*1	1	Yes	Yes	NO	12	IV	T4a	N3a	M0	NA	27.78	9.9	0.7	6.1	2.17	4.63	312.7	Diffuse	Ⅲ	Negative	Negative	pMMR
00227893	201200991	110	68	Male	No	Yes	No	5*3*0.5	0	No	No	NO	12	IV	4a	1	0	1.99	10.35	4.9	3.05	5.5	1.17	No	18.23	Diffuse	Ⅲ	Negative	Negative	pMMR
00299916	201505411	112	51	Female	No	No	No	6.5*4.5*1.5	1	Yes	Yes	Yes	42	IV	T4a	N2	M0	2.06	43.32	16.5	2.97	10.35	0.96	10.55	5.72	Diffuse	Ⅳ	Negative	Negative	pMMR
00360924	201713286	113	50	Male	Yes	Yes	No	5*4.5*1	1	Yes	Yes	NO	43	IV	T4a	N2	M0	64.49	8.78	12.8	2.67	4.13	31.66	6.32	238.98	Diffuse	Ⅲ	Negative	Negative	pMMR
00356490	201706801	114	51	Male	Yes	Yes	Yes	2*1.1*0.4	0	No	Yes	NO	45	IV	T4a	N0	M0	2.58	12.57	8.8	5.52	9.05	2.43	12.79	127.9	Diffuse	Ⅲ	Negative	Negative	pMMR
00231117	201113612	115	39	Male	Yes	Yes	No	5*4.5*1.5	1	No	yes	Yes	56	IV	4b	3a	0	2.6	5.64	7.9	3.33	4.4	20.96	No	91.87	Diffuse	Ⅲ	Negative	Negative	pMMR
00260319	201308949	120	62	Male	No	No	No	6*5.5*1	1	No	yes	NO	42	IV	4a	3a	0	2	48.21	10.7	5.15	9.59	2.65	No	36.57	Diffuse	Ⅲ	Negative	Negative	pMMR
00221941	201102841	122	52	Male	No	Yes	No	8*4*1.2	1	yes	yes	NO	45	IV	4a	3a	0	0.73	28.16	5.1	1.75	6.5	2.25	No	312.91	Diffuse	Ⅳ	Negative	Negative	pMMR
00210502	201007158	124	51	Male	No	No	Yes	5*5*1.5	1	yes	yes	NO	37	IV	4a	3a	0	1.13	5.8	4.7	4.92	No	No	No	No	Diffuse	Ⅲ	Negative	Negative	pMMR

## Sheet: Table S6
Table S6. PCT-assisted protein extraction results for each sample.
Sample number	number	Id	concentration	Volume	peptide fragment	4ug
147	N-22	1-1	1.25	30	37.5	3.2
230	N-105	1-2	1.13	30	33.9	3.53982
171	N-46	1-4	1.44	30	43.2	2.77778
125	c-125	1-5	1.01	30	30.3	3.9604
226	N-101	1-6	1.23	30	36.9	3.25203
172	N-47	1-7	1.45	30	43.5	2.75862
223	N-98	1-8	0.98	30	29.4	4.08163
142	N-17	1-9	1.31	30	39.3	3.05344
108	c-108	1-10	1.14	30	34.2	3.50877
183	N-58	1-11	1.65	30	49.5	2.42424
97	c-97	1-12	1.91	30	57.3	2.09424
91	c-91	1-13	1.65	30	49.5	2.42424
70	c-70	1-14	1.27	30	38.1	3.14961
174	N-49	2-1	1	30	30	4
28	c-28	2-2	1.08	30	32.4	3.7037
144	N-19	2-3	1.78	30	53.4	2.24719
73	c-73	2-4	1.8	30	54	2.22222
217	N-92	2-5	1.17	30	35.1	3.4188
92	c-92	2-6	2.03	30	60.9	1.97044
36	c-36	2-7	1.17	30	35.1	3.4188
74	c-74	2-8	1.26	30	37.8	3.1746
177	N-52	2-9	0.88	30	26.4	4.54545
81	c-81	2-10	1.99	30	59.7	2.01005
30	c-30	2-11	1.06	30	31.8	3.77358
143	N-18	2-12	1.43	30	42.9	2.7972
145	N-20	2-13	1.35	30	40.5	2.96296
187	N-62	2-14	0.81	30	24.3	4.93827
229	N-104	2-15	0.76	30	22.8	5.26316
188	N-63	3-1	0.95	30	28.5	4.21053
104	c-104	3-2	1.57	30	47.1	2.54777
87	c-87	3-3	1.62	30	48.6	2.46914
123	c-123	3-4	2.22	30	66.6	1.8018
47	c-47	3-5	1.09	30	32.7	3.66972
245	N-120	3-7	1.4	30	42	2.85714
2	c-2	3-8	0.81	30	24.3	4.93827
170	N-45	3-9	0.71	30	21.3	5.6338
15	c-15	3-10	1.74	30	52.2	2.29885
132	N-7	3-11	0.97	30	29.1	4.12371
168	N-43	3-12	1.02	30	30.6	3.92157
149	N-24	3-13	0.54	30	16.2	7.40741
117	c-117	3-14	2.32	30	69.6	1.72414
62	c-62	3-15	1.58	30	47.4	2.53165
190	N-65	4-1	1.06	30	31.8	3.77358
227	N-102	4-3	1.12	30	33.6	3.57143
238	N-113	4-4	1.47	30	44.1	2.72109
105	c-105	4-5	2.29	30	68.7	1.74672
175	N-50	4-6	0.87	30	26.1	4.5977
12	c-12	4-7	2.02	30	60.6	1.9802
160	N-35	4-8	0.68	30	20.4	5.88235
176	N-51	4-9	0.67	30	20.1	5.97015
80	c-80	4-10	1.63	30	48.9	2.45399
101	c-101	4-11	2.14	30	64.2	1.86916
93	c-93	4-12	1.91	30	57.3	2.09424
128	N-3	4-13	0.95	30	28.5	4.21053
134	N-9	4-14	0.74	30	22.2	5.40541
180	N-55	4-15	0.7	30	21	5.71429
214	N-89	5-1	0.4	30	12	10
6	c-6	5-2	0.97	30	29	4.12371
166	N-41	5-3	1.17	30	35	3.4188
50	c-50	5-4	2.06	30	62	1.94175
21	c-21	5-6	0.93	30	28	4.30108
22	c-22	5-7	1.54	30	46	2.5974
17	c-17	5-8	0.99	30	30	4.0404
195	N-70	5-10	1.08	30	32	3.7037
37	c-37	5-11	1.02	30	31	3.92157
18	c-18	5-12	1.71	30	51	2.33918
232	N-107	5-13	0.98	30	29	4.08163
158	N-33	5-14	1.56	30	47	2.5641
107	c-107	5-15	1.23	30	37	3.25203
242	N-117	6-1	1.65	30	50	2.42424
243	N-118	6-2	1.07	30	32	3.73832
46	c-46	6-3	1.45	30	44	2.75862
88	c-88	6-4	1.72	30	52	2.32558
75	c-75	6-5	1.46	30	44	2.73973
129	N-4	6-6	1.81	30	54	2.20994
222	N-97	6-7	1.39	30	42	2.8777
205	N-80	6-8	0.97	30	29	4.12371
194	N-69	6-9	0.89	30	27	4.49438
106	c-106	6-10	2.26	30	68	1.76991
89	c-89	6-11	1.49	30	45	2.68456
32	c-32	6-12	2.14	30	64	1.86916
68	c-68	6-13	1.75	30	53	2.28571
159	N-34	6-14	0.62	30	19	6.45161
207	N-82	6-15	1.37	30	41	2.91971
201	N-76	7-1	1.21	30	36	3.30579
43	c-43	7-2	1.82	30	55	2.1978
51	c-51	7-3	1.23	30	37	3.25203
220	N-95	7-4	1.85	30	56	2.16216
3	c-3	7-5	1.68	30	50	2.38095
13	c-13	7-6	1.98	30	59	2.0202
131	N-6	7-7	0.96	30	29	4.16667
86	c-86	7-8	0.84	30	25	4.7619
14	c-14	7-9	1.44	30	43	2.77778
110	c-110	7-10	1.3	30	39	3.07692
218	N-93	7-13	0.76	30	23	5.26316
154	N-29	7-14	2.04	30	61	1.96078
5	c-5	7-15	0.99	30	30	4.0404
23	c-23	8-1	2.59	30	78	1.5444
94	c-94	8-2	1.58	30	47	2.53165
182	N-57	8-3	0.9	30	27	4.44444
244	N-119	8-4	1.18	30	35	3.38983
4	c-4	8-5	1.57	30	47	2.54777
235	N-110	8-6	1.68	30	50	2.38095
127	N-2	8-7	0.93	30	28	4.30108
193	N-68	8-8	1.29	30	39	3.10078
225	N-100	8-9	0.87	30	26	4.5977
157	N-32	8-10	1.2	30	36	3.33333
66	c-66	8-11	1.7	30	51	2.35294
9	c-9	8-12	0.81	30	24	4.93827
27	c-27	8-13	1.65	30	50	2.42424
213	N-88	8-14	0.98	30	29	4.08163
165	N-40	8-15	0.65	30	20	6.15385
69	c-69	9-1	2.33	30	69.9	1.71674
135	N-10	9-2	1.39	30	41.7	2.8777
192	N-67	9-3	1.66	30	49.8	2.40964
150	N-25	9-4	1.4	30	42	2.85714
130	N-5	9-5	1.54	30	46.2	2.5974
26	c-26	9-6	0.96	30	28.8	4.16667
20	c-20	9-8	0.91	30	27.3	4.3956
151	N-26	9-9	1.04	30	31.2	3.84615
90	c-90	9-10	2.02	30	60.6	1.9802
33	c-33	9-11	1.28	30	38.4	3.125
236	N-111	9-12	1.24	30	37.2	3.22581
61	c-61	9-13	0.85	30	25.5	4.70588
221	N-96	9-14	1.38	30	41.4	2.89855
54	c-54	9-15	3.03	30	90.9	1.32013
44	c-44	10-1	1.14	30	34.2	3.50877
138	N-13	10-2	0.79	30	23.7	5.06329
10	c-10	10-3	1.69	30	50.7	2.36686
99	c-99	10-4	2.01	30	60.3	1.99005
83	c-83	10-5	1.68	30	50.4	2.38095
200	N-75	10-6	0.96	30	28.8	4.16667
189	N-64	10-7	0.87	30	26.1	4.5977
186	N-61	10-8	0.6	30	18	6.66667
41	c-41	10-9	1.66	30	49.8	2.40964
215	N-90	10-10	1.22	30	36.6	3.27869
113	c-113	10-11	1.42	30	42.6	2.8169
25	c-25	10-13	1.67	30	50.1	2.39521
72	c-72	10-14	1.27	30	38.1	3.14961
7	c-7	10-15	0.71	30	21.3	5.6338
57	c-57	11-1	1.57	30	47	2.54777
153	N-28	11-3	1.63	30	49	2.45399
114	c-114	11-4	1.92	30	58	2.08333
53	c-53	11-5	1.47	30	44	2.72109
8	c-8	11-7	1.4	30	42	2.85714
198	N-73	11-8	1.07	30	32	3.73832
122	c-122	11-9	1.74	30	52	2.29885
191	N-66	11-10	1.38	30	41	2.89855
169	N-44	11-11	1.56	30	47	2.5641
210	N-85	11-12	1.21	30	36	3.30579
16	c-16	11-13	1.45	30	44	2.75862
49	c-49	11-14	1.71	30	51	2.33918
120	c-120	11-15	1.34	30	40	2.98507
95	c-95	12-2	1.89	30	57	2.1164
240	N-115	12-3	1.1	30	33	3.63636
79	c-79	12-4	2.66	30	80	1.50376
140	N-15	12-5	1.74	30	52	2.29885
24	c-24	12-6	1.2	30	36	3.33333
216	N-91	12-7	0.74	30	22	5.40541
199	N-74	12-8	1.16	30	35	3.44828
224	N-99	12-9	1.34	30	40	2.98507
237	N-112	12-10	1.46	30	44	2.73973
52	c-52	12-11	1.58	30	47	2.53165
64	c-64	12-12	1.64	30	49	2.43902
139	N-14	12-14	1.21	30	36	3.30579
206	N-81	12-15	0.92	30	28	4.34783
197	N-72	13-1	0.38	30	11.4	10.53
137	N-12	13-2	1.26	30	37.8	3.17
133	N-8	13-3	0.82	30	24.6	4.88
115	c-115	13-4	1.35	30	40.5	2.96
58	c-58	13-5	1.36	30	40.8	2.94
152	N-27	13-6	0.49	30	14.7	8.16
167	N-42	13-7	1.02	30	30.6	3.92
67	c-67	13-8	1.56	30	46.8	2.56
29	c-29	13-9	1.17	30	35.1	3.42
162	N-37	13-10	0.34	30	10.2	11.76
248	N-123	13-11	0.29	30	8.7	13.79
161	N-36	13-12	0.91	30	27.3	4.4
250	N-125	13-13	1.11	30	33.3	3.6
109	c-109	13-14	2.07	30	62.1	1.93
38	c-38	14-1	1.2	30	36	3.33
178	N-53	14-2	1.09	30	32.7	3.67
100	c-100	14-3	0.99	30	29.7	4.04
119	c-119	14-4	1.43	30	42.9	2.8
136	N-11	14-5	0.79	30	23.7	5.06
141	N-16	14-6	1.08	30	32.4	3.7
204	N-79	14-9	0.55	30	16.5	7.27
231	N-106	14-10	1.32	30	39.6	3.03
112	c-112	14-13	2.09	30	62.7	1.91
179	N-54	14-14	0.79	30	23.7	5.06
35	c-35	14-15	0.99	30	29.7	4.04
247	N-122	15-2	1.03	30	30.9	3.8835
63	c-63	15-3	2.21	30	66.3	1.80995
19	c-19	15-4	1.27	30	38.1	3.14961
96	c-96	15-5	1.51	30	45.3	2.64901
239	N-114	15-6	1	30	30	4
76	c-76	15-7	1.47	30	44.1	2.72109
249	N-124	15-8	1.08	30	32.4	3.7037
208	N-83	15-10	1.3	30	39	3.07692
155	N-30	15-11	1	30	30	4
34	c-34	15-12	0.98	30	29.4	4.08163
55	c-55	15-13	0.87	30	26.1	4.5977
1	c-1	15-14	0.87	30	26.1	4.5977
234	N-109	15-15	0.93	30	27.9	4.30108
102	c-102	16-1	0.94	30	28.2	4.25532
111	c-111	16-2	1.32	30	39.6	3.0303
45	c-45	16-4	0.68	30	20.4	5.88235
212	N-87	16-5	1.39	30	41.7	2.8777
219	N-94	16-6	1.29	30	38.7	3.10078
124	c-124	16-8	0.98	30	29.4	4.08163
40	c-40	16-9	0.82	30	24.6	4.87805
118	c-118	16-10	1.93	30	57.9	2.07254
146	N-21	16-11	0.79	30	23.7	5.06329
98	c-98	16-13	1.32	30	39.6	3.0303
11	c-11	16-14	0.76	30	22.8	5.26316
42	c-42	16-15	2.32	30	69.6	1.72414
65	c-65	17-1	1.85	30	55.5	2.16216
82	c-82	17-2	1.23	30	36.9	3.25203
85	c-85	17-3	1.64	30	49.2	2.43902
126	N-1	17-5	1.23	30	36.9	3.25203
148	N-23	17-6	0.82	30	24.6	4.87805
163	N-38	17-7	1.1	30	33	3.63636
211	N-86	17-9	0.87	30	26.1	4.5977
233	N-108	17-10	0.39	30	11.7	10.2564

## Sheet: Table S7.1-7.2
Table S7.1. Protein intensity data for 112 GSRCC patient samples.
	b15_14	b3_8	b7_5	b8_5	b7_15	b5_2	b10_15	b11_7	b8_12	b10_3	b16_14	b4_7	b7_6	b7_9	b3_10	b11_13	b5_8	b5_12	b15_4	b9_8	b5_6	b5_7	b8_1	b12_6	b10_13	b9_6	b8_13	b2_2	b13_9	b2_11	b6_12	b9_11	b15_12	b14_15	b2_7	b5_11	b14_1	b16_9	b10_9	b16_15	b7_2	b10_1	b16_4	b6_3	b3_5	b11_14	b5_4	b7_3	b12_11
A0A024RBG1^NUDT4B	NA	99946.5	111143	NA	NA	94990.9	172403	132744	NA	NA	NA	NA	127714	103252	73521.5	NA	NA	105452	NA	58523.2	60123	13184.4	61270.3	NA	NA	194124	81946.9	92119.5	NA	87335.8	NA	143679	NA	NA	167474	93967.9	NA	NA	NA	NA	178328	NA	64314.1	NA	100610	140099	107242	NA	84084
A0A075B6H7^IGKV3-7	580237	2680740	315869	321372	728335	193507	NA	530507	596590	311082	982825	549212	568216	1717340	NA	309979	341074	471567	422867	157699	724448	559914	617728	346112	909158	926265	173925	387067	169444	769038	1206820	96664.9	414758	427824	625624	895100	248422	1159930	NA	NA	614514	1209250	784054	363742	328789	163262	NA	283135	169932
A0A075B6I0^IGLV8-61	161244	NA	NA	NA	90641.8	NA	NA	NA	NA	NA	NA	NA	NA	NA	NA	1229580	NA	NA	NA	NA	NA	NA	343591	NA	994854	NA	194813	NA	NA	NA	NA	NA	NA	361547	NA	NA	121272	NA	NA	NA	NA	NA	NA	NA	1261430	NA	NA	NA	NA
A0A075B6I9^IGLV7-46	3370410	3329480	4474600	6211870	2970710	7634830	1482780	4750080	1631350	5689820	15916600	3975880	3330280	6033090	3422060	8411620	2826120	2547790	4204420	2084670	10925000	3352750	9126050	4381570	5058190	4196380	6683720	5710950	5830230	5055760	4583200	6450030	5516210	4455040	4697370	4966860	4598220	2748040	2364090	3366400	4128860	5121400	3894470	6370040	6370750	3239270	2952510	4267820	7206870
A0A075B6J2^IGLV2-33	NA	508790	NA	393557	212953	NA	NA	NA	NA	NA	NA	NA	NA	NA	NA	NA	NA	NA	NA	478346	NA	NA	NA	NA	NA	NA	296514	NA	NA	NA	590355	464772	NA	NA	NA	NA	9288.81	NA	NA	163603	404408	NA	NA	181396	495484	NA	NA	176154	NA
A0A075B6J9^IGLV2-18	305208	155807	165495	404205	241743	180929	344177	305106	NA	190727	430176	577229	241038	304022	298407	508575	NA	2287860	231155	353789	386145	475546	132113	184355	630470	396506	332332	175632	296688	201693	227364	344535	625471	204837	437018	159575	284976	180388	475838	246622	226042	398139	128633	209586	360056	229706	150790	376576	541440
A0A075B6P5^IGKV2-28	13018800	10952000	6587780	14334600	10777700	25408700	10722900	14512700	8145460	9978320	14458800	13912300	10800900	35412600	11082600	22924900	9076870	7299570	17680500	18204700	17110500	18705700	12643200	12476100	14464400	14771500	9439440	12858000	3883810	10501200	16578100	25567700	18663800	10252300	12712800	8611320	10329600	11804700	12567000	13817200	11767300	13047200	15813900	17760800	11308700	8809400	9830210	17798800	29010200
A0A075B6Q5^IGHV3-64	6033340	NA	NA	15080000	10031500	18813600	NA	21725100	NA	20385800	15607600	21428600	28363100	26954000	NA	NA	NA	NA	NA	22373800	30764100	7624240	13543700	NA	24574900	32846100	19664800	NA	9443690	11638800	NA	25410600	6849070	NA	25115600	7650290	14081300	NA	NA	NA	19231600	NA	NA	NA	15842700	25409600	17452300	24889800	19812400
A0A075B6R9^IGKV2D-24	1531050	934752	946086	1689510	1424310	3623980	848192	928104	716916	1185290	2432370	1524570	1553180	4875880	966511	1527630	961894	1863190	1590180	1529220	1363360	2202300	2889120	1461050	1500080	2837280	1090910	2175750	667028	620310	3428790	2404240	2198010	2038700	1402860	899897	670116	1578890	1540450	1446060	781224	1695410	2023780	3353020	1627860	1300700	884524	2189420	5261580
A0A075B6S9^IGKV1-37	348324	NA	NA	NA	523265	436147	NA	NA	267962	133873	NA	434355	210669	749777	202792	NA	NA	NA	632920	NA	NA	247625	125785	283496	NA	NA	447590	NA	44572.1	NA	716602	372245	NA	221404	201075	349969	NA	154070	NA	157898	NA	233777	165255	869662	432687	148890	169722	128272	500080
A0A087WSY6^IGKV3D-15	992616	1643100	322965	568286	1028240	1516260	451762	462879	361512	795957	994576	716425	630198	1692830	828085	518055	789892	804119	1274870	950740	534346	520146	943409	672840	603717	NA	515023	1574820	503359	1422380	1186480	667150	1356180	333989	608911	738346	483488	498827	554313	813483	350933	1090070	1127910	812447	1060960	664848	1014610	NA	690582
A0A0A0MRZ8^IGKV3D-11	NA	NA	NA	75959.8	127718	178129	152213	118577	151922	33035.2	NA	150030	214123	318423	134448	178157	131170	151993	NA	177814	243790	378158	49430.9	116569	112736	313929	77090.5	91898	NA	NA	NA	434337	290581	NA	111582	72778.9	NA	NA	159888	NA	132186	112524	NA	354448	163971	NA	142448	206771	179793
A0A0A0MS15^IGHV3-49	NA	NA	NA	NA	NA	873708	NA	NA	NA	NA	NA	1156540	NA	NA	813484	NA	NA	502525	NA	NA	NA	NA	NA	594444	NA	NA	NA	NA	NA	NA	NA	489398	104482	NA	895666	NA	NA	NA	NA	NA	NA	1284980	NA	NA	647359	NA	NA	NA	1376660
A0A0A0MT36^IGKV6D-21	71311.3	267657	NA	NA	NA	362526	357685	1071950	216411	NA	NA	NA	330773	NA	NA	1215870	NA	NA	773143	464394	NA	NA	264562	380947	909013	NA	NA	NA	298527	3267120	NA	693234	1669530	NA	NA	NA	269247	90084.3	NA	NA	636368	NA	622717	NA	NA	NA	NA	NA	1134850
A0A0B4J1U7^IGHV6-1	14353400	4500380	1149680	10387900	15105800	2410020	3172060	8748260	2692150	2045390	20574600	2020100	3311440	3670800	1513220	17417700	2196560	2822160	8708970	2721950	1655800	12673800	1251410	3720410	10542800	10410900	1341080	18352800	4071390	1344920	25077800	4865030	9023710	3799600	4390220	15523200	5505660	3315500	4347060	5770770	5008890	2373960	21585100	8982890	1682710	1161280	10561800	7358510	17441700
A0A0B4J1V0^IGHV3-15	209438	NA	NA	NA	241810	NA	124744	NA	NA	NA	NA	347085	NA	171929	NA	NA	73515.7	292386	NA	NA	331012	208949	NA	77614.2	NA	NA	NA	NA	183547	NA	NA	222690	211144	NA	NA	NA	NA	NA	NA	NA	507838	152214	NA	NA	294852	NA	NA	NA	NA
A0A0B4J1V2^IGHV2-26	943918	1624440	368143	560103	1663060	1810600	518357	1249920	453452	848179	669176	1586050	819966	3236000	860022	1722800	657714	921808	582668	976116	1273320	1066840	616607	855702	870408	1273400	352912	630817	456727	1296880	894909	157982	2923160	915667	1208860	686310	543042	281591	1799600	914321	1416980	1387420	1503290	1476570	1116500	1048660	759534	455028	1485330
A0A0B4J1X5^IGHV3-74	11074200	23323600	11573700	22048000	8098830	24075800	8546880	13634100	6968080	9051150	21831800	14177300	17552700	38720900	12403300	30218400	8851650	15236100	24183500	11795800	19183300	11547800	12848700	8950250	16270800	21581600	9344660	15769600	6241790	14448900	17470000	23869300	13867500	11249000	13947400	12179800	10322200	14285800	13267700	15821000	11362900	15266900	16573800	35470800	16488700	9983510	8578550	17612100	21956600
A0A0B4J1Y9^IGHV3-72	16422300	12304900	9594410	21361400	14881100	21222400	7865330	16905400	7903120	11259200	10180800	12885600	13693800	34102000	11175300	21813800	6872180	12906100	20248100	19828600	16411500	16790700	9248890	14016100	13393500	15092800	7885520	13847800	8786100	10499400	17916400	18772400	20030700	9876620	11254400	8945190	9399680	9949160	10949600	12680000	12017000	24698700	13350300	25947200	11001300	6176300	8793250	15039800	20397000
A0A0B4J2D5^GATD3B	1051600	288485	1156130	941902	1446850	1055410	1629250	1213540	1850890	1537880	1384110	1348030	1186620	938020	1194410	1297670	1268350	723052	1438380	1151200	835821	1111600	1309270	1197480	864672	260994	1308890	1173350	1534600	1224990	1303950	683052	1968670	2078830	992115	1018790	1286330	721832	1544700	788360	1162040	704487	815604	790472	869521	751092	1024870	1613350	1122000
A0A0B4J2D9^IGKV1D-13	10967.8	167828	40888.3	28063.4	NA	NA	NA	NA	235167	NA	NA	NA	NA	NA	NA	NA	NA	NA	13641.3	150870	NA	NA	118281	NA	NA	NA	NA	NA	NA	NA	NA	NA	12336.3	136518	NA	111361	NA	NA	NA	89051.5	NA	NA	NA	80582.9	NA	NA	NA	NA	NA
A0A0C4DH24^IGKV6-21	NA	NA	NA	283263	NA	186861	NA	NA	NA	249766	292176	426947	341492	2416240	253124	NA	NA	392837	NA	NA	NA	NA	121019	NA	278275	1121620	833309	NA	NA	NA	971255	596315	363573	NA	NA	NA	NA	404328	NA	NA	NA	773810	327179	993305	676319	NA	NA	158117	537950
A0A0C4DH25^IGKV3D-20	2080340	2130560	490939	630141	1498590	1766160	404487	819219	530383	733935	1548790	1126900	1021510	2468520	916667	1803210	966929	598063	1482400	595299	1046790	916090	607495	1791750	1043050	1182170	852921	1045890	956001	1481360	1392180	1281990	2085220	818462	1020140	683678	969270	1142500	635540	922477	613739	1357120	1712110	1061370	1369340	663202	676483	1083820	1221250
A0A0C4DH29^IGHV1-3	NA	NA	60885.9	87195.2	NA	184546	NA	NA	NA	114898	NA	59501.4	106865	289010	184012	85630.2	43451.6	216628	787495	130912	79495.8	124352	84658.9	72881.1	NA	227254	26623.4	NA	NA	115430	NA	81095.7	426411	NA	NA	69602.1	NA	NA	NA	NA	106588	138090	NA	137218	112707	105869	51114.2	NA	235712
A0A0C4DH31^IGHV1-18	NA	NA	NA	NA	NA	NA	346137	NA	NA	NA	463334	NA	NA	NA	NA	NA	NA	654013	378778	NA	NA	NA	NA	NA	NA	NA	NA	1649280	759360	1411520	NA	2676340	337375	NA	NA	NA	96024.1	NA	NA	547069	NA	2809420	NA	NA	1134570	NA	NA	NA	NA
A0A0C4DH33^IGHV1-24	164605	NA	NA	51483.6	NA	NA	NA	NA	NA	NA	NA	38476.6	NA	831591	50538.3	26336.9	67512.8	44556.8	67026.8	57755.4	72290	83706.5	546418	56170.8	89509.4	156273	NA	NA	NA	NA	NA	32330.5	317396	NA	NA	38005.3	NA	NA	100020	NA	44931.5	NA	NA	96495.2	NA	40644.2	203349	86770.3	115236
A0A0C4DH36^IGHV3-38	887778	NA	304762	697505	1129940	590882	299797	473169	363766	322631	NA	1470810	287053	605946	721155	722185	346500	398725	NA	767511	4171710	396565	401417	333994	610803	552559	557259	497199	143947	NA	278186	789662	582727	NA	NA	608428	NA	NA	NA	NA	230310	613753	NA	782252	943163	502361	300427	371524	872975
A0A0C4DH43^IGHV2-70D	128715	22372.8	1118780	2021800	320723	4840530	1258840	3613470	779964	2203390	1228400	3680900	1447740	10150000	1864450	3144620	1706970	63822.5	347601	87193.7	1505020	3628850	2997480	8973070	3459900	91039	1255790	111919	66697.1	196878	85297.3	3158010	6204580	2832240	53046	644442	2471520	NA	2222870	1825510	117395	76672	252559	3416650	2500580	54805.4	67058.2	1813000	233638
A0A0C4DH67^IGKV1-8	635753	681528	542852	961068	465293	968955	238590	562560	315427	575042	620327	1149610	742853	1761070	697553	972912	321466	477573	619182	608286	419344	814564	867920	421965	479829	700961	424150	769068	316236	684642	1343540	999908	563403	482133	337717	465102	236879	425466	534068	818793	680515	596263	NA	2081510	669479	346337	627295	586232	726824
[truncated: 12,137 more rows]
[truncated: 175 more columns]

## Sheet: Table S8.1-8.3
Table S8.1 Input for differential protein analysis between cancer and adjacent tissues (Paired two-sided Welch's t-test).
[truncated: 6,832 more rows]
[truncated: 180 more columns]

[truncated: 17 more sheets: Table S9, Table S10, Table S11.1-11.2, Table S12, Table S13, Table S14, Table S15, Table S16, Table S17, Table S18, Table S19, Table S20, Table S21, Table S22, Table S23, Table S24, Table S25]
