# Supplementary material for: A comprehensive proteomic analysis uncovers novel molecular subtypes of gastric signet ring cell carcinoma: Identification of potential prognostic biomarkers and therapeutic targets
Source: Genes Dis. 2025 Jun 14;13(1):101717. doi: 10.1016/j.gendis.2025.101717 (PMC12557601; doi:10.1016/j.gendis.2025.101717)
Supplement: Multimedia component 3 [file mmc3.xlsx]

## Sheet: Sheet1
Table S26 Multivariate Cox proportional hazards regression of Cluster 2-specific signature proteins.
UniprotID	coef	exp(coef）	se(coef)	z	exp(-coef)	lower .95	upper .95	Pr(>|z|)
O14818	0.17964	1.19679	0.31434	0.572	0.8356	0.6463	2.216	0.56766
O15067	0.49283	1.63694	0.18573	2.653	0.6109	1.1375	2.356	0.00797	**
O15145	-0.14555	0.86455	0.21679	-0.671	1.1567	0.5653	1.322	0.50198
O60678	0.1283	1.13689	0.31031	0.413	0.8796	0.6188	2.089	0.67928
P01911	0.03313	1.03368	0.37252	0.089	0.9674	0.4981	2.145	0.92914
P11387	-0.30888	0.73427	0.27767	-1.112	1.3619	0.4261	1.265	0.26597
P12004	0.0119	1.01197	0.16456	0.072	0.9882	0.733	1.397	0.94234
P12268	0.30022	1.35016	0.23333	1.287	0.7407	0.8546	2.133	0.19821
P17844	0.1288	1.13746	0.2483	0.519	0.8791	0.6992	1.851	0.60395
P19525	-0.41347	0.66135	0.22521	-1.836	1.5121	0.4253	1.028	0.06636
P19971	-0.07659	0.92627	0.23851	-0.321	1.0796	0.5804	1.478	0.74811
P29350	-0.02616	0.97418	0.15418	-0.17	1.0265	0.7201	1.318	0.86526
P41091	0.79858	2.22237	0.34061	2.345	0.45	1.14	4.333	0.01905	*
P41240	-0.29335	1.05567	0.32609	0.166	0.9473	0.5571	2	0.86804
P48507	-0.29335	0.74576	0.22321	-1.314	1.3409	0.4815	1.155	0.18876
P49915	-0.02375	0.97653	0.20768	-0.114	1.024	0.65	1.467	0.90894
P56537	0.48958	1.63163	0.22547	2.171	0.6129	1.0488	2.538	0.0299	*
Q00653	0.33728	1.40113	0.16186	2.084	0.7137	1.0202	1.924	0.03718	*
Q9Y230	0.17739	1.19409	0.29833	0.595	0.8375	0.6654	2.143	0.55211
---
Signif. codes: 0 ‘***’ 0.001 ‘**’ 0.01 ‘*’ 0.05 ‘.’ 0.1 ‘ ’ 1
Concordance= 0.8 (se = 0.06 )
Likelihood ratio test= 40.44 on 19 df, p=0.003
Wald test = 30.16 on 19 df, p=0.05
Score (logrank) test = 45.03 on 19 df, p=7e-04
